# Supplementary material for: Tissue specific RISC-loading reassesses small RNA functionality in developing pepper fruit
Source: Plant Mol Biol. 2026 Jul 11;116(4):69. doi: 10.1007/s11103-026-01742-6 (PMC13356050; doi:10.1007/s11103-026-01742-6)
Supplement: Supplementary file 2 — Supplementary Material 2 [file 11103_2026_1742_MOESM2_ESM.xlsx]

## Sheet: miRNAs
Name	Length	Sequences	Seed_input_1	Seed_input_2	Seed_HMW_1	Seed_HMW_2	Seed_LMW_1	Seed_LMW_2	Seed_unbound_1	Seed_unbound_2	Placenta_input_1	Placenta_input_2	Placenta_HMW_1	Placenta_HMW_2	Placenta_LMW_1	Placenta_LMW_2	Placenta_unbound_1	Placenta_unbound_2	pericarp_input_1	pericarp_input_2	pericarp_HMW_1	pericarp_HMW_2	pericarp_LMW_1	pericarp_LMW_2	pericarp_unbound_1	pericarp_unbound_2
can-mir171l	21	TTGAGCCGCGCCAATATCACG	1.43366	1.59012	3.06976	10.8072	0	0	0	0.0955788	0.258191	0.07215	5.18733	0.194768	0	0	0	0	0	0	0.828264	0.696341	0.163417	0	0	0
can-miR171i	21	TTGAGCCGCGCCAATATCACT	0	0	0	0	0	0	0	0	0.206553	0.07215	2.27514	0.292152	0	0.0684825	0	0	0.103131	0	0.414132	0.696341	0.0817087	0	0	0
can-mir171a-5p	21	TATTGGCCTGGTTCACTCAGA	0.62333	0	1.41681	4.43096	0	0	0.0504162	0.191158	2.76264	0.2405	10.2382	2.14245	1.75272	0.0684825	0.31444	0.134825	1.85636	1.50307	10.4913	3.4817	1.22563	0.531663	0.0996504	0.67689
can-mir1446ab	22	TGAACTCTCTCCCTCAATGGCT	0	0	0.236136	0	0	0	0	0	0.129096	0.02405	0.637041	0.097384	0	0	0	0	0.515655	1.50307	5.6598	2.78536	0	1.06333	0.199301	0.22563
can-miR-n007	21	TTGAACCTTCAGGTGAGTTGC	0.436331	0	0.944542	4.97133	0	0	0	0	0.593839	0.79365	1.91112	1.26599	0	0	0	0.0449417	1.13444	1.70349	7.59242	0.696341	0.0817087	0	0	0
can-mir-f42	24	ACACCCGGATTTTAGGAGGATCCT	0.560997	0.318024	0	0.540362	0.190183	0	0	0.0238947	0.154915	0.0962	0.273017	0	0	0.0684825	0.04492	0.0449417	0.515655	0.60123	0	0.696341	0.490252	0	0.0996504	0
can-mir168g-3p	20	CCTGCCTTGCATCAACTGAA	0.062333	0	0	0	0	0	0	0	0	0.02405	0	0	0	0	0	0	0	0.20041	0	0	0	0	0.498252	0
can-miR399f-g	21	TGCCAAAGGAGAGTTGCCCTG	0.249332	0.636048	0.708407	7.99735	0	0	0.252081	0.286736	0.0258191	0.79365	0.0910058	2.4346	0.219089	0.205448	0.08984	0.449417	0.412524	0.901845	0.138044	2.08902	0.245126	0.177221	0	0.22563
can-mir-f48a	24	GCTCGGACTCTCCAGAAATGTTGC	1.80766	2.54419	0	0.216145	0.665641	0	1.51249	1.57705	1.78152	2.7898	0.0455029	0	0.788722	1.30117	1.75188	1.97743	2.16575	2.40492	0	0	2.28784	1.41777	4.08567	4.39978
can-miR-n018	24	AATTGGACTGGCGCACATCGGGAG	439.323	525.694	121.964	156.525	109.546	93.4455	130.124	80.3101	63.7732	49.3265	15.562	13.6338	16.7384	18.4218	43.3927	34.3804	51.4624	43.0881	2.89892	0.696341	32.4384	28.3554	45.8392	30.1216
can-mir-f54	24	GTTGTCCGGACTCTTCAAAATGTC	0.373998	0	0.590339	0.0720482	0	0	0	0	0	0.02405	0	0.292152	0	0	0	0	0	0	0	0	0	0	0	0
can-miR172e	21	TGAATCTTGATGATGCTGCAT	0	0	0	0	0	0	0	0	0.180734	0.3848	0.409526	1.07122	0.219089	0	0	0.224709	0	0	0	0	0	0	0	0
can-mir-f46	24	AGGACCCTCATGAAGTTGGAGTGT	1.80766	7.63258	1.88908	0.648434	2.09202	0	2.52081	2.22221	4.82817	6.4935	1.22858	2.14245	2.62907	3.28716	3.32408	4.3144	2.06262	3.10636	0.138044	0.696341	2.61468	2.65831	0.896854	1.69223
can-mir162a-5p	21	GGAGGCAGCGGTTCATCGATC	0.124666	0	1.35778	0.576386	0	0	0	0	0.438925	0.02405	2.00213	0	0.131454	0.136965	0	0	0.412524	0.100205	1.38044	0	0.898796	0.177221	0	0
can-mir5303d	24	TTTTGGAGAATCCGACACGCACCC	0.062333	0	0.118068	0.288193	0	0	0	0	0.0516382	0	0.31852	0	0	0	0	0	0.412524	0	1.38044	0.696341	0	0	0	0
can-miRC24-3p	22	TATGCCATAGAAATTCGATAAT	0	0	0	0.324217	0	0	0	0	0.0258191	0	0.31852	0.194768	0	0.0684825	0	0	0.206262	0	0.414132	0	0	0	0	0
can-miR-n017	21	CTAAGCAACGCTATGTCGAGT	13.0899	4.45234	14.6994	28.1708	4.65949	4.01916	4.33579	11.5172	23.1597	20.9956	55.468	40.317	14.1094	6.36887	10.0172	9.25799	17.7385	29.8611	127.415	48.7439	32.5201	5.67107	26.7063	16.5838
can-mir7988a	23	AACGGAAAAGGGCCAAAAATACC	0.311665	0	0	0	0	0	0.0504162	0.191158	0.593839	0.26455	0	0.584304	0.131454	0.136965	0.17968	0.0898834	0.515655	0.501025	0	0	0.0817087	0	0	0.789705
can-mir-f31	24	AGAATTTATATTGTGACGGACGAT	8.66429	8.90467	8.32378	7.34892	6.7515	5.02395	0.907492	1.57705	1.6266	2.09235	6.37041	5.84304	0.963994	1.64358	0.6738	0.808951	6.39412	5.91209	0.552176	0	2.36955	1.24055	0.797203	1.12815
can-mir-f50	24	ATCCCTCGAACTATGATCAAAGTT	1.99466	0.954072	4.07334	2.59374	3.04293	2.00958	0.151249	0.310631	0.413106	0.5772	2.68467	3.60321	1.2269	3.21868	0.13476	0.179767	3.09393	3.30676	0.966308	0	7.59891	4.43052	1.59441	1.12815
can-mir395a-j	21	CTGAAGTGTTTGGGGGAACTC	0.062333	0	0	0.432289	0	1.00479	0	0.0238947	0.0258191	0.12025	0.31852	0.681688	0	0.27393	0	0.0449417	0	0	0.552176	0	0	0	0	0
can-mir-f22	24	AGGCACACTGAACTTTAGAAGGGT	7.41763	15.2652	0.118068	0.504337	3.99385	7.03353	3.07539	2.91515	4.07942	4.35305	0.136509	0.681688	1.27072	2.39689	4.0428	4.8537	1.6501	1.70349	0.276088	0	1.63417	2.65831	2.39161	4.39978
can-mir5303e	24	TTTTGGAGAATCTGACACGGGTGT	0.872662	0.318024	0.590339	0.180121	0	0	0.756243	0.238947	0.722935	0.60125	0.455029	0	1.2269	1.23269	0.31444	0.134825	1.44383	1.30266	0.138044	0	0.245126	0.177221	0.498252	0.338445
can-mir319e	20	TTGGACTGAAGGGAGCTCCC	0.124666	3.49826	2.59749	11.3116	0	1.00479	0.0504162	0.143368	0.232372	0.5291	1.27408	2.72675	0.394361	0.82179	0	0.0449417	0.721917	0.40082	20.8446	10.4451	0.245126	0	0	0
can-mir319g	20	TTGGACTGAAGGGAGCTCCT	0.062333	0	0	0.108072	0	0	0.0504162	0	0.464744	1.2025	1.5471	1.07122	0.262907	0	0.04492	0.224709	0	0.40082	1.2424	0.696341	0.245126	0	0	0
can-mir-f08b	24	ATCCGAGATAGTGGTATGGACTGC	1.05966	1.59012	0.413237	0	0	0	0.907492	0.669052	1.6266	1.37085	0.227515	0.097384	0.306725	0.54786	1.43744	1.43813	1.44383	1.40287	0.138044	0	0.326835	0.354442	0.697553	0.67689
can-mir403a	21	TTAGATTCACGCACAAACTCG	32.1638	7.31455	90.2038	117.33	6.46623	13.0623	0.655411	2.58063	27.8588	31.9624	529.836	259.334	11.2174	7.94397	1.03316	1.25837	137.474	122.651	1071.91	759.708	49.924	46.0775	12.0577	10.6046
can-mir482c	22	TCTTGCCTACACCGCCCATGCC	5.8593	0.318024	47.05	58.1789	4.84967	2.00958	0.352913	0.119474	17.2988	11.1592	217.14	91.4436	1.48981	1.5751	0.08984	0.314592	37.9522	58.8203	414.132	215.866	36.6872	37.3936	6.67658	8.2355
can-miR-n028ab	22	TCATCCGAGATCGTTTCGCTGA	5.04897	2.22617	6.90697	15.7786	0.665641	0	0.201665	0.334526	2.89174	3.92015	14.0149	15.1919	0.350543	1.09572	1.123	0.898834	8.663	7.11456	48.4534	12.5341	0.817087	0.177221	0.896854	0.90252
can-mir156n	20	TGACAGAAGATAGAGAGCAC	0	0.318024	0.0590339	0.648434	0.0950916	0	0.0504162	0.501789	0.0516382	0	0.682543	0.48692	0	0.479378	0.17968	0.134825	0	0	0.552176	0	0.408543	0.177221	0.0996504	0.22563
can-miR399i	20	CGCCAAAGGAGAGCTGCCCT	0	0	0	0	0	0	0	0.310631	0.0258191	0.02405	0	0	0	0	0	0	0	0.20041	0	0	0.0817087	0	0	0.338445
can-mir827	21	TTAGATGAACATCAACAAACA	0.249332	0	0.767441	0.828554	0.0950916	0	0	0	0.206553	0.0481	3.32171	0.292152	0	0	0	0	0.928179	2.80574	4.83154	2.78536	0.735378	0.708884	0.398602	0
can-mir-f32	24	AGTTCAGGATGGTAATAGGACCCC	0.997328	0.318024	1.29875	1.26084	1.90183	0	0.0504162	0.0716841	0.335648	0.3848	2.36615	2.72675	0.657269	0.0684825	0.17968	0.0898834	2.06262	2.30471	0.966308	0	2.04272	1.24055	0.697553	0.45126
can-miR-n002ac	21	TTGCAAACACACCTGAATCGT	0.560997	1.2721	6.19856	13.7252	0.0950916	1.00479	0	0.238947	0.619658	0.7215	14.925	5.4535	0.306725	0	0	0.0449417	2.78454	1.70349	19.3262	3.4817	1.55247	0.886105	0.398602	0.22563
can-mir166a-h	21	TCGGACCAGGCTTCATTCCCC	12327.6	4032.86	21432.9	29037.8	858.297	1502.16	79.1534	175.363	1164.31	1309.21	9998.67	7269.72	493.083	501.771	55.2516	66.4238	19659.3	24582.7	166436	148029	16909.1	7637.87	2639.54	2346.55
can-mir-f13	22	TAGGAGGAGGAGCTGTAAGGGC	14.6483	6.04246	5.90339	4.64711	6.18095	4.01916	8.57075	8.48262	9.78544	11.2313	5.86987	3.40844	11.7432	7.0537	8.13052	9.70741	10.3131	10.6217	13.2522	9.74877	5.55619	9.21549	14.3497	10.7174
can-mir-f28	21	TTTGATGCTCTTTGTTTGACA	1.62066	0.636048	7.96958	6.59241	0.380366	3.01437	0	0.143368	0.645478	1.22655	10.6932	6.32996	1.27072	1.91751	0	0.26965	3.30019	2.0041	13.1142	2.08902	6.04644	2.12665	0	0.112815
can-mir166a-5p	21	GGAATGTTGTCTGGCTCGAGG	86.1442	28.9402	3.36493	2.77386	3.99385	5.02395	12.7049	22.3654	8.41703	8.20105	1.5471	2.23983	7.05468	5.82101	8.40004	8.80857	20.9356	23.2476	5.38372	6.96341	48.9435	16.1271	64.0752	57.8741
can-miR169k-5p	21	TAGCCAAGGATGACTTGCCTG	0	0	0	0.216145	0	0	0	0	0.0258191	0	0	0.097384	0	0.342413	0	0	0	0.100205	0.414132	0	0	0	0	0
can-miR166k	21	TCGAACCAGGCTTCATTCCCC	1.24666	0.318024	1.06261	0.864578	0	1.00479	0	0	0.154915	0.07215	0.455029	0.292152	0	0	0	0.0449417	3.60959	3.00615	24.1577	17.4085	2.04272	1.06333	0.0996504	0.338445
can-miR-n006	22	CAACAATCATCCTTTGGGCTTT	1511.64	244.56	1535.41	3725.86	207.205	237.13	138.342	373.331	44.0216	21.0197	223.92	91.2488	18.4035	10.2039	6.91768	4.8537	54.7626	31.6648	434.286	96.0951	29.0066	3.3672	13.8514	7.55861
can-miR477a	21	CCTCTCCCTCAAGGGCTTCTT	0	0	0	0	0	0	0	0	0	0	0	0	0	0	0	0	0	0	0.138044	0	0	0	0	0
can-mir396d	20	TTCCACAGCTTTCTTGAACT	7.91629	2.86222	2.59749	3.8906	0.57055	0	1.61332	4.20547	35.7336	21.9576	27.2107	19.6716	42.2843	26.9136	35.9809	18.6508	33.0019	54.6117	88.9003	112.807	53.6009	10.6333	98.6539	63.0636
can-mir166I	21	TCGGACCAGGCTTCATTCCTC	116.937	55.3362	480.182	1343.77	15.595	41.1964	2.06706	3.72757	7.15189	17.7248	110.618	126.697	4.60088	4.65681	0.6738	0.719067	113.547	184.377	2033.11	891.316	75.0903	48.3813	13.4528	9.47646
can-mir-f65	24	AAGTAGAACTTGTGCACATCCAAA	0.249332	0	0.236136	1.33289	0.57055	3.01437	0.151249	0.286736	0.438925	0.4329	2.18414	0.584304	0.657269	0.0684825	0.08984	0.179767	1.03131	0.80164	0.138044	0	1.30734	0.354442	0.199301	0.45126
can-miR-n024	22	TCAACTGCAAACCTGTAAGCCT	23.0632	12.721	63.5205	174.825	4.08894	1.00479	0.453746	0.955788	13.1161	32.5877	224.147	220.283	3.19871	4.93074	0.71872	0.674126	77.142	70.7447	484.811	178.96	20.754	9.39271	10.6626	8.79957
can-miR-n003a	21	TGTAGTTGTAGCCATTCTATT	2.80498	1.90814	7.79247	18.0121	0.285275	2.00958	0.0504162	0.215052	12.135	17.0033	64.9326	68.6557	1.48981	0.958755	0.2246	0.314592	15.5728	33.7691	136.249	58.4926	11.1124	1.41777	1.99301	3.61008
can-mir166r	20	TCGGACCAGGCTTCATTCCC	88.6375	33.0745	14.5814	27.6305	6.94169	16.0766	21.679	75.8657	18.7963	14.1173	11.5577	22.9826	24.6257	19.1751	18.1477	10.6961	31.455	40.6832	168.828	248.594	53.0289	18.9626	105.231	45.4644
can-mir166x	20	TCGGACCAGGCTTCATTCCT	2.61799	0.318024	2.12522	5.25952	0.0950916	1.00479	1.15957	6.28431	0.129096	0.1443	1.27408	0.48692	0.350543	0.342413	0.26952	0.0449417	0.928179	0.901845	15.4609	13.2305	0.0817087	1.59499	0.298951	0.338445
can-mir-f10c	24	AACCTTTTTAGCTGACGTCGCACC	0.872662	0	2.30232	1.65711	1.80674	2.00958	0	0.0955788	0.593839	0.5772	4.6413	2.14245	0.175272	1.23269	0	0.134825	2.16575	1.20246	1.51848	0	1.63417	1.77221	0.597902	0.112815
can-miR398f	20	GTGTTCTCAGGTCGCCCCTG	0	0	0.177102	0.360241	0	0	0.100832	0.0955788	0.0258191	0.36075	1.5926	1.07122	0.219089	1.1642	0.2246	0.5393	0	0.100205	0	0	0.0817087	0	0	0
can-mir171a-e	21	TGATTGAGCCGTGCCAATATC	0.062333	0	0.118068	0.576386	0	0	0	0	0.516382	0.0481	4.32278	0.48692	0	0	0	0	0.309393	0.901845	3.58914	0	0.408543	0	0.199301	0.112815
can-mir-f02c	24	AGACTCCAAATTCTGGATCCGCCT	0.186999	0	0.708407	0.360241	0	0	0.151249	0.0477894	0.180734	0.4329	0.0910058	0.681688	0	0.27393	0	0	0.928179	0.701435	0.138044	0	1.71588	0.531663	0	0.338445
can-miRC30-3p	23	TGAAACAAAATGGAGTCTCACAC	0	0	0	0	0	0	0.201665	0.286736	0.413106	0.16835	0	0	0	0	0.2246	0.0449417	0.103131	0.100205	0	0	0	0	0.298951	0.112815
can-mir-f45	21	TTTGGCATAAAACGTTACTGT	0.124666	0	0	0.144096	0	0	0	0	0.0516382	0.0962	1.45609	0.584304	0	0	0	0	0.103131	0.100205	2.34675	2.08902	0	0	0	0
can-mir171b-5p	20	TATTGGCCTGGTTCACTCAG	0.062333	0	0	0	0	0	0	0.0955788	0.0516382	0.02405	0.0910058	0	0	0	0.08984	0	0	0	0.138044	0.696341	0	0	0	0
can-mir166g-5p	21	GGAATGTTGTTTGGCTCGAGG	0.124666	0	0	0.144096	0	0	0	0	0	0	0	0	0	0	0	0.0449417	0	0	0	0	0	0	0	0
can-miR-n030	22	TTCGAGGACCGTCAGTAGCATA	28.9225	2.86222	38.7262	53.9281	5.42022	1.00479	0.453746	0.238947	6.37732	9.2833	84.0439	59.1121	1.18308	1.50662	0.2246	0.314592	22.1732	23.2476	109.193	101.666	9.3965	11.8738	2.29196	2.93319
can-mir168i	20	CGCTTGGTGCAGGTCGGGAA	0.062333	0	0	0	0	0	0	0	0.180734	0.07215	0	0	0.0438179	0	0	0.134825	0	0.100205	0	0	0.163417	0	0.199301	0
can-mir168e	20	CGCTTGGTGCAGGTCGGGAC	3.80231	1.2721	0.236136	0.360241	0.190183	1.00479	1.00832	1.86379	12.8837	6.13275	1.36509	0.097384	8.19395	2.53385	6.19896	2.1572	4.43463	7.01435	1.38044	2.08902	2.04272	1.06333	10.1643	5.86638
can-mir-f23	24	AATGGACCTTGGCCTAACTCAACC	0.747996	0	1.77102	1.76518	0.0950916	0	0.0504162	0.167263	0.56802	0.45695	1.91112	4.47966	0.131454	0.753308	0.04492	0	4.74403	2.40492	0.966308	0	4.90252	2.48109	0.597902	0.564075
can-mir-f10b	24	AGCCTTTTTAGCTGACGTGGAACC	0.62333	0	2.77459	1.1888	0	0	0.100832	0.0716841	0.232372	0.1924	0.864555	1.07122	0.219089	0.0684825	0.04492	0.0449417	1.44383	0.300615	0.414132	0	1.30734	0.531663	0.298951	0.22563
can-miR-n011	24	AGCATCGATTACAATGACAAAAAG	42.4488	8.26862	88.3737	73.3451	92.7143	68.3257	5.74745	4.56389	4.26015	3.1265	21.2954	11.1018	3.94361	3.76654	0.53904	0.134825	45.8933	24.7506	3.86523	4.17805	54.0912	26.9376	12.7553	10.379
can-miR-n014	21	CTGAAGTTCGTTACTGTTGTC	0.810329	0	0.826475	3.99868	0	0	0	0.0716841	0.0258191	0.0481	0.955561	0	0.219089	0	0	0.0449417	0	0.100205	0.69022	0	0	0	0	0
can-mir-f35	24	TTTAACAACCATTACTCTTAGGAT	1.05966	1.90814	16.0572	23.92	0.285275	5.02395	0.453746	0.0716841	0.0258191	0	0.0455029	0.097384	0	0.136965	0	0.0449417	0	0	0	0	0.0817087	0	0	0
can-mir167a-3p	23	GGTCATGCTCGGACAGCCTCACT	0.124666	0	0	0.144096	0	0	0	0	0	0	0	0	0	0	0	0	0	0	0	0	0	0	0	0
can-mir-f43	23	AGAGAGACTGTTTCCGATGGACC	1.93232	1.2721	0.354203	0	0.475458	0	1.2604	1.29031	1.80734	2.18855	0.0455029	0.292152	2.05944	2.19144	1.7968	2.11226	1.3407	0.40082	0	0	0.65367	0.708884	1.49476	0.564075
can-mir482o	20	TTTCCTACTCCTCCCATACC	0	0	0.177102	0.0720482	0	0	0	0	0.103276	0.02405	0.728046	0.389536	0	0.0684825	0	0	0	0	0.552176	0	0	0	0	0
can-mir-f44	21	TGAGTAGGAGCAGAAACAGTA	1.30899	0.318024	4.36851	10.2669	0	0	0	0.0477894	0	0	0.0455029	0	0	0	0	0	0	0	0	0	0	0	0	0
can-mir393b-3p	20	TCATGCGATCTCTTCGGAAT	0.062333	0	0	0	0	0	0	0	0.0516382	0.02405	0	0	0.131454	0	0	0	0	0	0.552176	0	0	0	0	0
can-mir-f36	22	ATTGGTCTGGCTTTAGTGGGGA	7.29296	3.18024	6.49373	4.71916	10.8404	7.03353	9.27658	10.0597	8.70104	8.0808	3.36721	2.04506	7.14232	4.3144	9.16368	7.14573	10.3131	15.2312	2.07066	0.696341	7.19037	8.86105	10.8619	13.6506
can-mir167b-3p	21	AGGTCATCTAGCAGCTTCAAT	0	0	0	0	0	0	0	0	0	0	0	0	0	0	0.04492	0	0	0.300615	0	0	0	0	0	0.22563
can-miR171f-g	21	TGATTGAGCCGTGTCAATATC	0	0	0	0	0	0	0	0	0	0	0.0455029	0	0	0	0	0	0	0	0.138044	0	0	0	0	0
can-mir7993b	23	TATTTTATGTGGTTAACTTAACT	0	0	0.177102	0	0	0	0.252081	0.0238947	0.206553	0.16835	0	0	0	0.136965	0.17968	0.179767	0.412524	0.100205	0	0	0	0	0.298951	0.112815
can-miR-n016ab	21	ATCCAATACATCGTCCACAGC	6.91896	2.22617	71.5491	85.3051	2.09202	2.00958	1.05874	1.02747	26.9035	32.4915	845.489	273.162	26.0717	16.9837	10.6011	9.88717	91.0647	103.812	967.688	388.558	81.3002	107.041	39.6609	23.804
can-mir-f27b	22	TCGATGGATAGAAATTGAGCTA	0.436331	0	0.767441	1.62108	0	0	0	0	0.180734	0.31265	0.591538	1.65553	0.131454	0.0684825	0	0	0.928179	0.20041	4.27936	0.696341	0.245126	0	0	0
can-mir159a-c	21	TTTGGATTGAAGGGAGCTCTA	88.0142	33.3925	222.145	537.732	13.4079	16.0766	2.1679	4.15768	143.219	143.458	1065.86	471.436	16.7384	12.6008	2.9198	2.1572	231.117	379.476	2200.7	631.581	83.9965	55.8246	22.1224	13.5378
can-mir393d	20	TCCAAAGGGATCGCATTGAT	0	0	0	0	0	0	0	0.0238947	0	0	0	0.389536	0	0	0.04492	0.0449417	0	0	0.138044	0	0	0	0	0
can-mir7997a	20	TGCTCGGACTCTTCAAAAAT	0	0	0	0.108072	0	1.00479	0.302497	0.692946	0.258191	0.36075	0	0	1.88417	2.05448	1.21284	1.03366	0.309393	0.300615	0.552176	0	0.817087	1.24055	2.19231	1.35378
can-miR319a	21	CTTGGACTGAAGGGAGCTCCC	0.872662	0.318024	0.885509	6.48434	0	0	0	0.0477894	0	0.12025	0.31852	0.97384	0.175272	0	0	0	0.103131	0.300615	2.2087	0.696341	0.0817087	0	0	0
can-mir319k	21	CTTGGACTGAAGGGAGCTCCT	0.062333	0	0	0.0720482	0	0	0	0	0.258191	0.74555	0.500532	0.876456	0	0.410895	0	0.179767	0	0.20041	0.69022	0	0	0	0	0
can-miR390a-b	21	AAGCTCAGGAGGGATAGCGCC	0.186999	0	0	1.33289	0	0	0.0504162	0.167263	0.28401	0	0.0455029	0.48692	0	0	0	0.0898834	0.206262	0.100205	1.79457	0.696341	0.65367	0.177221	0	0
can-mir6027b	21	TGAATCCTTCGGCTATCCATA	0.249332	0	1.53488	1.22482	0	0	0.0504162	0	0.516382	0.45695	7.00745	4.47966	0.262907	0	0	0	0.412524	0.60123	6.62611	0	0.326835	0	0.199301	0
can-mir393a-3p	21	ATCATGCGATCTCTTCGGAAT	3.42832	0.318024	0.236136	0.216145	0.665641	0	1.05874	2.07884	13.8649	5.02645	3.82224	0	11.9185	2.05448	8.3102	2.29203	2.9908	4.30882	1.93262	0.696341	4.7391	0.708884	6.77623	2.48193
can-miRC16-5p.1	21	AAACGTTGAACTTGTCGGTAT	0.062333	0	0.0590339	0.61241	0.190183	0	0.100832	0.358421	0.413106	0.21645	0.546035	0.389536	0.0438179	0.0684825	0.13476	0.0898834	0.412524	0.80164	1.10435	0	0.571961	0	0.498252	0
can-miR-n031	22	TTCCCAGTCCAGGCATTCCAAC	6.29563	2.54419	4.25044	4.39494	0.380366	0	0.0504162	0.0955788	1.49751	2.57335	10.7387	6.7195	0.0438179	1.09572	0.17968	0.5393	6.70352	5.21066	21.6729	27.1573	1.22563	0.886105	1.69406	1.91785
can-mir4376b	21	TACGCAGGAGAGATGATGCTG	0.124666	0	1.41681	0.216145	0	0	0	0	1.44587	0.69745	8.64555	6.81688	0	0	0	0.0449417	0.721917	0.60123	9.52504	2.08902	0.245126	0	0	0.112815
can-mir-f03	24	CGAGGACTCGAATCTAAGACGCGA	60.7747	69.0112	17.415	20.894	31.7606	29.1389	31.5605	32.5446	14.0198	15.7768	16.5631	10.6149	6.22214	10.8887	13.7455	16.4487	24.1327	21.9449	11.7337	4.87439	7.35378	8.86105	16.0437	15.3428
can-mir-f49	24	AGGACAAGAATTAGCCACGTAGGA	4.30098	6.6785	3.01073	3.92663	3.61348	5.02395	1.2604	1.67263	1.85898	2.23665	3.41272	5.16135	0.83254	1.64358	1.43744	1.25837	4.74403	2.90595	0.276088	0	4.00373	3.18998	0.896854	1.80504
can-mir319h	20	CTTGGACTGAAGGGAGCTCC	0	0	0	0	0	0	0	0.0238947	0.0516382	0.0481	0	0	0	0	0	0.0449417	0	0	0.276088	0	0	0	0	0
can-mir-f04	22	TCCAGTTGGACAGGTATATGCC	0	0	0	0.144096	0	0	0	0	0.542201	0.481	6.73443	2.62937	0.0438179	0	0.08984	0	8.86927	6.51333	67.6416	22.2829	1.55247	0.354442	0.398602	0.22563
can-mir162a-e	21	TCGATAAACCTCTGCATCCAG	31.7275	3.81629	61.8675	101.516	5.13495	4.01916	2.21831	5.8781	18.3832	12.2895	179.782	102.058	8.63213	7.87549	3.54868	1.43813	70.9541	52.1066	375.894	190.797	63.4877	25.5198	18.6346	10.9431
can-miR-n015	24	TTCAGGCCTGAGAAACGAAAAACT	59.341	42.2972	84.7136	89.3398	18.733	15.0719	0.907492	1.76821	6.32568	9.21115	94.373	107.22	2.84816	5.75253	0.40428	0.494359	48.059	39.6812	86.1395	82.1682	15.6881	22.8615	3.58741	3.61008
can-miR171h	21	TGAGCCGAACCAATATCACTC	1.37133	6.36048	4.66368	15.2742	0.57055	1.00479	0	0.143368	14.8976	73.2803	163.81	471.339	9.33321	17.9424	0.31444	0.943776	2.26888	3.40697	25.124	24.3719	2.7781	1.59499	0.298951	0.45126
can-mir-f16	22	TGCACGCAAGATGGTCCGGACA	7.47996	0	30.0483	37.357	0.855824	0	0.0504162	0.143368	1.96225	1.61135	33.3991	20.7428	0.876358	0.136965	0.04492	0.0449417	5.36281	3.30676	56.1839	9.05243	1.55247	1.77221	0.597902	1.01533
can-mir393a-b	22	TCCAAAGGGATCGCATTGATCC	0	0	0	0	0	0	0	0	0.0258191	0	0.773549	0.779072	0	0	0	0	0	0	1.38044	0.696341	0	0	0	0.112815
can-mir162f	21	TCGATAAACCTCTGCATCCGG	54.0427	8.26862	42.3273	65.3117	1.90183	0	2.97456	4.87452	52.4128	35.6421	190.02	143.447	20.1124	12.3953	25.6942	11.9545	97.5619	71.5464	326.06	187.316	54.8265	21.4437	38.0665	19.6298
can-mir6027a	22	TGAATCCTTCGGCTATCCATAA	1.68299	0	21.4883	34.7993	1.71165	1.00479	0.252081	0.215052	5.47365	3.0784	82.6788	35.253	0.569633	0.342413	0.04492	0.0898834	3.81585	4.40902	43.7599	1.39268	2.61468	4.2533	0.996504	0.338445
can-mir-f40a	24	CAAACCGAACTCGAATCAAACCGA	10.2226	5.72443	0.531305	1.29687	4.75458	1.00479	5.04162	4.9701	5.91257	6.6859	1.95662	1.26599	3.89979	5.27315	4.62676	5.7076	5.46594	7.31496	1.2424	0.696341	3.10493	2.65831	7.37413	4.62542
can-miR-n004	21	TAAGATCGAGCACAAGTTGTT	4.05164	1.2721	22.4919	44.886	1.04601	1.00479	0	0.382315	6.14495	18.783	129.365	152.406	2.80435	2.94475	0.6738	2.38191	36.3021	44.7916	332.134	225.614	14.4624	6.91162	4.78322	4.85105
can-mir-f47	24	AATTCTAACTCTAACGTGCGTGGT	0.934995	1.90814	0.649373	0.61241	0.57055	0	0.100832	0.0477894	0.335648	0.21645	0.910058	0.584304	0.262907	0.0684825	0.08984	0.0898834	1.3407	0.300615	0	0	0.65367	0	0.0996504	0.112815
can-miR398e	20	TGTGTTCTCAGGTCGCCCCT	0.685663	0.954072	0	0	0.285275	0	0.554578	1.60094	2.50445	4.6657	0.227515	0.97384	3.63689	3.56109	2.65028	5.21324	0	0.100205	0	0.696341	0	0.177221	0	0.338445
can-mir397c	20	TTGAGTGCAGCGTTGATGAC	0	0	0.177102	0	0	0	0.0504162	0.0716841	0.258191	0.02405	0.136509	0	0.219089	0.0684825	0.53904	0.0449417	0	0	0	0	0	0	0	0
can-mir166n	21	CTCGGACCAGGCTTCATTCCC	0.186999	0.318024	0.177102	0.288193	0	0	0	0.0238947	0.154915	0.0481	0.227515	0.48692	0	0.410895	0.13476	0	0.103131	0.501025	3.4511	2.78536	0.245126	0	0.199301	0.22563
can-mir168f-3p	21	CCTGCCTTGCATCAACTGAAT	1.43366	0.318024	0	0	0	0	0.302497	0.907999	1.91061	0.6734	0.273017	0.097384	1.31454	0.27393	0.6738	0.224709	2.06262	1.40287	0	0	1.14392	0.354442	5.87937	1.01533
can-mir5303g	24	ATTTTTGGAGAATCTGACACGGGT	8.41495	11.7669	3.95527	1.26084	2.09202	2.00958	4.33579	2.55673	4.36343	5.31505	0.955561	0.292152	3.15489	2.53385	2.60536	3.55039	5.6722	6.21271	0.276088	0.696341	1.8793	2.12665	1.99301	1.57941
can-mir-f20	24	TTCTAGGGTTCTAGCAAGTTGACC	0.747996	0.954072	3.483	4.71916	1.61656	0	0	0.0716841	0.593839	0.55315	5.50585	6.52473	0.394361	0.136965	0.04492	0.0898834	3.19706	1.80369	8.55873	6.96341	1.22563	1.06333	0.298951	0.22563
can-miR-n029	21	TTAGAGTGAGCTCAACAGAGT	0.062333	0.636048	0.236136	1.15277	0	0	0.100832	0.0238947	0.0258191	0.0962	0.182012	0	0	0	0	0	0	0.100205	0.276088	1.39268	0	0	0	0
can-mir396e	20	TCCACAGCTTTCTTGAACTT	0.124666	0	0.236136	0.180121	0	0	0	0.0477894	0.0774573	0.3848	5.68786	4.47966	0	0.136965	0	0	0.309393	1.10225	3.03697	3.4817	0.571961	0	0.0996504	0.112815
can-miR-n013	21	TTTTAGCAAGAGTTGTTTTCC	0.124666	0	2.65653	2.66578	0	0	0	0	0.258191	0.4329	7.28046	5.06397	0.0438179	0	0	0	2.16575	2.0041	18.0838	6.26707	0.490252	0.354442	0.398602	0.112815
can-mir166q	20	CTCGGACCAGGCTTCATTCC	1.24666	0.954072	1.65295	4.86325	0.0950916	0	0	0.0238947	0.619658	0.88985	11.2847	6.91426	0.0438179	0.342413	0.13476	0	0	0.60123	0.69022	6.26707	0	0.177221	0.0996504	0
can-mir-f01	24	AGAGGGGTTCACTGATGCAAGCTG	269.715	261.098	714.723	456.894	224.606	135.647	12.0495	12.1624	0.438925	0.60125	1.22858	3.31106	0.438179	0.890273	0.35936	0.719067	0.206262	0	0.276088	0.696341	0.0817087	0.354442	0	0
can-mir168b-3p	20	CCCGCCTTGCATCAACTGAA	0.934995	0	0	0	0	0	0	0.382315	0.826211	0.26455	0	0	0.175272	0.616343	0.49412	0.134825	0.309393	0.501025	0.138044	0	0.408543	0.886105	1.59441	0.67689
can-miR-n009a,b-5p	21	CCTGAACTGAACAATACGATC	9.16295	0.636048	21.1932	35.9521	1.90183	2.00958	0.655411	1.67263	5.70602	7.81625	90.0047	43.4333	3.02344	3.1502	0.4492	0.449417	12.2726	9.71988	105.88	39.6914	6.45499	3.18998	1.79371	1.24097
can-mir-f60	24	ATTGGAACCCATAACTCTATGCCT	0	0	0	0.504337	0	0	0	0	0	0.0962	0	0	0	0.136965	0	0	0.309393	0	0	0	0.0817087	0	0.0996504	0
can-miRC28-5p	21	TTGTAATAAGATTTTGGAAAG	0.311665	0	1.23971	1.83723	0	0	0	0	0.309829	0.50505	3.77674	1.46076	0.350543	0	0	0.0449417	1.3407	1.20246	5.79785	0	0.490252	0.531663	0	0
can-mir156l	21	TGACAGAAGAGAGTGAGCACA	0	0	0	0.720482	0	0	0	0	0	0.02405	1.91112	0.876456	0	0	0	0	0	0	0	0	0	0	0	0
can-mir397b	21	ATTGAGTGCAGCGTTGATGAC	2.24399	0.318024	2.89266	8.10542	0.285275	1.00479	0.857075	1.19474	2.24626	7.3593	25.1176	13.2442	2.19089	1.64358	2.82996	4.40429	0.721917	0.80164	6.62611	4.17805	1.14392	0.177221	0.597902	0.45126
can-mir479a	20	CGTGATATTGGTTCGGCTCA	0.249332	0.318024	0.118068	0.0720482	0	0	0.252081	0.740736	4.18269	5.31505	0.227515	0.389536	5.34578	23.6265	3.90804	25.1224	0.103131	0	0	0	0	0.354442	0.498252	1.80504
can-mir482n	21	CTTTCCTACTCCTCCCATACC	0	0	0	0.108072	0	0	0	0	0.0258191	0.02405	0.728046	0.681688	0	0.205448	0	0	0	0.20041	1.10435	0.696341	0.0817087	0	0	0
can-mir-f09	21	TGTCACAGAGGATTATTTGGA	1.62066	0.636048	1.12164	8.10542	0	3.01437	0.201665	1.17084	0.619658	0.9139	2.27514	3.50582	1.00781	0.136965	0.31444	0.26965	1.3407	1.00205	5.93589	4.17805	1.63417	0.177221	0.797203	0.67689
can-mir156j	20	TTGACAGAAGAGAGTGAGCA	0.186999	0	0.295169	1.00867	0	0	0	0	0.361467	0.1443	1.5926	0.389536	0.175272	0	0	0	0.515655	1.00205	3.72719	2.08902	0.0817087	0	0.199301	0.22563
can-mir1446d	21	TGAACTCTCTCCCTCAATGGC	0	0	0	0	0	0	0	0	0	0	0	0	0	0	0	0	0.206262	0	0	2.08902	0.245126	0	0.597902	0.112815
can-mir156i	21	TGACAGAAGAGAGTGAGCATA	0.062333	0	0	0	0	0	0	0	0	0	0	0	0	0	0	0	0	0	0	0	0	0	0	0
can-mir482m	21	TCTTTCCTACTCCTCCCATAC	0.062333	0	0	0	0	0	0	0.119474	2.24626	0.60125	0.136509	0	0.876358	0.342413	1.123	0.584242	0.618786	0.501025	4.00328	3.4817	0.490252	0.177221	1.49476	0.338445
can-mir169a-g	20	TAGCCAAGGATGACTTGCCT	0.062333	0	0	0.144096	0	0	0.0504162	0.238947	0.0774573	0.07215	0.455029	0.194768	0.131454	0	0.17968	0.0449417	0.309393	0.100205	0.966308	0	0.163417	0	0.398602	0.112815
can-miR399j	20	GCCAAAGGAGAGTTGCCCTG	0	0	0	0	0	0	0	0	0	0	0	0	0	0	0	0.0449417	0	0	0	0	0.0817087	0	0	0.22563
can-miR397a	21	TCATTGAGTGCAGCGTTGATG	0.062333	0.318024	0.236136	0.396265	0	0	0	0	0.206553	0.21645	1.91112	1.75291	0	0	0	0	0	0.100205	0	0	0	0	0	0
can-mir-f10a	24	ATCCTTTGTAGCTGACGTGGCACC	3.05432	0.954072	3.18783	2.88193	0.855824	0	0.0504162	0.0477894	0.387287	1.17845	4.04976	2.82414	0.788722	3.49261	0.17968	0.134825	4.84716	2.60533	2.76088	3.4817	3.84031	2.12665	0.298951	0.112815
can-mir-f62	24	ACTTGGACTTAGATCACAACTATG	0.498664	0	0.354203	0.324217	0.0950916	1.00479	0	0.0716841	0.0774573	0.31265	1.41059	0.584304	0.175272	0	0.04492	0.0449417	1.3407	1.00205	0	0	0.735378	0.177221	0.199301	0.22563
can-miR482a	22	TTGCCGATTCCGTCCATACCGC	56.162	6.99653	367.427	373.714	16.3558	16.0766	2.97456	3.1541	77.5089	52.5492	979.268	621.602	19.0608	14.7922	10.9156	5.9323	207.5	209.729	1600.62	1311.91	91.1869	107.75	40.2588	40.0493
can-mir166b-5p	20	GGAATGTTGTCTGGCTCGAG	12.2796	6.04246	0.118068	0	0.285275	0	3.22664	10.896	1.78152	1.17845	0.0455029	0	1.75272	3.1502	2.33584	4.80876	0.515655	2.20451	0.552176	1.39268	4.24885	3.18998	9.06819	19.517
can-mir395k	20	CTGAAGTGTTTGGGGGAACT	0.436331	0.636048	0	0	0	0	0.352913	3.1541	0.232372	0.21645	0	0	0.569633	0	0.13476	0.26965	0.206262	0	0	1.39268	0.163417	0	0.0996504	0
can-mir-f63	24	ATTAACCCTGAACTAATTAAAAGT	1.55832	0.318024	0.531305	0.216145	0.665641	1.00479	0.151249	0.0716841	0.206553	0.3848	1.18308	0.876456	0.175272	0.616343	0.2246	0.0898834	0.825048	0.701435	0.138044	0	1.06221	0	0	0.22563
can-mir156h	21	TTGACAGAAGAGAGTGAGCAT	1.24666	0.318024	4.36851	11.2035	0.0950916	2.00958	0.151249	0.119474	1.0844	0.74555	16.6541	5.4535	0.306725	0.27393	0.17968	0.0898834	2.06262	2.40492	24.4338	9.74877	1.55247	1.94943	0.597902	0.90252
can-miR-n008	24	CGGCATGAGAGAAAATATTGAGAA	0.436331	0.636048	0.236136	0.360241	0	0	0.0504162	0.0955788	0	0	0	0	0	0	0	0	0	0	0	0	0	0	0	0
can-miR5301	21	TGTGGGTGGGGTGGAAAGATT	0.062333	0	0	0.180121	0	0	0	0	0.103276	0.07215	1.41059	0.292152	0.0876358	0	0	0	0.206262	0	1.38044	0	0	0.531663	0	0.112815
can-mir-f30	21	AACCAGAGGTCTCGGATTCGA	0.997328	0	0.295169	0.972651	0.0950916	0	0.554578	0.740736	2.45281	3.7518	3.0942	2.62937	2.05944	3.83502	2.74012	2.65156	2.47514	3.30676	5.10763	0.696341	2.04272	0.531663	1.99301	1.46659
can-miR-n025	24	AGGAAGGAACTCCACGTCATTGCT	32.2262	17.4913	65.6457	39.7346	25.1042	18.0862	0.907492	1.07526	0.438925	0.26455	0.955561	3.70059	0.262907	0.410895	0.04492	0.0898834	3.50645	1.9039	1.38044	2.08902	4.00373	1.77221	0.797203	0.22563
can-mir-f27a	23	TCGATGGATAGAAATTGAGCTAA	0.498664	0	1.00358	0.540362	0	0	0	0.0716841	0.180734	0.0481	1.04657	0.681688	0	0	0.04492	0	0.515655	0.300615	1.65653	0	0.163417	0	0.199301	0
can-mir403c	20	TAGATTCACGCACAAACTCG	0	0	0	0.144096	0	0	0	0	0.0258191	0.0962	0	0.292152	0	0	0	0	0.103131	0.300615	0.552176	0	0	0	0	0
can-miR394a	20	TTGGCATTCTGTCCACCTCC	0	0	0	0.0720482	0	0	0	0	0	0.02405	0	0	0	0	0	0	0	0	0.276088	0	0	0	0	0
can-miR169l-5p	21	TGATAGCCAAGGATGACTGGT	0.062333	0	0	0	0	0	0	0.0238947	0.0774573	0.4329	0.182012	0.194768	0.131454	0.136965	0.04492	0.26965	0.103131	0.20041	0.552176	0	0.163417	0	0.298951	0.112815
can-mir4376c	21	CGCAGGAGAGATGATGCTGGA	0	0	0	0	0	0	0	0	0.0516382	0.0481	0	0.194768	0	0	0	0.134825	0	0.20041	0	0	0.0817087	0.177221	0.0996504	0
can-mir172f	21	AGAATCTTGATGATGCTGCAG	0	0	0	0.252169	0	0	0	0	0	0	0	0	0	0	0	0	0	0	0	0	0	0	0	0
can-mir172a-d	21	AGAATCTTGATGATGCTGCAT	0	0	0	0.0720482	0	0	0	0	0.180734	0.74555	0.273017	0.389536	0	0.27393	0.2246	0.179767	0	0.20041	0.138044	0	0.0817087	0	0	0.112815
can-miR-n033	22	TAGAGAAAGCATGGCTTCAGGT	0.124666	0	0.413237	0.504337	0	0	0	0	0.361467	0.21645	1.77461	0.389536	0	0	0	0	0.515655	0.701435	1.51848	0.696341	0.408543	0	0	0
can-mir160a-3p	20	GCGTATGAGGAGCCAAGCAT	0.186999	0.318024	0	0	0	0	0	0.0477894	0.28401	0.0481	0	0	0.306725	0	0.17968	0	0.206262	0	0	0	0.0817087	0	0.199301	0.22563
can-mir5303b	22	TTTGGAGAATCCGACACGCACC	0.124666	0	0	0.0360241	0	0	0	0	0	0	0	0	0	0	0.13476	0	0	0	0	0	0	0	0	0
can-mir168d	20	TCGCTTGGTGCAGGTCGGGA	71.7453	2.22617	0.295169	1.1888	2.2822	1.00479	11.9991	10.7765	31.5768	8.63395	4.00426	1.46076	21.646	5.06771	21.876	6.92102	19.0792	11.4234	4.83154	6.26707	16.7503	0.886105	49.6259	10.9431
can-mir482f	22	TCTTTCCTACTCCTCCCATACC	16.8922	1.59012	174.917	69.5625	6.46623	5.02395	0.504162	0.860209	55.2271	45.3583	790.158	419.336	5.08288	10.5463	0.58396	0.898834	82.8142	92.1886	1159.57	516.685	45.5117	80.2811	10.0647	12.184
can-mir166s	20	CGGACCAGGCTTCATTCCCC	0.997328	0.318024	8.73702	18.7325	0.475458	2.00958	0.0504162	0.0955788	1.03276	1.1063	6.96194	6.81688	0.569633	0.410895	0.13476	0.0449417	5.15655	8.81804	94.6982	103.755	9.80504	2.30387	1.09615	1.69223
can-mir6024a	22	TTTTAGCAAGAGTTGTTTTCCC	0.560997	0	4.84078	2.70181	0.0950916	1.00479	0	0.0238947	0.387287	0.4329	9.14608	4.96658	0	0	0.04492	0	1.85636	2.30471	12.7	4.17805	1.14392	0.708884	0.498252	0.22563
can-miR-n021	24	ATGGATGAACAATGCTGAAACATT	8.72662	13.9931	16.2934	16.6792	7.60733	10.0479	0.756243	0.430105	0.28401	0.3848	2.68467	3.31106	0.963994	1.02724	0.04492	0.0898834	7.01291	2.30471	3.58914	1.39268	5.39277	1.41777	0.697553	0.338445
can-mir168c-3p	20	CCGCCTTGCATCAACTGAAT	0.062333	0	0	0.0360241	0	0	0	0.0477894	0.309829	0	0	0.194768	0	0	0.08984	0	0.206262	0	0	0	0.163417	0.177221	0.498252	0.112815
can-mir-f41	24	TTAGGATCAAGAGAAGTACACAGC	9.16295	6.04246	14.9946	17.7959	6.37114	3.01437	4.38621	2.43726	0	0	0	0	0	0	0	0.0898834	0.103131	0	0	0	0	0	0	0
can-mir-f57	24	CTAGAAGTCAATTAGTTAAGTATT	0.560997	0.318024	1.83005	1.58506	0	0	0.252081	0.0716841	0.0774573	0.12025	1.31958	2.04506	0.0438179	0	0	0	0.412524	0.20041	0.828264	0	0.326835	0	0	0
can-mir-f38	23	CACCTTGGACACTCCTAACGGAG	0	0	0	0	0	0	0	0	0.0258191	0	0.182012	0	0	0	0	0	0.206262	0	0	0.696341	0.0817087	0	0.0996504	0
can-mir166c-5p	20	GAATGTTGTCTGGCTCGAGG	1.43366	0.318024	0	0	0	0	0.453746	1.02747	1.23932	1.3949	0	0.097384	0.262907	0.616343	0.49412	0.224709	1.3407	1.40287	0.138044	0	1.55247	0.177221	2.69056	1.35378
can-mir156a-3p	21	GCTCTCTATGCTTCTGTCATC	0	0	0.0590339	0	0	0	0	0	0	0	0	0	0	0	0	0	0	0	0	0	0	0	0	0
can-mir171n	20	TGAGCCGAACCAATATCACT	1.18433	0	0.0590339	0.0720482	0.190183	3.01437	0.705827	2.48505	5.49947	16.8831	0.227515	1.75291	5.69633	8.97121	3.09948	11.2354	0.206262	0.80164	0.276088	1.39268	0.163417	0	0.298951	0.112815
can-mir166y	20	CGGACCAGGCTTCATTCCTC	0	0	0.295169	0.79253	0	0	0	0	0	0.0481	0	0.097384	0	0	0	0	0.103131	0	2.07066	2.78536	0.0817087	0.177221	0	0
can-mir160a	21	TGCCTGGCTCCCTGTATGCCA	0	0	0	0	0	0	0	0	0.0516382	0	0.637041	0	0	0	0	0	0	0.100205	1.79457	0.696341	0.0817087	0	0.0996504	0
can-mir827a-5p	21	TTTGTTGATGGTCATCTATTC	0.498664	0	3.18783	6.1241	0.57055	1.00479	0	0	0.309829	0.21645	6.68893	0.194768	0	0.205448	0	0	1.85636	2.60533	16.9794	4.87439	1.38905	0.708884	0.199301	0.338445
can-miR399d-3p	21	CGCCAAAGGAGAGCTGCCCTG	0	0	0.177102	0.648434	0.285275	0	0	0.0238947	0.0258191	0.2886	0.546035	1.07122	0	0	0	0	0	0.501025	2.34675	0.696341	0	0	0	0
can-mir403b	20	TTAGATTCACGCACAAACTC	0.062333	0.318024	4.01431	3.27819	0.57055	1.00479	0.151249	0.549578	0.877849	0.69745	11.5577	8.08287	0.920176	2.87627	0.26952	0.449417	3.60959	5.41107	60.6013	26.461	2.7781	2.48109	0.199301	0.338445
can-mir172a-5p	20	GCAGCATCATTAAGATTCAC	0	0	0	0	0	0	0.100832	0.167263	1.72988	3.05435	0	0	0.920176	1.02724	1.123	1.97743	0.515655	1.30266	0	0	0.571961	0.354442	1.99301	3.61008
can-mir-f26b	24	ACGTGACATCTTTGACGTGGGCCT	0.747996	0.954072	0.177102	0.360241	0.0950916	0	0	0	0.103276	0.0481	1.36509	0	0	0	0	0	1.3407	0.501025	0.414132	0	2.12443	0.886105	0.298951	0.22563
can-mir156ac	21	TTGACAGAAGATAGAGAGCAC	7.47996	3.49826	13.6959	65.3477	2.75766	12.0575	2.47039	8.53041	3.69213	3.2227	37.9494	32.2341	7.88722	7.19066	2.33584	2.96615	3.19706	4.60943	37.4099	30.639	7.59891	4.60775	7.17483	3.27163
can-miR4414b	21	AGCTGCTGAATCATTGGTTCG	0	0	0.118068	0.324217	0	0	0	0	0.154915	0.55315	4.7323	1.65553	0	0	0	0	0.206262	0.100205	2.62284	0	0.163417	0	0	0
can-mir-f12	24	GAGGACATGACCCTGGATAGGAAA	22.3152	6.36048	1.65295	1.15277	7.41714	3.01437	11.2428	9.27114	14.8976	11.1832	1.82012	1.75291	9.33321	5.34164	12.9819	8.53892	12.6851	13.4275	0	0	7.76233	3.18998	10.0647	7.78423
can-miR-n023	23	ATGACTTACTTTGACTTGGCACA	15.1469	2.54419	2.95169	2.73783	4.65949	4.01916	5.64661	4.53999	7.87483	7.09475	2.13864	0.48692	6.74796	2.94475	9.83748	5.34806	6.39412	7.9162	0.552176	0	4.90252	1.24055	8.96854	4.39978
can-mir5303a	23	TTTGGAGAATCCGACACGCACCC	0	0	0	0	0	0	0.100832	0.0477894	0.0774573	0.0962	0	0	0	0	0.2246	0.0449417	0.515655	0	0	0	0.0817087	0	0.0996504	0.112815
can-mir-f48b	24	ACTCGGACTCTCCAAAAATATTGT	0.934995	1.2721	1.41681	1.83723	0.475458	0	0.201665	0.692946	0.826211	1.5873	0.455029	0.292152	0.175272	0.410895	0.53904	0.584242	2.37201	2.30471	0	0	1.06221	0.708884	0.896854	1.12815
can-miR164a-b	21	TGGAGAAGCAGGGCACGTGCA	0.186999	0	0.236136	0.324217	0	0	0	0.0238947	0.0258191	0	0.227515	0	0	0	0	0	0.103131	0	0.276088	0	0	0	0	0
can-mir-f64	21	TACTTTGGGTATTCATATGCT	0	0	0	0.0720482	0	0	0	0	0.103276	0.02405	0.773549	0.389536	0	0	0	0	0	0	1.2424	0	0	0	0	0
can-miRC3-5p	21	TTTCCTGGTAGCTAAGTTGTG	0.062333	0	0	0	0	0	0	0	0	0	0	0	0	0	0	0	0	0	0	0	0	0	0	0
can-mir-f51	24	CCTAACTACGGAAAGAATCGAGAA	0.373998	0.318024	0	0.0360241	0.665641	0	0.604994	1.12305	0	0	0	0	0	0	0	0	0	0	0	0	0	0	0	0
can-mir8175a	20	GATCCCCGGCAACGGCGCCA	0	0	0	0.108072	0	0	0	0	0	0	0	0	0	0	0	0	0	0	0.414132	0	0	0	0	0
can-mir-f24	22	ATGGGCAGAGAGAATTTCTTAG	0	0	0	0.144096	0	0	0	0	0.103276	0	0.455029	0.389536	0	0	0.04492	0.0449417	0.515655	0.20041	0.828264	0	0	0	0.0996504	0.112815
can-mir-f61	24	GCAGAGGCGGAGGACAACGGAAGT	0	0	0.295169	0.144096	0	0	0	0	0.0516382	0.0481	0	0	0	0	0	0	0.103131	0	0	0	0.0817087	0	0	0.112815
can-mir-f53	24	AGTTGACCTCTATTGACTTGGCAC	2.24399	1.2721	0.295169	1.0447	1.33128	0	1.5629	1.72042	0.438925	0.9139	0.591538	0.681688	0.438179	0.479378	0.53904	0.584242	0.515655	0.701435	0	0	0.898796	0.177221	0.896854	1.57941
can-miR477b	21	ACTCTCCCTCAAAGGCTTCTG	0	0	0	0	0	0	0	0.0238947	0	0.0481	0	0.194768	0	0	0	0.134825	0	0	0.69022	0	0	0	0	0
can-miR-n019a-d	22	TAATAACTAGTAGTTGAGTGAT	0	0	0	0	0	0	0	0.0477894	0	0	0	0	0	0	0	0	0	0	0	0	0	0	0.0996504	0
can-mir5303c	23	TTTTGGAGAATCCGACACGCACC	0.124666	0	0	0	0	0	0.100832	0.119474	0.335648	0.2405	0	0.292152	0	0.136965	0.40428	0.134825	0.515655	0.100205	0	0	0.0817087	0	0.199301	0.45126
can-mir-f25	24	CGGCACGACGTGACTAAGTTGGAT	28.9225	76.0077	10.6851	24.5684	40.6041	57.273	37.4088	44.6592	1.78152	1.41895	0.409526	0	1.09545	1.30117	2.11124	1.0786	1.95949	1.00205	0	0	2.36955	1.06333	1.59441	1.46659
can-mir162j	20	TCGATAAACCTCTGCATCCA	0.498664	0.318024	0.236136	0	0	0	0	0.191158	0.309829	0.0481	0.682543	0.292152	0.525815	0	0.13476	0.0898834	0.825048	0.701435	5.10763	0	0.408543	0	0.498252	0.45126
can-mir162g	20	TCGATAAACCTCTGCATCCG	0	0	0	0	0	0	0	0	0.206553	0.07215	0	0	0	0	0	0.134825	0.309393	0.300615	1.2424	0.696341	0.245126	0	0	0
can-mir-f15	21	CAATCGAGGATCAAAATGGAT	2.43099	0.318024	2.71556	5.47566	0	0	0.201665	0.860209	3.9245	5.94035	18.7472	11.1992	1.09545	2.12296	1.21284	1.30331	10.7256	14.7301	48.1774	23.6756	2.61468	3.3672	1.79371	4.5126
can-miR-n010	21	TTATGAGATAAGTTCAACACG	0.685663	0.318024	4.30947	11.3836	0	0	0	0.143368	2.37536	4.16065	45.1844	22.1062	0.438179	0.27393	0.08984	0.134825	11.035	18.0369	91.3851	61.278	3.51347	1.94943	1.09615	1.69223
can-miR-n012	24	TTCGGCTCATCGTTGTTGCAGACG	11.4693	17.1733	92.8013	83.7921	15.6901	27.1293	0.756243	1.69652	4.54416	5.6758	35.4923	31.5524	4.51324	2.67082	0.13476	0.314592	24.3389	20.8426	28.161	7.65975	33.9091	18.7854	4.78322	2.59475
can-miR398d	21	TGTGTTCTCAGGTCGCCCCTG	54.5414	33.3925	176.157	368.454	7.51224	9.04311	0.504162	1.21863	157.651	289.923	2177.86	1371.07	59.2856	66.565	3.27916	13.9319	2.06262	3.60738	40.723	24.3719	2.04272	2.30387	0.199301	0.67689
can-mir167d	22	TGAAGCTGCCAGCATGATCTAA	0.373998	0	1.23971	1.9453	0	0	0.0504162	0	0	0	0	0	0	0	0	0	0	0	0	0	0	0	0	0
can-mir-f26c	24	ACGTGACACCTTTGATGTAAGCCT	1.93232	5.08838	2.00715	3.92663	1.04601	1.00479	0.100832	0.0955788	0.413106	0.50505	1.6381	1.55814	0.262907	0.205448	0.08984	0	3.30019	3.00615	0.138044	0	2.36955	0.531663	0.697553	0.67689
can-mir827b-5p	20	TTTGTTGATGGTCATCTATT	0	0	0	0.0720482	0	0	0	0	0	0.02405	0.773549	0	0	0	0	0	0.103131	0.60123	1.93262	2.78536	0.245126	0.354442	0	0
can-mir159e	20	TTGGATTGAAGGGAGCTCTA	0.186999	0	0.413237	2.88193	0	0	0	0	0.516382	0.60125	5.73337	1.55814	0.131454	0	0	0	1.3407	1.40287	13.9424	4.17805	0.245126	0.177221	0.199301	0
can-mir482i	21	TTCCAATTCCACCCATTCCTA	0.062333	0	0	0	0	0	0	0	0	0	0	0	0	0	0	0	0	0	0	0	0.0817087	0	0	0
can-mir-f26d	24	ATGTGACATCTTTGACGTGAACCT	0.311665	0.636048	0	1.15277	0	1.00479	0	0.0477894	0.129096	0.1443	0.910058	0.194768	0.262907	0.205448	0	0.0449417	0.618786	0.80164	0.138044	0	0.65367	0.177221	0.199301	0.112815
can-mir168c	21	TCGCTTGGTGCAGGTCGGGAA	15.2716	1.59012	3.24686	2.8459	1.61656	0	3.52913	6.02146	18.4348	8.29725	14.8339	6.52473	11.6556	3.42413	15.7669	4.67394	17.1197	9.51947	32.0262	12.5341	17.3222	1.94943	23.2185	10.2662
can-mir168a-b	21	TCGCTTGGTGCAGGTCGGGAC	498.165	28.6222	89.2002	224.574	29.9539	23.1102	201.413	174.049	696.832	316.041	545.443	157.275	410.398	115.188	442.507	143.903	383.029	252.416	946.292	231.185	305.427	82.7622	624.609	178.135
can-mir-f11	24	ATGAAATTGTTGAAGAGCCCGAGC	0.685663	1.2721	0.236136	0.144096	0	0	0.151249	0.191158	0.542201	0.55315	0	0.097384	0.0438179	0.136965	0.31444	0.134825	0.928179	0.701435	0	0	0.490252	0	0.0996504	0.90252
can-mir-f39	24	TGTAGTTGTAGGACAACTGTGCCT	0	0	0	0	0	0	0	0	0.0516382	0.02405	0	0	0	0	0	0	0.412524	0.40082	0	0	0	0	0	0
can-mir482l	20	TTGCCTACACCGCCCATGCC	0	0	0	0.0720482	0	0	0	0	0	0	0	0	0	0	0	0	0	0	0.138044	0	0	0	0	0
can-mir7993a	24	ATATTTTATGTGGTTAACTTAACT	0	0	0	0.0720482	0	0	0	0.0238947	0	0	0.227515	0	0	0	0	0	0	0	0.138044	0	0	0	0	0
can-mir166o	21	CGGACCAGGCTTCATTCCCCC	0	0	0	0	0	0	0	0	0	0	0	0	0	0	0	0	0	0	0	0	0.0817087	0	0	0
can-mir482r	20	TTTCCTATTCCACCCATGCC	0	0	0	0	0	0	0	0	0	0	0	0.097384	0	0	0	0	0	0	0	0	0	0	0	0
can-miR-n026	22	TGTCACAATGAACTCCATCCCA	18.3882	2.54419	133.417	226.267	4.37421	2.00958	0.201665	0.382315	24.8122	29.6296	499.485	296.924	6.57268	7.60156	0.94332	0.719067	120.044	169.847	730.253	657.346	48.8618	76.9139	20.6276	28.4294
can-mir171m	21	TGATTGAGCCGCGCCAATATC	0	0	0	0	0	0	0	0	0.0258191	0	0	0	0	0	0	0	0	0	0	0	0	0	0	0
can-mir168a-3p	21	CCCGCCTTGCATCAACTGAAT	35.6545	0.636048	0.354203	0.504337	1.42637	0	4.63829	7.93304	55.95	23.0399	1.91112	2.4346	16.3879	12.8062	17.4739	7.72997	47.7497	30.3621	2.34675	0	19.8552	6.20273	72.1469	26.9628
can-mir162k	20	CGATAAACCTCTGCATCCAG	0	0	0.0590339	0.108072	0	0	0	0.0238947	0	0.02405	0.591538	0	0	0	0.08984	0	0	0.100205	0.552176	0	0.0817087	0	0	0
can-mir-f17	23	ACCGAACCTGAATCAAACCGACA	15.0846	1.59012	2.59749	0.216145	6.56132	1.00479	8.11701	8.79325	15.3107	17.6527	0.955561	1.46076	12.0061	7.94397	14.7338	14.9206	12.582	15.2312	0.828264	0	6.94524	7.26606	17.4388	14.5531
can-mir159d	20	TTTGGATTGAAGGGAGCTCT	6.48263	1.90814	10.508	21.9387	3.13802	29.1389	1.51249	10.5615	30.544	23.4728	67.5263	65.442	31.5927	31.0911	16.845	14.0668	12.7882	23.3478	152.677	143.446	15.8515	12.7599	20.229	9.92772
can-mir-f07	23	TTCTGATTCATCAGGTTGGCTAG	11.7186	4.13431	248.119	377.893	6.08586	4.01916	1.51249	1.67263	8.1072	11.1592	122.949	90.3724	2.01562	2.7393	1.66204	2.56168	36.4052	28.2578	293.205	79.3829	7.76233	5.67107	3.88637	3.94853
can-mir162h	20	CGATAAACCTCTGCATCCGG	0	0	0.118068	0	0	0	0	0.0477894	0.0516382	0.07215	0.0455029	0.584304	0	0	0.08984	0	0	0	0.414132	0	0	0	0	0
can-mir167a-c	21	TGAAGCTGCCAGCATGATCTA	2.49332	0.636048	2.89266	11.2035	0.475458	0	0	0.238947	0	0.02405	0	0	0	0.0684825	0	0.0449417	0	0	0.276088	0	0	0	0	0
can-miR390c	21	AAGCTCAGGAGGGATAGCACC	0.373998	0	0.826475	3.38627	0	0	0	0.0477894	0.0258191	0.02405	0.591538	0.292152	0	0.0684825	0	0	0.206262	0	1.10435	0	0.326835	0	0	0
can-mir-f02a	24	AGACTCCGAATTCTGGATCCGCCT	18.6999	7.63258	13.7549	14.2295	5.7055	3.01437	0.857075	1.14695	4.4667	5.5315	15.3345	16.0684	5.21433	5.27315	0.40428	0.629184	19.9043	16.133	2.34675	2.08902	13.9722	7.44328	2.69056	2.36911
can-miRC27-3p	21	TGATGGAGAAACAACAGTAGC	0	0	0	0.0360241	0	0	0	0	0	0	0.637041	0	0	0	0	0	0	0.100205	0	0	0	0	0	0
can-mir-f52b	24	TATGACGGAGAGTATATACATATC	0.186999	0	2.53846	3.42229	0.285275	0	0	0.0477894	0	0.1443	1.6381	2.04506	0	0.0684825	0	0	0.618786	0.40082	1.51848	2.08902	0.980504	0	0	0
can-mir319d	21	TCTTGGACTGAAGGGTTCCCT	0	0	0.118068	0	0	0	0	0	0.103276	0.3848	1.6381	2.82414	0	0.136965	0	0.134825	0.206262	0.60123	1.51848	2.08902	0.163417	0	0	0
can-mir-f34	22	AATGACATTCAGAGATTCTGTT	0	0	0	0	0	0	0	0	0	0	0	0	0	0	0	0	0	0.100205	0	0	0	0	0.0996504	0
can-mir319bc	21	TTGGACTGAAGGGAGCTCCCT	0	1.2721	0.885509	5.69181	0.760733	0	0	0.0238947	0.180734	0.2886	1.72911	1.94768	0.219089	0	0	0	0	0	6.07394	2.78536	0	0	0	0.112815
can-miR-n003b-d	21	TAGAGTGGCCACAACTAGATG	2.05699	0	3.8372	5.25952	0.190183	0	0.0504162	0.0238947	3.61467	3.67965	37.8129	33.2079	1.2269	0.136965	0.04492	0.0449417	9.07553	11.5236	62.9481	55.0109	7.19037	4.78497	1.59441	1.91785
can-mir-f05	24	ATGACGACGAGACTCTGCAAGTCT	3.11665	1.59012	1.59392	4.21482	0.380366	0	0.151249	0.119474	1.42005	1.65945	12.4678	10.7122	1.66508	1.50662	0.13476	0.26965	14.3352	12.5256	3.58914	4.17805	6.94524	6.55718	1.59441	1.35378
can-mir482b	22	TTTCCAATTCCACCCATTCCTA	0.560997	0	1.35778	1.62108	0	0	0	0.0238947	1.26514	0.50505	6.18839	3.21367	0	0	0	0	5.87847	4.20861	10.9055	6.26707	1.38905	1.94943	1.09615	0.789705
can-mir-f37	22	GCTAAATTAGTCATTATTAAGC	1.93232	0	0	0.288193	1.23619	0	2.26873	3.70368	3.97614	2.04425	0.455029	0.097384	4.46943	1.5751	6.46848	1.97743	6.08473	1.60328	0	0	5.47448	0.354442	8.17133	3.94853
can-mir-f21	24	AGTAGGAATCGTTACTGACAGTAA	3.42832	3.49826	3.71914	4.46699	2.75766	6.02874	1.10916	0.907999	2.78846	1.8278	2.77568	4.47966	1.75272	1.09572	1.61712	1.16848	6.39412	4.0082	0.276088	0.696341	5.96474	1.94943	1.79371	1.69223
can-mir-f33	24	ACCCCTGTGAGGACTACCAAACTT	1.86999	0	4.01431	4.39494	0.950916	2.00958	0.352913	0.167263	0.56802	0.3367	4.45928	3.50582	0.350543	0.54786	0.13476	0.134825	2.57828	2.20451	1.79457	0.696341	3.59518	0.886105	0.298951	0
can-mir-f26a	24	ACGTGACATCTTTGACGTGAGCCT	2.11932	2.86222	0.767441	1.54904	0.665641	0	0	0.0477894	0.258191	0.21645	0.591538	2.53198	0.175272	0.342413	0.13476	0	2.78454	1.9039	0	0.696341	2.12443	1.06333	0.797203	0.789705
can-mir6024b	20	TTTTAGCAAGAGTTGTTTTC	0	0	0.236136	0.0720482	0	0	0	0.0238947	0.0258191	0.1443	1.41059	0.292152	0	0	0	0	0.206262	0.20041	3.86523	1.39268	0.163417	0	0	0
can-mir477a-3p	21	GAGGTCTTTCGAGTGAGAGTG	0	0	0	0	0.380366	0	0.100832	0.0716841	0.0516382	0.02405	0	0	0	0.205448	0.04492	0.449417	0.103131	0	0	0	0.245126	0	0.498252	0
can-miRC16-5p.3	21	TCTCGACATATACGTACGGCT	0	0	0.118068	0.0360241	0	0	0	0	0	0.12025	0.31852	0.584304	0	0	0	0	0.515655	0.20041	0.966308	0	0	0	0	0
can-mir482q	22	TTTCCTATTCCACCCATGCCAA	0.311665	0	1.94812	1.15277	0	0	0	0	0.593839	0.2405	4.14076	3.11629	0	0	0	0	0.412524	0.60123	4.96958	4.17805	0.0817087	0.708884	0.199301	0.564075
can-mir-f59	24	GTGTCACGTCGGCTAAAAAGGATG	0.373998	0.636048	0.649373	0.648434	0.855824	0	0	0.0238947	0	0.12025	0	0.48692	0	0.0684825	0	0	0	0	0.276088	0	0.571961	0	0	0
can-mir319f	21	TTGGACTGAAGGGAGCTCCTT	0.062333	0.636048	0.590339	2.26952	0.0950916	0	0	0.0238947	2.63355	3.1746	16.29	12.8547	0.262907	0.54786	0	0	0.206262	0.80164	9.66308	1.39268	0.490252	0	0.199301	0
can-mir166m	22	TCGGACCAGGCTTCATTCCCCC	1.37133	0.318024	2.36136	3.99868	0.190183	0	0.0504162	0.262842	0.0516382	0.0481	1.95662	0.389536	0	0.0684825	0.04492	0.0449417	2.68141	3.50718	19.6022	29.2463	2.7781	2.83554	0.398602	0.45126
can-mir-f08a	24	ATCTGAGATAGTGGTATGAACTGC	9.53695	14.3111	1.23971	2.30554	2.56747	1.00479	5.14245	6.83388	10.9473	12.9389	1.41059	3.0189	6.79177	7.60156	12.4428	11.4152	9.79744	15.632	0.276088	0.696341	6.94524	4.78497	10.1643	13.8762
can-mir482h	21	TTTCCAATTCCACCCATTCCT	0	0	0	0.180121	0	0	0	0.0477894	0.180734	0.0481	0.728046	0.292152	0.262907	0	0.13476	0.0449417	0	0.100205	0.276088	0	0.490252	0.177221	0.0996504	0.112815
can-mir160b	20	TGCCTGGCTCCCTGTATGCC	0	0	0	0	0	0	0	0.0238947	0.0774573	0	0	0	0	0	0	0	0	0	0.414132	0.696341	0.163417	0	0	0
can-mir5303f	23	TTTTTGGAGAATCTGACACGGGT	0.124666	0.318024	0.295169	0.288193	0	1.00479	0.100832	0.238947	0.387287	0.45695	0.136509	0.194768	0.394361	0.342413	0.13476	0.314592	0.309393	0.20041	0.69022	0	0.245126	0.531663	0.199301	0
can-mir-f02b	24	AGACTTCGAATCCTGGATCCGCCT	17.5779	11.7669	21.6064	16.2108	7.98769	10.0479	0.655411	1.21863	2.427	2.57335	11.1482	15.971	3.37398	4.93074	0.26952	0.629184	9.59118	7.31496	1.51848	0	9.3965	6.7344	1.99301	1.24097
can-mir166p	20	TCTCGGACCAGGCTTCATTC	1.93232	0.318024	2.24329	6.16012	0	1.00479	0	0.119474	1.29096	1.0101	8.37253	9.64102	0.481997	0.54786	0.08984	0.0449417	0	0.80164	1.10435	4.17805	0.0817087	0.354442	0.0996504	0
can-miRC18-5p	23	AGGAAGGAACTCCACGTCATTGC	4.05164	1.2721	1.35778	1.54904	2.09202	1.00479	2.11748	3.01073	1.05858	0.481	0	0.389536	0.306725	0	1.93156	0.494359	1.03131	0.80164	0.276088	0	1.96101	0.531663	3.88637	1.46659
can-mir-f14	23	TCCAAGACATGTCATTTTGAACA	0.186999	0.318024	0.118068	0	0	0	0.0504162	0.215052	0.464744	1.22655	0.273017	0	0.175272	1.09572	0.4492	1.75273	0.825048	2.60533	0.276088	0	0.735378	0.708884	0.996504	2.03067
can-mir482d	22	TCTTACCGATACCTCCCATTCC	0.249332	0	4.78175	4.10675	0.285275	2.00958	0	0	0.542201	0.481	15.0615	1.46076	0.0438179	0.136965	0	0	2.68141	2.70554	14.0805	4.17805	0.817087	1.59499	0.0996504	0.22563
can-miR-n035	24	CTTCGAACTAACTCCTTCTTGACA	12.2796	6.36048	23.9678	28.8193	1.04601	1.00479	0.756243	0.955788	0.0258191	0.0962	0	0	0	0	0	0.0449417	0	0	0.414132	0	0	0	0	0
can-mir-f56	24	ATTCTATACCGTCAGTAAACTTGA	0.311665	0.636048	0.413237	0.360241	0	1.00479	0	0.0238947	0.0774573	0.0962	0.136509	0.779072	0.219089	0.27393	0	0.0449417	0.825048	0.20041	0.138044	0	0	0	0.298951	0
can-mir167e	20	TGAAGCTGCCAGCATGATCT	2.86732	0.954072	0.236136	1.11675	0.855824	2.00958	1.31082	8.36315	0.129096	0	0.182012	0.389536	0	0.0684825	0.13476	0.179767	0	0.100205	0.414132	1.39268	0.0817087	0.177221	0.0996504	0.112815
can-miR1446c	21	TTTCTGAACTCTCTCCCTCAA	0	0	0	0	0	0	0	0	0	0	0	0	0	0	0	0	0	0.40082	1.93262	1.39268	0	0	0	0
can-miR-n009a,b-3p	21	TGGTATTGTTCCGTTCAGGGA	0	0	0	0	0	0	0	0	0.0774573	0.02405	0.182012	0	0	0	0	0	0	0.100205	1.79457	0.696341	0.0817087	0	0	0.112815
can-mir393c	21	TCCAAAGGGATCGCATTGATC	0	0	0	0.0720482	0	0	0	0.0716841	0.258191	0.21645	0.455029	1.8503	0.175272	0.0684825	0	0	0.206262	0	0.966308	0	0	0	0	0
can-miR159c-3p.2	22	GTTTGCATATGTCAGGAGCTTC	0.062333	0.318024	0.0590339	0.468313	0	0	0	0	0.129096	0.0962	0	0	0.0876358	0	0	0	0.309393	0.100205	1.79457	0	0.408543	0	0	0
can-mir-f18	24	CCTCTTCGTCTACCTATAGGGCCT	0.186999	0	0.236136	0.324217	0	0	0	0	0	0	0	0.584304	0.219089	0	0.04492	0	0.206262	0	0	0	0	0	0	0
can-mir4376a	22	ACGCAGGAGAGATGATGCTGGA	0.062333	0	0	0.180121	0	0	0	0	0.180734	0.26455	0.500532	0.389536	0	0	0	0.0449417	0.206262	0.40082	0	0	0.490252	0	0.0996504	0
can-mir396c	21	TTCCACAGCTTTCTTGAACTA	7.66696	2.86222	25.0304	33.8627	1.61656	5.02395	0.100832	0.286736	6.37732	11.2313	163.037	112.673	1.97181	2.46537	0.17968	0.134825	29.7017	28.1576	239.092	167.122	21.1626	6.7344	11.1608	5.18949
can-miR166i-j	21	TCTCGGACCAGGCTTCATTCC	2915	526.648	3572.44	6030.07	135.506	268.279	18.2507	46.5708	820.583	1095.41	8572.79	6255.27	183.378	197.024	14.7787	19.4148	164.391	671.073	1021.53	2504.74	57.6863	163.221	27.0053	75.9245
can-miRC22-5p	21	CTTATGGGCAAAAGTTAGAAC	0.062333	0	0	0.288193	0	0	0	0.0477894	0.0516382	0.2886	0.773549	0.584304	0	0	0.08984	0.0449417	0.206262	0.100205	0.276088	0	0.245126	0	0.199301	0
can-mir-f40b	23	CAAACCGAACCTGAATCAAACCA	4.23864	0.318024	0.236136	0.216145	0.380366	3.01437	1.41165	1.48147	2.19462	2.33285	0.227515	0.681688	2.76053	1.78055	3.00964	2.65156	1.95949	0.901845	0.138044	0	0.898796	0.886105	1.49476	0.90252
can-mir-f52a	24	TATGACGGAAGGTATATACATACC	0.436331	0	5.19498	3.38627	0.57055	5.02395	0	0.167263	0.129096	0.2405	1.36509	1.8503	0.657269	0.410895	0	0	3.09393	0.60123	1.65653	0.696341	1.8793	0.177221	0.298951	0
can-miR-n022a-c	24	TGAACAAGTAGACACATGCGTCCT	0.747996	0.318024	0.354203	0.540362	0	0	0	0.0477894	0.154915	0.2886	1.27408	0.48692	0.175272	0.136965	0.08984	0.134825	2.06262	0.501025	0.552176	0	1.06221	0.177221	0.398602	0.22563
can-mir319l	21	TTGGACTGAAGGGTTCCCTTC	0	0	0	0	0	0	0	0	0	0.16835	0.0910058	0.194768	0	0	0	0	0	0	1.10435	0	0	0	0	0
can-mir482j	21	TCTTGCCTACACCGCCCATGC	0.124666	0	0	0	0	0	0.151249	0.0716841	0.387287	0.0962	0	0	0.394361	0	0.35936	0.0449417	0.206262	0.100205	1.51848	1.39268	0.408543	0.177221	0.996504	0.45126
can-mir-f55	24	ATCCTTTTGTACTGTTGTGACATC	0.124666	0.318024	0	0.252169	0.0950916	0	0.0504162	0.0238947	0	0	0.136509	0	0	0	0	0	0.721917	0.40082	0	0	0.408543	0	0.199301	0
can-mir-f06	24	TGAGAAGATGATTGATGCGGGCTT	14.3366	69.3292	95.1626	112.035	3.32821	3.01437	0.302497	0.119474	0.722935	0.45695	10.9662	5.84304	0.0438179	0	0.04492	0.134825	2.88767	1.9039	28.299	11.1415	2.12443	2.48109	0.398602	0.22563
can-miR394b	20	TTGGCATTCTGTCTACCTCC	0	0	0.472271	0.216145	0	0	0	0	0	0	0	0	0	0	0	0	0	0.100205	0.138044	0	0	0	0	0
can-mir156m	20	TTGACAGAAGATAGAGAGCA	0.062333	0	0	0.108072	0	0	0	0.0477894	0	0.02405	0	0.292152	0	0.136965	0	0	0	0	0.138044	0	0	0	0	0
can-mir-f58	23	ACTAACAATTGTTATCTGAGCCT	0.249332	0	0	0	0	0	0.100832	0.143368	0.335648	0.5291	0	0	0.262907	0.342413	0.40428	0.494359	0.309393	0.100205	0	0	0.163417	0	0.298951	0.112815
can-mir482k	21	CTTGCCTACACCGCCCATGCC	0	0	0	0	0	0	0	0	0	0	0.182012	0	0	0	0	0	0	0	1.10435	0.696341	0.0817087	0	0	0
can-mir-f29	24	TCTATGACCTCCAACTTTGAATGT	4.36331	1.59012	0.295169	0.288193	0.380366	0	1.36124	1.816	3.02083	2.886	0.637041	0.584304	2.36617	1.98599	3.05456	2.29203	2.06262	3.40697	0.276088	0	1.22563	3.54442	1.89336	2.36911
can-miR156d-g	20	TGACAGAAGAGAGTGAGCAC	0.997328	0	1.00358	3.67446	1.61656	1.00479	0.352913	2.48505	9.42397	3.92015	5.05082	4.57705	18.7541	6.98522	7.05244	5.07841	0.412524	1.20246	1.38044	6.26707	0.65367	1.06333	1.1958	2.48193
can-mir156k	20	TGACAGAAGAGAGTGAGCAT	0.124666	0	0.236136	0.288193	0	0	0.151249	0.40621	0.671297	0.21645	1.00106	0.389536	0.438179	0.136965	1.07808	0.224709	0.309393	0.100205	0.966308	0	0.980504	0.354442	1.79371	0.90252

## Sheet: sRNAs_mean_greater_than_5rpm
Name	Sequences	Length	Seed_input_1	Seed_input_2	Seed_HMW_1	Seed_HMW_2	Seed_LMW_1	Seed_LMW_2	Seed_unbound_1	Seed_unbound_2	Placenta_input_1	Placenta_input_2	Placenta_HMW_1	Placenta_HMW_2	Placenta_LMW_1	Placenta_LMW_2	Placenta_unbound_1	Placenta_unbound_2	pericarp_input_1	pericarp_input_2	pericarp_HMW_1	pericarp_HMW_2	pericarp_LMW_1	pericarp_LMW_2	pericarp_unbound_1	pericarp_unbound_2	Mean	Overlap with pre-miRNA	Overlap with Zunla RNAs	Overlap with Zunla TEs
can-mir166a-h	UCGGACCAGGCUUCAUUCCCC	21	12327.6	4032.86	21432.9	29037.8	858.297	1502.16	79.1534	175.363	1164.31	1309.21	9998.67	7269.72	493.083	501.771	55.2516	66.4238	19659.3	24582.7	166436	148029	16909.1	7637.87	2639.54	2346.55	19939.4	can-miR166a(119-139,+, mm: 0);can-miR166b(92-112,+, mm: 0);can-miR166c(95-115,+, mm: 0);can-miR166d(117-137,+, mm: 0);can-miR166e(97-117,+, mm: 0);can-miR166f(76-96,+, mm: 0);can-miR166g(67-87,+, mm: 0);can-miR166h(131-151,+, mm: 1);can-miR166i(189-209,+, mm: 1)	gi|1026065487|ref|XR_001675693.1| PREDICTED: Capsicum annuum uncharacterized LOC107875014 (LOC107875014), ncRNA(114-134,+, mm: 0);gi|1026006576|ref|XR_001670048.1| PREDICTED: Capsicum annuum uncharacterized LOC107854593 (LOC107854593), transcript variant X3, ncRNA(8-28,+, mm: 1)	No hit
can-miR166i-j	UCUCGGACCAGGCUUCAUUCC	21	2915	526.648	3572.44	6030.07	135.506	268.279	18.2507	46.5708	820.583	1095.41	8572.79	6255.27	183.378	197.024	14.7787	19.4148	164.391	671.073	1021.53	2504.74	57.6863	163.221	27.0053	75.9245	1473.21	can-miR166c(93-113,+, mm: 1);can-miR166e(95-115,+, mm: 1);can-miR166f(74-94,+, mm: 1);can-miR166g(65-85,+, mm: 0);can-miR166i(187-207,+, mm: 0)	gi|1026065487|ref|XR_001675693.1| PREDICTED: Capsicum annuum uncharacterized LOC107875014 (LOC107875014), ncRNA(112-132,+, mm: 1);gi|1026006576|ref|XR_001670048.1| PREDICTED: Capsicum annuum uncharacterized LOC107854593 (LOC107854593), transcript variant X3, ncRNA(6-26,+, mm: 0)	No hit
UUCGGACCAGGCUUCAUUCCC	UUCGGACCAGGCUUCAUUCCC	21	370.071	72.8275	564.836	761.261	22.4416	54.2587	2.77289	7.57462	184.374	261.712	2053.23	1275.44	52.45	49.0335	5.65992	5.61771	1179.82	2105.41	11096.8	8519.73	422.597	454.04	93.2728	111.123	1238.6	can-miR166a(118-138,+, mm: 1);can-miR166b(91-111,+, mm: 1);can-miR166c(94-114,+, mm: 1);can-miR166d(116-136,+, mm: 0);can-miR166e(96-116,+, mm: 0);can-miR166f(75-95,+, mm: 0);can-miR166g(66-86,+, mm: 1)	gi|1026065487|ref|XR_001675693.1| PREDICTED: Capsicum annuum uncharacterized LOC107875014 (LOC107875014), ncRNA(113-133,+, mm: 0)	No hit
UCCGCUGUAGCACUGGCAAU	UCCGCUGUAGCACUGGCAAU	20	359.911	101.132	150.477	217.225	362.87	2643.6	53.7437	137.108	702.77	374.939	319.294	130.787	7589.04	1804.03	59.6538	46.6045	327.028	318.652	330.201	129.519	1878.81	578.627	107.921	40.275	781.842	No hit	No hit	No hit
UCCCGCUCUGUGCAGUGGAAGGAC	UCCCGCUCUGUGCAGUGGAAGGAC	24	0.062333	0	11.6887	26.8019	7.03678	205.982	0.806659	10.9677	1.44587	1.46705	97.9677	392.555	861.066	2723	13.9701	91.5013	1.54696	0.40082	148.121	539.664	1359.47	11007.7	63.278	187.837	739.764	No hit	No hit	No hit
UUCCACAGCUUUCUUGAACUU	UUCCACAGCUUUCUUGAACUU	21	85.8949	13.675	458.457	559.49	24.7238	37.1772	3.88205	14.8386	143.941	200.721	4011.67	2478.81	52.1871	85.7401	6.87276	10.2018	403.242	486.495	3573.96	2972.68	334.025	171.018	130.442	120.712	682.536	can-miR396a(8-28,+, mm: 1);can-miR396b(18-38,+, mm: 1);can-miR396c(3-23,+, mm: 0);can-miR396d(3-23,+, mm: 1)	No hit	No hit
GGAGGAUAAACACAGAAGGGC	GGAGGAUAAACACAGAAGGGC	21	590.73	126.574	18.5957	11.2035	441.605	780.722	666.704	682.839	689.964	482.515	36.1748	48.1077	1495.02	859.592	762.427	673.137	486.366	528.381	17.1175	63.367	1056.74	745.214	1689.57	1176.66	588.722	No hit	gi|1026017660|ref|XM_016681935.1| PREDICTED: Capsicum annuum probable disease resistance protein At4g27220 (LOC107838747), transcript variant X1, mRNA(874-894,+, mm: 0);gi|1026017662|ref|XM_016681943.1| PREDICTED: Capsicum annuum probable disease resistance protein At4g27220 (LOC107838747), transcript variant X2, mRNA(758-778,+, mm: 0)	No hit
UCCGCUGUAGCACUGGCAAUUACAA	UCCGCUGUAGCACUGGCAAUUACAA	25	951.95	1503.94	534.08	792.602	350.127	729.478	516.413	1461.59	181.431	134.079	153.163	157.762	122.515	322.484	179.545	221.697	1152.49	332.079	19.8783	65.4561	631.853	441.812	1800.28	991.869	572.857	No hit	No hit	No hit
AGUUACUAAUUCAUGAUCUGGC	AGUUACUAAUUCAUGAUCUGGC	22	267.471	69.0112	668.205	816.63	174.778	420.002	23.0402	68.9601	338.798	414.838	1175.48	970.432	642.108	432.467	51.2986	69.7945	664.679	686.003	103.119	133.001	959.26	704.276	299.051	133.122	428.576	No hit	No hit	LTR_FINDER_scaffold2363_1_ltr#LTR/Gypsy (5427-5448,-, mm: 1);rnd-6_family-50#Unknown ( Recon Family Size = 17 Final Multiple Alignment Size = 15 )(336-357,-, mm: 0)
can-miR-n006	CAACAAUCAUCCUUUGGGCUUU	22	1511.64	244.56	1535.41	3725.86	207.205	237.13	138.342	373.331	44.0216	21.0197	223.92	91.2488	18.4035	10.2039	6.91768	4.8537	54.7626	31.6648	434.286	96.0951	29.0066	3.3672	13.8514	7.55861	377.694	No hit	No hit	No hit
CAGGAUGGGCCUGGCGCACCCCAC	CAGGAUGGGCCUGGCGCACCCCAC	24	65.5743	16.8553	174.74	51.2623	144.349	161.771	1.61332	4.39662	116.78	156.084	249.31	172.564	832.891	320.498	6.46848	13.078	590.528	896.634	630.723	591.89	1476.15	2082.7	82.1119	86.4163	371.891	No hit	No hit	No hit
GCUCUGUGCAGUGGAAGGAC	GCUCUGUGCAGUGGAAGGAC	20	0.186999	0.318024	1.88908	3.06205	2.66256	158.757	0.201665	6.02146	2.01389	1.4911	14.2879	71.4799	556.444	2195.75	7.14228	48.8516	1.85636	0.80164	105.466	487.439	621.721	3840.38	52.4161	119.81	345.852	No hit	No hit	No hit
CGGAGGUGUGCGAAGGUAGGCUC	CGGAGGUGUGCGAAGGUAGGCUC	23	0.124666	0.636048	87.1931	10.8072	23.6778	10.0479	5.69703	1.60094	0.0516382	0.36075	30.2594	86.3796	6.22214	28.6257	0.76364	2.96615	0	0.501025	764.212	5141.09	108.019	1683.78	13.4528	99.39	337.744	No hit	No hit	No hit
CGUGAUAUUGGUUCGGCUCAC	CGUGAUAUUGGUUCGGCUCAC	21	40.3918	21.3076	7.49731	6.70048	12.1717	27.1293	31.4093	110.035	1191.6	1393.48	12.5133	26.6832	1156.18	841.65	994.169	1613.54	17.1197	8.61763	0.414132	0.696341	16.4234	4.07608	38.6644	15.4557	316.164	No hit	gi|1026043096|ref|XR_001672770.1| PREDICTED: Capsicum annuum uncharacterized LOC107866110 (LOC107866110), ncRNA(219-239,+, mm: 0)	No hit
ACCCUGAACCCUGAACCCUGA	ACCCUGAACCCUGAACCCUGA	21	179.083	48.6577	28.6314	36.2763	98.61	169.81	136.678	124.205	535.282	751.37	520.781	310.168	543.43	688.455	396.374	463.843	205.334	364.045	334.757	123.949	178.942	270.262	373.191	284.407	298.606	No hit	No hit	LTR_FINDER_scaffold1422_1_ltr#LINE/Penelope (3135-3155,+, mm: 1);LTR_FINDER_scaffold1422_1_ltr#LINE/Penelope (3142-3162,+, mm: 0);LTR_FINDER_scaffold1422_1_ltr#LINE/Penelope (3149-3169,+, mm: 1)
can-mir168a-b	UCGCUUGGUGCAGGUCGGGAC	21	498.165	28.6222	89.2002	224.574	29.9539	23.1102	201.413	174.049	696.832	316.041	545.443	157.275	410.398	115.188	442.507	143.903	383.029	252.416	946.292	231.185	305.427	82.7622	624.609	178.135	295.855	can-miR168a(8-28,+, mm: 0);can-miR168b(10-30,+, mm: 1)	gi|1026015008|ref|XR_001674093.1| PREDICTED: Capsicum annuum uncharacterized LOC107870308 (LOC107870308), transcript variant X2, ncRNA(83-103,+, mm: 1);gi|1026015007|ref|XR_001674092.1| PREDICTED: Capsicum annuum uncharacterized LOC107870308 (LOC107870308), transcript variant X1, ncRNA(83-103,+, mm: 1);gi|1026020841|ref|XR_001668423.1| PREDICTED: Capsicum annuum uncharacterized LOC107850040 (LOC1…	No hit
can-mir159a-c	UUUGGAUUGAAGGGAGCUCUA	21	88.0142	33.3925	222.145	537.732	13.4079	16.0766	2.1679	4.15768	143.219	143.458	1065.86	471.436	16.7384	12.6008	2.9198	2.1572	231.117	379.476	2200.7	631.581	83.9965	55.8246	22.1224	13.5378	266.41	can-miR159a(169-189,+, mm: 0);can-miR159b(156-176,+, mm: 0);can-miR159c(158-178,+, mm: 0)	No hit	No hit
can-miR482a	UUGCCGAUUCCGUCCAUACCGC	22	56.162	6.99653	367.427	373.714	16.3558	16.0766	2.97456	3.1541	77.5089	52.5492	979.268	621.602	19.0608	14.7922	10.9156	5.9323	207.5	209.729	1600.62	1311.91	91.1869	107.75	40.2588	40.0493	259.729	No hit	No hit	No hit
CCCGCUCUGUGCAGUGGAAGGAC	CCCGCUCUGUGCAGUGGAAGGAC	23	0.062333	0.954072	2.18425	3.56639	0.760733	29.1389	0.151249	2.65231	0.981126	0.3848	21.0223	78.0046	240.955	955.81	5.1658	25.1224	1.54696	0.60123	49.0056	226.311	460.183	3651.11	27.8025	71.0734	243.94	No hit	No hit	No hit
can-mir166I	UCGGACCAGGCUUCAUUCCUC	21	116.937	55.3362	480.182	1343.77	15.595	41.1964	2.06706	3.72757	7.15189	17.7248	110.618	126.697	4.60088	4.65681	0.6738	0.719067	113.547	184.377	2033.11	891.316	75.0903	48.3813	13.4528	9.47646	237.517	can-miR166a(119-139,+, mm: 1);can-miR166b(92-112,+, mm: 1);can-miR166c(95-115,+, mm: 1);can-miR166d(117-137,+, mm: 1);can-miR166e(97-117,+, mm: 1);can-miR166f(76-96,+, mm: 1);can-miR166g(67-87,+, mm: 1);can-miR166h(131-151,+, mm: 0);can-miR166i(189-209,+, mm: 0)	gi|1026065487|ref|XR_001675693.1| PREDICTED: Capsicum annuum uncharacterized LOC107875014 (LOC107875014), ncRNA(114-134,+, mm: 1);gi|1026006576|ref|XR_001670048.1| PREDICTED: Capsicum annuum uncharacterized LOC107854593 (LOC107854593), transcript variant X3, ncRNA(8-28,+, mm: 0)	No hit
UAGCAUGGCCCCUGCGCAAGGAUG	UAGCAUGGCCCCUGCGCAAGGAUG	24	0.062333	0.318024	11.3935	34.0428	30.9048	204.977	11.747	89.0555	0.542201	0.7215	49.4161	112.381	488.92	781.317	114.276	176.756	0.206262	0.100205	24.0197	233.971	604.154	1681.83	363.126	678.582	237.201	No hit	gi|1026070815|ref|XR_001676432.1| PREDICTED: Capsicum annuum uncharacterized LOC107877630 (LOC107877630), transcript variant X2, ncRNA(62-85,+, mm: 0);gi|1026070814|ref|XR_001676431.1| PREDICTED: Capsicum annuum uncharacterized LOC107877630 (LOC107877630), transcript variant X1, ncRNA(62-85,+, mm: 0);gi|1026088836|ref|XR_001666502.1| PREDICTED: Capsicum annuum uncharacterized LOC107843678 (LOC107…	LTR_FINDER_scaffold3328_1_ltr#SINE (27-50,-, mm: 0);LTR_FINDER_scaffold3328_1_ltr#SINE (6212-6235,-, mm: 0);LTR_FINDER_scaffold3158_2_ltr#DNA/hAT-Tip100 (396-419,+, mm: 0);LTR_FINDER_scaffold635_2_ltr#LTR/Gypsy (11245-11268,-, mm: 0);LTR_FINDER_scaffold635_3_ltr#LTR/Gypsy (10879-10902,-, mm: 0);LTR_FINDER_scaffold635_4_ltr#snRNA (674-697,+, mm: 1);LTR_FINDER_scaffold635_4_ltr#snRNA (9582-9605,+, …
CGCUCUGUGCAGUGGAAGGAC	CGCUCUGUGCAGUGGAAGGAC	21	0.498664	0	1.23971	6.23217	1.42637	91.4359	0.453746	4.46831	1.26514	0.7215	15.9715	69.5322	218.739	1386.91	6.46848	49.9752	0.721917	0.20041	40.5849	213.08	280.751	2972.71	29.0979	85.0625	228.231	No hit	No hit	No hit
UCCGCUGUAGCGCUGGCAAU	UCCGCUGUAGCGCUGGCAAU	20	28.9225	44.5234	27.2737	26.3336	64.5672	329.571	9.88158	31.1587	210.116	102.91	87.4111	35.3504	2377.56	396.377	17.4739	11.9994	112	64.7324	133.212	27.1573	690.275	119.624	27.7028	8.12268	207.677	No hit	No hit	No hit
CAAACAAAGAGGAUCCCAGAC	CAAACAAAGAGGAUCCCAGAC	21	184.069	21.6256	81.821	106.631	25.96	35.1677	72.3977	110.967	244.868	299.422	258.092	145.2	188.066	141.553	136.197	172.531	316.715	634.598	540.028	189.405	172.65	196.715	399.797	278.879	206.39	No hit	gi|1026051582|ref|XR_001673679.1| PREDICTED: Capsicum annuum uncharacterized LOC107868163 (LOC107868163), ncRNA(788-808,-, mm: 0)	No hit
can-miR398d	UGUGUUCUCAGGUCGCCCCUG	21	54.5414	33.3925	176.157	368.454	7.51224	9.04311	0.504162	1.21863	157.651	289.923	2177.86	1371.07	59.2856	66.565	3.27916	13.9319	2.06262	3.60738	40.723	24.3719	2.04272	2.30387	0.199301	0.67689	202.766	can-miR398c(81-101,+, mm: 0)	No hit	No hit
CGUGUGGCGUAGUAGAUUCAGAGA	CGUGUGGCGUAGUAGAUUCAGAGA	24	865.494	1640.05	55.4328	5.90795	732.396	291.389	730.077	414.43	13.6583	18.9033	1.31958	5.25874	7.97486	13.4911	13.1616	20.7181	1.23757	2.50513	0	0	1.06221	1.41777	3.18881	2.03067	201.713	No hit	No hit	LTR_FINDER_scaffold7517_1_ltr#LTR(1511-1534,+, mm: 1);LTR_FINDER_scaffold2067_4_ltr#LTR(837-860,+, mm: 1);LTR_FINDER_scaffold1198_2_ltr#LTR/Gypsy (504-527,+, mm: 1);LTR_FINDER_scaffold462_6_ltr#LTR/Gypsy (1368-1391,+, mm: 1);LTR_FINDER_scaffold4976_1_ltr#LTR/Copia (1235-1258,-, mm: 1);LTR_FINDER_scaffold26496_1_ltr#LTR/Gypsy (8198-8221,+, mm: 1);LTR_FINDER_scaffold1089_14_ltr#LTR/Copia (1949-1972…
CGGCAUGAGAGAAAAUACUGAGAA	CGGCAUGAGAGAAAAUACUGAGAA	24	482.146	2145.71	146.994	356.891	399.67	428.041	420.673	387.859	0.154915	0.4329	0.455029	1.65553	0.438179	0.890273	0.4492	0.5393	0.103131	0.80164	0	0	0.163417	0.177221	0.0996504	0.90252	198.969	No hit	gi|1026063369|ref|XR_001675473.1| PREDICTED: Capsicum annuum uncharacterized LOC107873622 (LOC107873622), ncRNA(486-509,+, mm: 1)	No hit
UCCGCUGUAGCGCUGGCAAUUCCC	UCCGCUGUAGCGCUGGCAAUUCCC	24	42.6358	9.2227	236.903	167.728	13.6932	53.2539	36.4509	98.3506	80.1941	98.3885	169.362	152.698	117.651	282.285	83.102	168.441	294.439	56.215	26.5044	51.5292	368.179	183.424	650.219	299.073	155.831	No hit	No hit	No hit
can-mir482f	UCUUUCCUACUCCUCCCAUACC	22	16.8922	1.59012	174.917	69.5625	6.46623	5.02395	0.504162	0.860209	55.2271	45.3583	790.158	419.336	5.08288	10.5463	0.58396	0.898834	82.8142	92.1886	1159.57	516.685	45.5117	80.2811	10.0647	12.184	150.096	can-miR5301(86-107,+, mm: 0)	gi|1026014782|ref|XR_001673791.1| PREDICTED: Capsicum annuum uncharacterized LOC107869336 (LOC107869336), transcript variant X2, ncRNA(1653-1674,-, mm: 1);gi|1026014781|ref|XR_001673790.1| PREDICTED: Capsicum annuum uncharacterized LOC107869336 (LOC107869336), transcript variant X1, ncRNA(1430-1451,-, mm: 1);gi|1026014784|ref|XR_001673793.1| PREDICTED: Capsicum annuum uncharacterized LOC107869336…	No hit
UCCGCUGUAGCACUGGCAAUUCCC	UCCGCUGUAGCACUGGCAAUUCCC	24	196.661	16.2192	343.223	256.744	43.2667	92.4407	95.1354	125.71	71.1574	45.9596	136.6	150.945	113.97	216.542	89.5705	86.8723	221.629	45.0922	28.0229	70.3304	268.903	128.131	532.332	201.6	149.044	No hit	No hit	No hit
UGACGAGCAGAUUUCAGAACC	UGACGAGCAGAUUUCAGAACC	21	493.241	147.563	387.262	2289.62	23.1073	56.2682	2.82331	6.71441	0.929488	1.5392	4.95982	9.44625	1.53363	3.01323	1.16792	0.898834	0.412524	1.00205	1.65653	6.26707	0	0.177221	0	0.338445	143.331	No hit	gi|1026078643|ref|XR_001665098.1| PREDICTED: Capsicum annuum receptor-like cytosolic serine/threonine-protein kinase RBK2 (LOC107839522), transcript variant X2, misc_RNA(635-655,-, mm: 0);gi|1026078641|ref|XM_016683043.1| PREDICTED: Capsicum annuum receptor-like cytosolic serine/threonine-protein kinase RBK2 (LOC107839522), transcript variant X1, mRNA(635-655,-, mm: 0);gi|1026078644|ref|XM_016683…	No hit
AGGAUUCAUAGAGAUUGUAACACU	AGGAUUCAUAGAGAUUGUAACACU	24	170.917	126.892	294.343	326.883	221.088	207.992	10.6378	16.7741	46.81	85.5459	293.721	409.208	84.1742	78.207	4.35724	6.06713	251.743	240.492	36.3056	27.1573	245.535	118.206	41.056	40.3878	141.021	No hit	No hit	LTR_FINDER_scaffold274_6_ltr#LTR(11012-11035,-, mm: 1);LTR_FINDER_scaffold422_6_ltr#LTR(88-111,-, mm: 1);LTR_FINDER_scaffold422_6_ltr#LTR(19974-19997,-, mm: 1);LTR_FINDER_scaffold4154_2_ltr#LTR(2163-2186,-, mm: 1);LTR_FINDER_scaffold1629_13_ltr#LTR/Gypsy (706-729,+, mm: 0);LTR_FINDER_scaffold1629_13_ltr#LTR/Gypsy (7905-7928,+, mm: 1);LTR_FINDER_scaffold1390_6_ltr#LTR/Gypsy (702-725,+, mm: 0);LTR_…
ACUCUCGGUCGUAGUUUGGCGA	ACUCUCGGUCGUAGUUUGGCGA	22	0	0	0.177102	27.2342	0.190183	4.01916	0	0.358421	0.129096	0.1443	61.7474	336.656	9.11412	51.4304	2.29092	3.95487	0	0	285.199	2120.36	43.3056	355.328	31.1906	46.367	140.8	No hit	No hit	No hit
can-mir403a	UUAGAUUCACGCACAAACUCG	21	32.1638	7.31455	90.2038	117.33	6.46623	13.0623	0.655411	2.58063	27.8588	31.9624	529.836	259.334	11.2174	7.94397	1.03316	1.25837	137.474	122.651	1071.91	759.708	49.924	46.0775	12.0577	10.6046	139.609	can-miR403(74-94,+, mm: 0)	gi|1026026035|ref|XM_016703810.1| PREDICTED: Capsicum annuum protein argonaute 2 (LOC107858973), mRNA(3376-3396,-, mm: 1)	No hit
can-miR-n016ab	AUCCAAUACAUCGUCCACAGC	21	6.91896	2.22617	71.5491	85.3051	2.09202	2.00958	1.05874	1.02747	26.9035	32.4915	845.489	273.162	26.0717	16.9837	10.6011	9.88717	91.0647	103.812	967.688	388.558	81.3002	107.041	39.6609	23.804	134.029	No hit	gi|1026063457|ref|XR_001675477.1| PREDICTED: Capsicum annuum probable leucine-rich repeat receptor-like protein kinase At1g35710 (LOC107873657), misc_RNA(2048-2068,-, mm: 1)	LTR_FINDER_scaffold1574_3_ltr#SINE (343-363,+, mm: 0);LTR_FINDER_scaffold1574_3_ltr#SINE (4242-4262,+, mm: 0)
can-miR-n026	UGUCACAAUGAACUCCAUCCCA	22	18.3882	2.54419	133.417	226.267	4.37421	2.00958	0.201665	0.382315	24.8122	29.6296	499.485	296.924	6.57268	7.60156	0.94332	0.719067	120.044	169.847	730.253	657.346	48.8618	76.9139	20.6276	28.4294	129.441	No hit	gi|1026076211|ref|XM_016681867.1| PREDICTED: Capsicum annuum receptor-like protein 12 (LOC107838703), mRNA(267-288,-, mm: 1);gi|1026103593|ref|XM_016695376.1| PREDICTED: Capsicum annuum uncharacterized LOC107850678 (LOC107850678), transcript variant X1, mRNA(2809-2830,+, mm: 0);gi|1026103595|ref|XM_016695377.1| PREDICTED: Capsicum annuum uncharacterized LOC107850678 (LOC107850678), transcript var…	No hit
UUCCACAGCUUUCUUGAACUG	UUCCACAGCUUUCUUGAACUG	21	23.4995	14.9471	40.3792	76.4792	5.03985	3.01437	0.40333	3.05852	14.278	23.6652	233.066	198.663	4.60088	6.02646	0.71872	0.584242	153.459	198.606	1087.51	791.74	40.4458	23.9248	21.4248	27.5269	124.711	can-miR396a(8-28,+, mm: 0);can-miR396b(18-38,+, mm: 0);can-miR396c(3-23,+, mm: 1);can-miR396d(3-23,+, mm: 1)	No hit	No hit
ACCCUGAACCCUGAACCCUGAAC	ACCCUGAACCCUGAACCCUGAAC	23	258.931	128.164	9.85866	4.10675	38.417	28.1341	109.201	122.747	327.154	220.394	17.3366	17.4317	200.204	165.865	299.661	271.358	95.9118	92.6896	7.86851	6.26707	67.9816	77.2684	146.685	159.633	119.72	No hit	No hit	LTR_FINDER_scaffold1422_1_ltr#LINE/Penelope (3135-3157,+, mm: 1);LTR_FINDER_scaffold1422_1_ltr#LINE/Penelope (3142-3164,+, mm: 0);LTR_FINDER_scaffold1422_1_ltr#LINE/Penelope (3149-3171,+, mm: 1)
AAGGAUUUCACUCUUUGGUGG	AAGGAUUUCACUCUUUGGUGG	21	103.161	15.2652	14.8765	31.0888	13.0275	10.0479	53.4916	63.7988	275.438	238.167	166.586	100.306	96.5308	51.9097	152.054	97.7482	216.781	257.427	267.667	94.006	94.537	19.1399	168.31	113.83	113.133	No hit	gi|1026020647|ref|XR_001668211.1| PREDICTED: Capsicum annuum uncharacterized LOC107849287 (LOC107849287), transcript variant X6, misc_RNA(801-821,+, mm: 0);gi|1026020641|ref|XR_001668209.1| PREDICTED: Capsicum annuum uncharacterized LOC107849287 (LOC107849287), transcript variant X2, misc_RNA(801-821,+, mm: 0);gi|1026020644|ref|XR_001668210.1| PREDICTED: Capsicum annuum uncharacterized LOC1078492…	No hit
ACAGGAUGGGCCUGGCGCACCCCAC	ACAGGAUGGGCCUGGCGCACCCCAC	25	230.133	19.7175	231.708	47.5878	131.797	29.1389	1.41165	2.65231	130.645	75.6372	160.716	72.0642	367.282	78.6179	5.21072	6.2469	94.1586	70.6445	90.2808	107.237	322.668	311.2	19.9301	8.12268	108.95	No hit	No hit	No hit
UCUUGCCGAUUCCGUCCAUACC	UCUUGCCGAUUCCGUCCAUACC	22	22.6269	2.22617	96.4614	109.765	5.23004	6.02874	0.151249	0.286736	22.695	20.7311	387.23	257.97	4.42561	4.04047	0.62888	0.359534	93.2304	93.5915	777.188	617.654	29.17	40.7608	7.77273	10.0405	108.761	No hit	No hit	No hit
AUUCCAAGUGGCGACUCUGUAAAU	AUUCCAAGUGGCGACUCUGUAAAU	24	199.279	95.7252	186.724	139.774	112.779	77.3688	70.1794	50.7523	99.3519	121.933	144.836	97.2866	85.7516	64.6475	69.8057	67.2777	192.442	212.435	43.3458	33.4244	187.685	103.32	82.5105	68.8171	108.644	No hit	gi|1026084080|ref|XR_001665589.1| PREDICTED: Capsicum annuum uncharacterized LOC107842065 (LOC107842065), transcript variant X1, ncRNA(927-950,-, mm: 1);gi|1026084081|ref|XR_001665590.1| PREDICTED: Capsicum annuum uncharacterized LOC107842065 (LOC107842065), transcript variant X2, ncRNA(937-960,-, mm: 1);gi|1026084083|ref|XR_001665592.1| PREDICTED: Capsicum annuum uncharacterized LOC107842065 (LO…	LTR_FINDER_scaffold206_2_ltr#LTR/Gypsy (1631-1654,+, mm: 1);LTR_FINDER_scaffold3341_3_ltr#LTR/Gypsy (1642-1665,+, mm: 1);LTR_FINDER_scaffold2862_3_ltr#LTR/Gypsy (2129-2152,+, mm: 0);LTR_FINDER_scaffold2862_3_ltr#LTR/Gypsy (10082-10105,+, mm: 0);LTR_FINDER_scaffold1646_3_ltr#LTR/Copia (2702-2725,+, mm: 0);LTR_FINDER_scaffold1646_3_ltr#LTR/Copia (12188-12211,+, mm: 1);LTR_FINDER_scaffold2575_4_ltr#…
GCCGACCUAGUGACUCCCGCCUG	GCCGACCUAGUGACUCCCGCCUG	23	0	0	1251.22	25.6131	72.0794	13.0623	2.01665	0.334526	0.722935	0.481	712.075	51.6135	122.865	25.2016	2.65028	2.06732	0.103131	0	93.5938	111.415	25.1663	64.3312	2.79021	1.91785	107.555	No hit	No hit	No hit
CACCCUCGCUGUAGAAUUCAG	CACCCUCGCUGUAGAAUUCAG	21	147.231	14.3111	42.5044	60.8087	7.70242	10.0479	14.2174	27.0488	74.1266	86.2433	232.429	74.8883	39.2608	27.9409	33.9595	33.6613	178.21	169.046	783.538	128.823	73.5378	23.216	114.997	62.9508	102.529	No hit	gi|1026106215|ref|XM_016696634.1| PREDICTED: Capsicum annuum uncharacterized LOC107851569 (LOC107851569), mRNA(175-195,-, mm: 0);gi|1026011216|ref|XM_016701804.1| PREDICTED: Capsicum annuum uncharacterized LOC107856829 (LOC107856829), mRNA(524-544,-, mm: 0)	No hit
AAGCCUGCCUGACUGUGAGACCGA	AAGCCUGCCUGACUGUGAGACCGA	24	0	0.318024	16.5885	7.70916	7.60733	10.0479	3.17622	1.7921	0	0.1924	9.78312	32.1367	0.438179	14.9977	0.49412	1.48308	0	0.60123	118.304	1230.43	30.8859	832.584	6.57693	63.2892	99.5598	No hit	No hit	No hit
ACUCUCGGUCGUAGUUUGGCGAC	ACUCUCGGUCGUAGUUUGGCGAC	23	0	0	1.06261	16.7152	0.0950916	3.01437	0.201665	0.645157	0.154915	0.0962	57.8797	335.78	9.46467	51.3619	0.98824	3.41557	0	0.20041	214.52	1315.39	31.8664	226.843	16.3427	30.1216	96.5066	No hit	No hit	No hit
AGACUGUUUCCAAGGCUUGAACCC	AGACUGUUUCCAAGGCUUGAACCC	24	98.4238	44.8414	271.143	220.467	99.1805	102.489	10.4362	11.3978	39.3999	41.3419	235.842	219.017	51.4422	47.3214	4.22248	4.76382	208.943	115.436	46.2447	27.1573	192.097	120.688	40.0595	26.1731	94.9387	No hit	gi|1026014667|ref|XM_016715510.1| PREDICTED: Capsicum annuum group II intron-encoded protein LtrA-like (LOC107868894), mRNA(5507-5530,-, mm: 1);gi|1026014667|ref|XM_016715510.1| PREDICTED: Capsicum annuum group II intron-encoded protein LtrA-like (LOC107868894), mRNA(5725-5748,-, mm: 1);gi|1026019222|ref|XM_016688804.1| PREDICTED: Capsicum annuum uncharacterized LOC107844365 (LOC107844365), mRNA(…	LTR_FINDER_scaffold477_3_ltr#LTR(91-114,+, mm: 1);LTR_FINDER_scaffold1759_1_ltr#DNA/MuDR (2185-2208,+, mm: 0);LTR_FINDER_scaffold622_21_ltr#LTR/Copia (2045-2068,-, mm: 1);LTR_FINDER_scaffold8065_1_ltr#DNA/MuDR (116-139,+, mm: 1);LTR_FINDER_scaffold2017_1_ltr#LTR/Gypsy (646-669,+, mm: 1);LTR_FINDER_scaffold1105_2_ltr#SINE/tRNA (2601-2624,+, mm: 1);LTR_FINDER_scaffold1266_7_ltr#LTR/Gypsy (1974-1997…
ACCGGAACGACCUCUCUUUUU	ACCGGAACGACCUCUCUUUUU	21	8.85129	0.954072	38.6082	66.6806	0.285275	3.01437	0.0504162	0.0716841	24.5023	21.6209	349.872	179.479	3.24252	7.67004	0.40428	0.359534	151.706	96.8982	693.947	398.307	121.256	46.2547	14.549	9.36364	93.2478	No hit	gi|1026014782|ref|XR_001673791.1| PREDICTED: Capsicum annuum uncharacterized LOC107869336 (LOC107869336), transcript variant X2, ncRNA(506-526,-, mm: 0);gi|1026014781|ref|XR_001673790.1| PREDICTED: Capsicum annuum uncharacterized LOC107869336 (LOC107869336), transcript variant X1, ncRNA(503-523,-, mm: 0);gi|1026014784|ref|XR_001673793.1| PREDICTED: Capsicum annuum uncharacterized LOC107869336 (LO…	No hit
ACGAAAUCGAGACGCCGACUGAGC	ACGAAAUCGAGACGCCGACUGAGC	24	113.571	61.6967	27.923	29.6478	85.7726	54.2587	100.681	96.9169	182.696	193.53	28.6668	22.6905	135.485	107.312	181.162	171.632	123.242	146.6	4.27936	4.17805	57.8498	67.5212	104.932	120.035	92.595	No hit	No hit	LTR_FINDER_scaffold765_1_ltr#LTR/Copia (2958-2981,-, mm: 1);LTR_FINDER_scaffold3786_1_ltr#LTR/Copia (5463-5486,-, mm: 0);LTR_FINDER_scaffold1536_14_ltr#LTR/Copia (4834-4857,-, mm: 1);LTR_FINDER_scaffold145_9_ltr#LTR/Copia (4621-4644,-, mm: 0);LTR_FINDER_scaffold145_9_ltr#LTR/Copia (9020-9043,-, mm: 0);LTR_FINDER_scaffold819_11_ltr#LTR/Copia (7090-7113,-, mm: 0);LTR_FINDER_scaffold1926_2_ltr#LTR/C…
UUCCAUUAGAAUUUUGACGUCA	UUCCAUUAGAAUUUUGACGUCA	22	17.7026	5.72443	143.866	276.233	9.22389	11.0527	0.957908	2.17442	12.0833	30.0625	360.337	315.135	5.30197	8.97121	0.94332	1.12354	70.2322	79.4626	578.128	225.614	27.0456	18.0765	10.7622	9.8149	92.5012	No hit	gi|1026054724|ref|XM_016716403.1| PREDICTED: Capsicum annuum uncharacterized LOC107870015 (LOC107870015), transcript variant X2, mRNA(908-929,+, mm: 0);gi|1026054722|ref|XM_016716402.1| PREDICTED: Capsicum annuum uncharacterized LOC107870015 (LOC107870015), transcript variant X1, mRNA(1110-1131,+, mm: 0);gi|1026068555|ref|XR_001676023.1| PREDICTED: Capsicum annuum uncharacterized LOC107876162 (LO…	LTR_FINDER_scaffold2722_1_ltr#LINE/L1 (1534-1555,+, mm: 0)
ACCCUGAACCCUGAACCCUGAA	ACCCUGAACCCUGAACCCUGAA	22	67.2573	16.5372	9.15025	10.1228	52.8709	115.551	43.7613	37.658	173.427	297.643	76.2174	53.269	172.774	220.377	123.665	182.868	60.5379	107.32	29.2653	16.0158	46.0837	70.1795	101.344	86.0778	90.4155	No hit	No hit	LTR_FINDER_scaffold1422_1_ltr#LINE/Penelope (3135-3156,+, mm: 1);LTR_FINDER_scaffold1422_1_ltr#LINE/Penelope (3142-3163,+, mm: 0);LTR_FINDER_scaffold1422_1_ltr#LINE/Penelope (3149-3170,+, mm: 1)
UGAACGAGGAACAAUGACUCCU	UGAACGAGGAACAAUGACUCCU	22	7.10596	9.2227	30.1073	73.1289	1.42637	4.01916	0.151249	0.597368	23.0048	40.9571	302.003	209.57	5.08288	3.76654	0.80856	0.764009	108.391	126.158	720.59	409.449	31.3761	19.8488	10.5629	13.7634	89.6606	No hit	No hit	No hit
can-miR-n018	AAUUGGACUGGCGCACAUCGGGAG	24	439.323	525.694	121.964	156.525	109.546	93.4455	130.124	80.3101	63.7732	49.3265	15.562	13.6338	16.7384	18.4218	43.3927	34.3804	51.4624	43.0881	2.89892	0.696341	32.4384	28.3554	45.8392	30.1216	89.4609	No hit	gi|1026102237|ref|XM_016694698.1| PREDICTED: Capsicum annuum protein ROOT PRIMORDIUM DEFECTIVE 1-like (LOC107850288), mRNA(1622-1645,+, mm: 0)	No hit
GCGGAUAUGGUCGAAUGGUAAAAUU	GCGGAUAUGGUCGAAUGGUAAAAUU	25	0.062333	33.7105	4.72271	5.40362	35.3741	160.766	31.863	121.337	1.2135	1.924	50.1897	47.1339	37.0261	319.334	29.2429	95.7708	1.85636	1.10225	41.8273	20.8902	223.065	745.569	27.5035	105.595	89.2701	No hit	No hit	No hit
AGGGCUAUGAGUAACUAUCCGAGA	AGGGCUAUGAGUAACUAUCCGAGA	24	320.142	832.269	74.796	120.897	117.153	77.3688	194.909	211.038	17.6344	19.1197	1.91112	1.65553	8.50067	10.9572	16.8001	13.6623	22.07	15.5318	0.69022	0.696341	10.5404	5.49385	16.9406	10.379	88.3815	No hit	No hit	No hit
can-mir-f01	AGAGGGGUUCACUGAUGCAAGCUG	24	269.715	261.098	714.723	456.894	224.606	135.647	12.0495	12.1624	0.438925	0.60125	1.22858	3.31106	0.438179	0.890273	0.35936	0.719067	0.206262	0	0.276088	0.696341	0.0817087	0.354442	0	0	87.354	can-mir-f01_69(134-157,+, mm: 0);can-mir-f01_70(134-157,+, mm: 0);can-mir-f01_71(23-46,+, mm: 0)	No hit	No hit
GUAUGGAGAAAACUCUGUUGGGAG	GUAUGGAGAAAACUCUGUUGGGAG	24	166.18	221.663	24.0858	14.1575	147.202	63.3018	291.506	233.714	106.788	99.9999	7.55348	15.2893	73.2635	64.5105	82.7876	86.3779	63.013	82.1681	3.03697	3.4817	46.1654	54.5841	64.8724	75.9245	87.1511	can-mir-f30_4(8-31,-, mm: 1);can-mir-f30_5(6-29,-, mm: 1)	gi|1026025228|ref|XR_001671189.1| PREDICTED: Capsicum annuum uncharacterized LOC107858674 (LOC107858674), transcript variant X2, ncRNA(717-740,-, mm: 1);gi|1026025227|ref|XR_001671188.1| PREDICTED: Capsicum annuum uncharacterized LOC107858674 (LOC107858674), transcript variant X1, ncRNA(717-740,-, mm: 1);gi|1026043386|ref|XR_001672860.1| PREDICTED: Capsicum annuum uncharacterized LOC107866298 (LO…	LTR_FINDER_scaffold273_1_ltr#DNA/hAT-Tip100 (8456-8479,+, mm: 0);LTR_FINDER_scaffold1688_8_ltr#LTR/Copia (6195-6218,-, mm: 0);LTR_FINDER_scaffold1688_9_ltr#DNA/MuDR (1427-1450,+, mm: 0);LTR_FINDER_scaffold2059_1_ltr#LTR/Copia (19322-19345,-, mm: 1);LTR_FINDER_scaffold475_23_ltr#LTR/Copia (13458-13481,+, mm: 1);LTR_FINDER_scaffold508_4_ltr#LTR/Gypsy (7212-7235,-, mm: 1);rnd-1_family-645#Unknown ( …
ACGGAGGUGUGCGAAGGUAGGCUC	ACGGAGGUGUGCGAAGGUAGGCUC	24	0.062333	0.954072	49.9427	2.44964	9.60425	0	0.957908	0.286736	0	0.0962	14.1514	36.2268	0.701086	7.46459	0.08984	0.629184	0.206262	0.20041	174.212	1487.38	15.3612	270.085	1.59441	11.7328	86.8495	No hit	No hit	No hit
CUACAGAUGGGCUUUUGACUUC	CUACAGAUGGGCUUUUGACUUC	22	109.457	4.77036	152.544	143.376	17.0214	17.0814	7.10868	10.7287	28.1428	36.4357	288.443	227.197	7.8434	9.58755	3.09948	3.46051	71.3667	70.8449	537.681	264.61	24.7577	14.1777	12.7553	10.6046	86.379	No hit	No hit	LTR_FINDER_scaffold1842_8_ltr#LTR/Caulimovirus (5147-5168,-, mm: 1);LTR_FINDER_scaffold1842_8_ltr#LTR/Caulimovirus (13902-13923,+, mm: 1);LTR_FINDER_scaffold5572_2_ltr#LTR/Caulimovirus (7044-7065,-, mm: 1);LTR_FINDER_scaffold5572_3_ltr#LTR/Gypsy (6889-6910,-, mm: 1)
UCCGCUGUAGCACUGGCAAUUCCCA	UCCGCUGUAGCACUGGCAAUUCCCA	25	25.0579	6.99653	366.955	271.946	38.0366	103.493	2.06706	6.23652	13.0903	16.1616	254.088	353.893	55.5173	201.818	4.80644	15.0105	3.81585	5.91209	34.649	162.944	14.2173	79.395	9.36714	16.5838	85.9191	No hit	No hit	No hit
CUUGAGCCGGGGGUCUAUCGGAAA	CUUGAGCCGGGGGUCUAUCGGAAA	24	143.428	86.5025	16.5885	11.7799	134.174	28.1341	199.245	157.084	142.547	168.23	16.2445	14.8998	91.7547	60.744	99.2283	113.792	89.8271	136.179	13.6664	5.57073	67.1646	54.5841	113.801	90.3648	85.6473	can-mir-f43_67(35-58,+, mm: 0);can-mir-f43_68(34-57,+, mm: 0)	gi|1026013670|ref|XM_016711491.1| PREDICTED: Capsicum annuum uncharacterized LOC107865135 (LOC107865135), transcript variant X4, mRNA(233-256,-, mm: 1);gi|1026016697|ref|XM_016723445.1| PREDICTED: Capsicum annuum pentatricopeptide repeat-containing protein At5g15010, mitochondrial-like (LOC107876534), transcript variant X2, mRNA(425-448,-, mm: 1);gi|1026016695|ref|XM_016723441.1| PREDICTED: Capsi…	LTR_FINDER_scaffold157_8_ltr#LTR(1173-1196,+, mm: 1);LTR_FINDER_scaffold157_8_ltr#LTR(21848-21871,+, mm: 0);LTR_FINDER_scaffold157_9_ltr#LTR(20491-20514,-, mm: 1);LTR_FINDER_scaffold497_25_ltr#LTR(2406-2429,-, mm: 1);LTR_FINDER_scaffold1186_6_ltr#LTR(14619-14642,+, mm: 1);LTR_FINDER_scaffold2860_1_ltr#LTR(1474-1497,-, mm: 0);LTR_FINDER_scaffold574_7_ltr#LTR/Copia (1074-1097,+, mm: 0);LTR_FINDER_s…
GAGGUAGAGGUAUGGACUGCGUAC	GAGGUAGAGGUAUGGACUGCGUAC	24	34.0338	253.147	53.0124	51.0461	25.3895	38.182	43.8621	53.5002	85.2805	230.255	20.5673	32.6236	39.2608	108.202	59.9682	205.069	79.7203	133.172	17.2555	18.1049	75.9074	98.3577	101.843	130.978	82.8641	No hit	gi|1026014392|ref|XM_016714462.1| PREDICTED: Capsicum annuum uncharacterized LOC107867952 (LOC107867952), mRNA(195-218,+, mm: 1);gi|1026014667|ref|XM_016715510.1| PREDICTED: Capsicum annuum group II intron-encoded protein LtrA-like (LOC107868894), mRNA(5334-5357,-, mm: 1);gi|1026020286|ref|XR_001667760.1| PREDICTED: Capsicum annuum uncharacterized LOC107848025 (LOC107848025), ncRNA(273-296,-, mm:…	LTR_FINDER_scaffold1186_6_ltr#LTR(14662-14685,+, mm: 1);LTR_FINDER_scaffold1547_5_ltr#LTR(8152-8175,+, mm: 1);LTR_FINDER_scaffold2860_1_ltr#LTR(6944-6967,+, mm: 1);LTR_FINDER_scaffold11341_1_ltr#DNA/MuDR (14280-14303,+, mm: 0);LTR_FINDER_scaffold574_7_ltr#LTR/Copia (1117-1140,+, mm: 0);LTR_FINDER_scaffold2844_1_ltr#LTR/Copia (3651-3674,-, mm: 0);LTR_FINDER_scaffold1902_2_ltr#LINE/RTE-BovB (702-72…
CGAAGAGACCAAUGAGCAAUGCAC	CGAAGAGACCAAUGAGCAAUGCAC	24	580.507	387.671	36.2468	10.3749	134.745	82.3928	369.349	314.168	7.20353	13.5161	0.546035	5.06397	6.66032	12.4638	8.984	14.4712	0	0	0.414132	1.39268	0	0	0.298951	0.338445	82.7837	No hit	No hit	No hit
AGGUAGAGGUAUGGACUGCGUAC	AGGUAGAGGUAUGGACUGCGUAC	23	44.5058	153.606	3.1288	1.54904	51.5396	56.2682	148.929	178.732	167.643	92.2798	4.86881	4.47966	179.04	63.5518	178.557	133.297	59.5066	47.7978	2.89892	1.39268	69.7792	56.7107	130.841	104.128	80.6263	No hit	gi|1026014392|ref|XM_016714462.1| PREDICTED: Capsicum annuum uncharacterized LOC107867952 (LOC107867952), mRNA(196-218,+, mm: 1);gi|1026011998|ref|XM_016711985.1| PREDICTED: Capsicum annuum ankyrin repeat-containing protein At3g12360-like (LOC107865769), mRNA(1968-1990,+, mm: 1);gi|1026014667|ref|XM_016715510.1| PREDICTED: Capsicum annuum group II intron-encoded protein LtrA-like (LOC107868894), …	LTR_FINDER_scaffold1186_6_ltr#LTR(14663-14685,+, mm: 1);LTR_FINDER_scaffold1547_5_ltr#LTR(8153-8175,+, mm: 1);LTR_FINDER_scaffold2860_1_ltr#LTR(6945-6967,+, mm: 1);LTR_FINDER_scaffold11341_1_ltr#DNA/MuDR (14281-14303,+, mm: 0);LTR_FINDER_scaffold574_7_ltr#LTR/Copia (1118-1140,+, mm: 0);LTR_FINDER_scaffold2844_1_ltr#LTR/Copia (3651-3673,-, mm: 0);LTR_FINDER_scaffold1902_2_ltr#LINE/RTE-BovB (703-72…
UUGGGCGAAGGUCUCUGGGGCC	UUGGGCGAAGGUCUCUGGGGCC	22	3.05432	1.59012	30.8747	20.6058	0.950916	1.00479	0.100832	0.191158	15.982	19.5286	289.762	156.788	5.3896	2.87627	0.26952	0.359534	59.5066	62.5279	780.225	427.553	21.6528	27.8237	0.996504	2.82037	80.5181	No hit	gi|1026091692|ref|XM_016689558.1| PREDICTED: Capsicum annuum uncharacterized LOC107845312 (LOC107845312), mRNA(316-337,-, mm: 0)	LTR_FINDER_scaffold2176_1_ltr#LTR/Caulimovirus (7092-7113,+, mm: 0);LTR_FINDER_scaffold2176_2_ltr#LTR/Caulimovirus (4545-4566,+, mm: 0);LTR_FINDER_scaffold8338_1_ltr#LTR/Gypsy (3570-3591,-, mm: 0);LTR_FINDER_scaffold8338_2_ltr#LTR/Gypsy (5876-5897,-, mm: 0);LTR_FINDER_scaffold8338_5_ltr#LTR/Gypsy (12093-12114,-, mm: 0);LTR_FINDER_scaffold1362_3_ltr#LTR/Caulimovirus (4279-4300,-, mm: 1);LTR_FINDER…
ACACCAUUGUAGAUACUACUCAGG	ACACCAUUGUAGAUACUACUCAGG	24	73.9269	62.6507	24.1449	23.0554	58.8617	28.1341	16.5869	22.1026	139.656	120.25	150.251	193.405	110.509	183.876	92.086	64.8059	157.79	141.189	29.8175	34.1207	99.6846	21.0893	22.521	45.2388	79.823	No hit	No hit	LTR_FINDER_scaffold654_14_ltr#LTR/Gypsy (1062-1085,+, mm: 1);LTR_FINDER_scaffold462_8_ltr#LTR/Gypsy (9272-9295,+, mm: 0);LTR_FINDER_scaffold526_1_ltr#LTR/Gypsy (5686-5709,+, mm: 0);LTR_FINDER_scaffold1247_2_ltr#LTR/Gypsy (11651-11674,+, mm: 0);LTR_FINDER_scaffold334_8_ltr#LTR/Gypsy (10621-10644,+, mm: 0);LTR_FINDER_scaffold1951_5_ltr#LTR/Gypsy (187-210,+, mm: 0);LTR_FINDER_scaffold1951_5_ltr#LTR/…
CCAAAGUCGUCUUUCCUACU	CCAAAGUCGUCUUUCCUACU	20	61.2733	15.2652	10.9803	11.4196	10.4601	19.091	18.3515	30.1312	142.883	89.8748	92.3254	32.6236	210.37	80.193	113.693	54.1098	125.717	93.5915	148.535	45.9585	128.773	30.8365	283.306	60.356	79.5883	No hit	gi|1026051582|ref|XR_001673679.1| PREDICTED: Capsicum annuum uncharacterized LOC107868163 (LOC107868163), ncRNA(558-577,-, mm: 1);gi|1026057390|ref|XM_016717613.1| PREDICTED: Capsicum annuum putative late blight resistance protein homolog R1B-23 (LOC107870917), mRNA(1648-1667,-, mm: 1)	No hit
CGAGGACAUGACCCUAGAUAGGA	CGAGGACAUGACCCUAGAUAGGA	23	181.14	6.99653	6.55276	1.76518	101.843	132.632	67.6585	57.7296	110.041	116.642	3.82224	7.69334	121.156	102.518	111.491	109.118	95.7056	134.275	2.2087	7.65975	61.4449	65.2173	132.136	135.716	78.0484	can-mir-f12_215(136-158,+, mm: 1);can-mir-f12_217(22-44,+, mm: 1)	gi|1026012554|ref|XM_016703245.1| PREDICTED: Capsicum annuum uncharacterized LOC107858534 (LOC107858534), mRNA(564-586,+, mm: 1);gi|1026024864|ref|XM_016703288.1| PREDICTED: Capsicum annuum nucleolin-like (LOC107858559), mRNA(6230-6252,-, mm: 1);gi|1026039868|ref|XM_016710502.1| PREDICTED: Capsicum annuum eukaryotic translation initiation factor 2 subunit alpha-like (LOC107864200), transcript var…	LTR_FINDER_scaffold3757_4_ltr#LINE/RTE-BovB (4753-4775,+, mm: 0);LTR_FINDER_scaffold2909_1_ltr#LINE/RTE-BovB (14481-14503,+, mm: 1);LTR_FINDER_scaffold190_1_ltr#LTR/Gypsy (1705-1727,-, mm: 1);LTR_FINDER_scaffold1902_2_ltr#LINE/RTE-BovB (400-422,+, mm: 1);LTR_FINDER_scaffold1902_2_ltr#LINE/RTE-BovB (19057-19079,+, mm: 1);LTR_FINDER_scaffold750_2_ltr#LTR/Gypsy (3876-3898,+, mm: 1);LTR_FINDER_scaffo…
AGAGGUAUGGACUGCGUACAUCU	AGAGGUAUGGACUGCGUACAUCU	23	78.3526	83.0043	4.60464	2.73783	170.785	80.3832	217.243	269.293	126.255	85.7382	1.95662	5.84304	153.363	63.7572	175.458	114.422	33.0019	31.8652	0.966308	2.78536	32.5201	15.7727	66.8654	53.4743	77.9353	No hit	gi|1026015370|ref|XR_001674724.1| PREDICTED: Capsicum annuum uncharacterized LOC107871525 (LOC107871525), ncRNA(842-864,-, mm: 1);gi|1026020286|ref|XR_001667760.1| PREDICTED: Capsicum annuum uncharacterized LOC107848025 (LOC107848025), ncRNA(269-291,-, mm: 0);gi|1026020402|ref|XR_001667990.1| PREDICTED: Capsicum annuum uncharacterized LOC107848391 (LOC107848391), transcript variant X6, ncRNA(4-26…	LTR_FINDER_scaffold497_25_ltr#LTR(2359-2381,-, mm: 1);LTR_FINDER_scaffold11341_1_ltr#DNA/MuDR (14285-14307,+, mm: 0);LTR_FINDER_scaffold574_7_ltr#LTR/Copia (1122-1144,+, mm: 1);LTR_FINDER_scaffold1582_6_ltr#LTR/Gypsy (2818-2840,+, mm: 1);LTR_FINDER_scaffold2844_1_ltr#LTR/Copia (3647-3669,-, mm: 0);LTR_FINDER_scaffold190_1_ltr#LTR/Gypsy (1414-1436,-, mm: 1);LTR_FINDER_scaffold1902_2_ltr#LINE/RTE-B…
UCCGCUGUAGCACUGGCAAUUACA	UCCGCUGUAGCACUGGCAAUUACA	24	36.2155	3.18024	232.83	231.131	55.4384	191.915	38.2155	76.8215	9.13996	13.1553	29.5314	29.0204	31.2422	88.4794	11.4097	32.9423	48.9872	54.9123	7.86851	11.8378	63.406	155.777	171	228.338	77.1998	No hit	No hit	No hit
UCUCGGUCGUAGUUUGGCGAC	UCUCGGUCGUAGUUUGGCGAC	21	0	0	0.0590339	0.540362	0	0	0.100832	0.0955788	0.0258191	0.12025	26.7557	95.1442	12.2252	50.3346	1.3476	3.41557	0.206262	0.300615	306.182	1098.13	32.0298	141.6	33.1836	43.4338	76.8846	No hit	No hit	No hit
CGAGGACAUGACCCUAGAUAGGAA	CGAGGACAUGACCCUAGAUAGGAA	24	245.592	24.1698	12.22	5.22349	112.208	70.3353	78.2964	103.631	93.6459	88.3597	19.4297	18.503	73.2197	68.6195	91.2774	93.5686	98.387	106.318	10.6294	12.5341	77.6233	53.1663	125.36	161.438	76.8231	can-mir-f12_215(136-159,+, mm: 1);can-mir-f12_217(22-45,+, mm: 1)	gi|1026012554|ref|XM_016703245.1| PREDICTED: Capsicum annuum uncharacterized LOC107858534 (LOC107858534), mRNA(564-587,+, mm: 1);gi|1026024864|ref|XM_016703288.1| PREDICTED: Capsicum annuum nucleolin-like (LOC107858559), mRNA(6229-6252,-, mm: 1);gi|1026039868|ref|XM_016710502.1| PREDICTED: Capsicum annuum eukaryotic translation initiation factor 2 subunit alpha-like (LOC107864200), transcript var…	LTR_FINDER_scaffold3757_4_ltr#LINE/RTE-BovB (4753-4776,+, mm: 0);LTR_FINDER_scaffold2909_1_ltr#LINE/RTE-BovB (14481-14504,+, mm: 1);LTR_FINDER_scaffold190_1_ltr#LTR/Gypsy (1704-1727,-, mm: 1);LTR_FINDER_scaffold1902_2_ltr#LINE/RTE-BovB (400-423,+, mm: 1);LTR_FINDER_scaffold1902_2_ltr#LINE/RTE-BovB (19057-19080,+, mm: 1);LTR_FINDER_scaffold750_2_ltr#LTR/Gypsy (3876-3899,+, mm: 1);LTR_FINDER_scaffo…
UUCCGAUCGACAUAGCUCUGC	UUCCGAUCGACAUAGCUCUGC	21	18.5129	1.59012	42.8586	133.109	3.61348	4.01916	1.00832	0.979683	15.9046	24.7234	186.653	144.226	7.27377	6.09494	2.15616	1.16848	45.7902	79.3624	743.919	314.746	22.5516	17.3677	14.7483	11.1687	76.8144	No hit	No hit	LTR_FINDER_scaffold1052_3_ltr#LTR/Gypsy (5896-5916,-, mm: 1);LTR_FINDER_scaffold1052_4_ltr#LTR/Gypsy (5896-5916,-, mm: 1);LTR_FINDER_scaffold654_14_ltr#LTR/Gypsy (4221-4241,-, mm: 0);LTR_FINDER_scaffold830_2_ltr#LTR/Gypsy (3480-3500,-, mm: 1);LTR_FINDER_scaffold830_3_ltr#LTR/Gypsy (2614-2634,-, mm: 1);LTR_FINDER_scaffold462_8_ltr#LTR/Gypsy (9739-9759,-, mm: 1);LTR_FINDER_scaffold526_1_ltr#LTR/Gyp…
AAGAGACCAAUGAGCAAUGCACCU	AAGAGACCAAUGAGCAAUGCACCU	24	453.971	186.998	505.743	371.553	143.398	137.656	9.327	15.4121	0.516382	1.94805	2.18414	9.54363	0.613451	0.479378	0.35936	0.5393	0.515655	0	0	0	0.326835	0	0	0	76.7118	No hit	No hit	No hit
UUCGGACCAGGCUUCAUUCCCC	UUCGGACCAGGCUUCAUUCCCC	22	21.4426	3.49826	62.9301	69.3104	5.03985	4.01916	1.05874	4.34884	12.3415	14.7426	170.727	105.175	12.0937	11.779	2.0214	1.79767	80.5453	112.33	629.067	435.909	26.9639	31.3681	7.17483	10.2662	76.4979	can-miR166a(118-139,+, mm: 1);can-miR166b(91-112,+, mm: 1);can-miR166c(94-115,+, mm: 1);can-miR166d(116-137,+, mm: 0);can-miR166e(96-117,+, mm: 0);can-miR166f(75-96,+, mm: 0);can-miR166g(66-87,+, mm: 1)	gi|1026065487|ref|XR_001675693.1| PREDICTED: Capsicum annuum uncharacterized LOC107875014 (LOC107875014), ncRNA(113-134,+, mm: 0)	No hit
AUUAGCUGACUUGUCUGAAAACCU	AUUAGCUGACUUGUCUGAAAACCU	24	245.156	123.711	516.606	388.448	301.44	173.829	26.2668	28.2913	0.619658	1.85185	4.59579	11.3939	1.57744	0.958755	0.35936	0.719067	0.206262	0.100205	0.138044	0	0.0817087	0.531663	0	0	76.1201	No hit	No hit	LTR_FINDER_scaffold774_2_ltr#LTR/Gypsy (8120-8143,+, mm: 1)
CCCUGAACCCUGAACCCUGAA	CCCUGAACCCUGAACCCUGAA	21	62.8317	19.0814	5.66725	3.35024	32.9968	79.3784	35.7451	40.5971	131.936	214.069	47.9146	24.1512	163.134	206.886	94.871	120.309	57.1346	130.066	28.0229	23.6756	43.7959	57.0652	108.519	87.7701	75.7903	No hit	No hit	LTR_FINDER_scaffold1422_1_ltr#LINE/Penelope (3136-3156,+, mm: 1);LTR_FINDER_scaffold1422_1_ltr#LINE/Penelope (3143-3163,+, mm: 0);LTR_FINDER_scaffold1422_1_ltr#LINE/Penelope (3150-3170,+, mm: 1)
GAAUUGGAUGAUCGGGCCGAGGGCU	GAAUUGGAUGAUCGGGCCGAGGGCU	25	9.78628	4.77036	38.0769	61.0969	0.0950916	0	0	0.0955788	18.7705	18.1578	404.748	348.927	3.76834	3.97199	0.53904	0.404475	34.4458	13.1269	487.433	333.547	9.88675	12.4055	1.79371	0.564075	75.2671	No hit	No hit	No hit
CCCUGAACCCUGAACCCUGAACAA	CCCUGAACCCUGAACCCUGAACAA	24	206.447	38.4809	29.7531	9.33024	151.101	74.3545	258.232	110.178	87.5526	51.1062	11.9673	6.81688	67.129	61.4973	68.6378	49.0763	97.6651	98.6017	7.73046	4.87439	51.7216	82.0533	100.348	80.2115	75.2028	No hit	No hit	No hit
GCUGAUUAGCUACGUUCGGGAU	GCUGAUUAGCUACGUUCGGGAU	22	0	0	541.164	20.4617	28.5275	12.0575	2.36956	0.979683	0.516382	0.3367	746.248	52.1978	115.898	21.9144	3.05456	1.12354	0	0	82.5503	79.3829	29.9054	30.482	2.79021	2.59475	73.9398	No hit	No hit	No hit
ACCCUGAACCCUGAACCCUG	ACCCUGAACCCUGAACCCUG	20	15.3963	18.7634	0.885509	1.15277	20.2545	95.455	40.5346	98.8285	22.7208	40.7888	4.82331	6.91426	162.477	516.974	109.335	264.392	3.81585	11.3232	4.14132	10.4451	25.0029	90.2055	63.1784	146.208	73.9173	No hit	No hit	LTR_FINDER_scaffold1422_1_ltr#LINE/Penelope (3135-3154,+, mm: 1);LTR_FINDER_scaffold1422_1_ltr#LINE/Penelope (3142-3161,+, mm: 0);LTR_FINDER_scaffold1422_1_ltr#LINE/Penelope (3149-3168,+, mm: 1)
AUGGGCUGUGAGAAACCGGGA	AUGGGCUGUGAGAAACCGGGA	21	71.309	21.9437	6.90697	28.1708	25.3895	18.0862	29.4431	23.1062	58.5577	68.4944	121.948	48.5946	36.5441	20.4763	41.5959	37.0769	89.4146	128.262	492.955	111.415	64.223	18.9626	84.7028	66.7865	71.4319	No hit	gi|1026106215|ref|XM_016696634.1| PREDICTED: Capsicum annuum uncharacterized LOC107851569 (LOC107851569), mRNA(89-109,-, mm: 0);gi|1026011216|ref|XM_016701804.1| PREDICTED: Capsicum annuum uncharacterized LOC107856829 (LOC107856829), mRNA(438-458,-, mm: 0)	No hit
CGCUGAUUAGCUACGUUCGGGA	CGCUGAUUAGCUACGUUCGGGA	22	0	0	301.722	24.3523	24.7238	5.02395	1.31082	1.07526	0.361467	0.5772	737.192	78.102	121.77	30.2693	4.492	1.66284	0	0	113.058	179.656	33.4189	45.0141	4.98252	3.83571	71.3583	No hit	No hit	No hit
AGUUUAAUAUCUGAUAUGUGGGCCA	AGUUUAAUAUCUGAUAUGUGGGCCA	25	0	0.954072	13.991	59.6919	13.9785	232.106	0.806659	3.84705	0.28401	0.6253	22.5694	191.749	11.4365	909.037	1.48236	6.02219	0	0	7.17829	94.7024	7.76233	130.08	0.0996504	0.22563	71.1929	No hit	gi|1026092545|ref|XM_016689976.1| PREDICTED: Capsicum annuum pentatricopeptide repeat-containing protein At1g03540 (LOC107845568), transcript variant X3, mRNA(2613-2637,-, mm: 1);gi|1026092543|ref|XM_016689975.1| PREDICTED: Capsicum annuum pentatricopeptide repeat-containing protein At1g03540 (LOC107845568), transcript variant X2, mRNA(2609-2633,-, mm: 1)	LTR_FINDER_scaffold258_14_ltr#LTR/Gypsy (14054-14078,+, mm: 0);LTR_FINDER_scaffold258_14_ltr#LTR/Gypsy (15507-15531,+, mm: 0);LTR_FINDER_scaffold475_7_ltr#LTR/Copia (9792-9816,+, mm: 0);LTR_FINDER_scaffold475_7_ltr#LTR/Copia (15609-15633,+, mm: 0)
GGCUGAGACACGAUGCGGAUA	GGCUGAGACACGAUGCGGAUA	21	0	0	17.2969	8.57374	5.7055	4.01916	0.201665	0.143368	0.464744	0.31265	622.571	20.4506	356.459	9.51907	9.6578	0.898834	0	0	346.905	136.483	106.875	49.7991	9.66609	2.03067	71.168	No hit	No hit	No hit
UGGAGGUCUGAAUCUGAAUGGUU	UGGAGGUCUGAAUCUGAAUGGUU	23	113.633	204.807	8.67798	1.80121	25.2944	25.1198	44.2654	52.4011	96.77	145.022	5.55135	9.05671	63.2292	95.0537	112.075	159.633	91.6835	130.467	1.79457	6.26707	48.3716	63.0907	75.2361	126.24	71.0642	No hit	gi|1026011822|ref|XM_016710944.1| PREDICTED: Capsicum annuum pre-mRNA-processing protein 40B-like (LOC107864262), mRNA(578-600,+, mm: 1);gi|1026003686|ref|XM_016698197.1| PREDICTED: Capsicum annuum pre-mRNA-processing protein 40A-like (LOC107853194), mRNA(1325-1347,+, mm: 1)	LTR_FINDER_scaffold2399_1_ltr#LTR(6145-6167,+, mm: 0);LTR_FINDER_scaffold1637_10_ltr#LTR(109-131,+, mm: 1);LTR_FINDER_scaffold1637_10_ltr#LTR(3544-3566,+, mm: 1);LTR_FINDER_scaffold1637_13_ltr#LTR(14807-14829,-, mm: 1);LTR_FINDER_scaffold1637_14_ltr#LTR(14998-15020,-, mm: 1);LTR_FINDER_scaffold646_17_ltr#LTR(9105-9127,+, mm: 1);LTR_FINDER_scaffold1068_12_ltr#LTR/Gypsy (7533-7555,+, mm: 0);LTR_FIN…
UCGAUAUGAUGUUGGGCUUGGGAA	UCGAUAUGAUGUUGGGCUUGGGAA	24	226.767	473.856	45.5742	18.2282	252.183	152.728	292.969	203.033	4.62162	6.8783	0.136509	1.16861	2.62907	8.42335	4.62676	8.22433	0	0	0	0	0	0	0.0996504	0	70.9228	No hit	No hit	No hit
can-miR-n024	UCAACUGCAAACCUGUAAGCCU	22	23.0632	12.721	63.5205	174.825	4.08894	1.00479	0.453746	0.955788	13.1161	32.5877	224.147	220.283	3.19871	4.93074	0.71872	0.674126	77.142	70.7447	484.811	178.96	20.754	9.39271	10.6626	8.79957	68.3982	No hit	gi|1026054722|ref|XM_016716402.1| PREDICTED: Capsicum annuum uncharacterized LOC107870015 (LOC107870015), transcript variant X1, mRNA(491-512,-, mm: 0);gi|1026054726|ref|XM_016716404.1| PREDICTED: Capsicum annuum uncharacterized LOC107870015 (LOC107870015), transcript variant X3, mRNA(491-512,-, mm: 0);gi|1026068555|ref|XR_001676023.1| PREDICTED: Capsicum annuum uncharacterized LOC107876162 (LOC1…	LTR_FINDER_scaffold2722_1_ltr#LINE/L1 (482-503,-, mm: 0);LTR_FINDER_scaffold2722_1_ltr#LINE/L1 (8069-8090,-, mm: 0)
AUGACGCCCUCUCGAUUUCGAAC	AUGACGCCCUCUCGAUUUCGAAC	23	103.286	24.1698	7.96958	1.9453	26.4355	30.1437	92.4129	95.2204	170.303	96.1278	3.27621	4.18751	120.718	73.2078	148.461	125.927	60.2285	71.0453	2.62284	2.08902	61.7718	77.6228	119.282	121.05	68.3127	No hit	gi|1026016075|ref|XM_016720930.1| PREDICTED: Capsicum annuum lysine-specific demethylase JMJ25-like (LOC107874032), mRNA(3323-3345,-, mm: 1);gi|1026068584|ref|XR_001676034.1| PREDICTED: Capsicum annuum uncharacterized LOC107876168 (LOC107876168), transcript variant X9, misc_RNA(1316-1338,+, mm: 1);gi|1026068575|ref|XM_016723209.1| PREDICTED: Capsicum annuum uncharacterized LOC107876168 (LOC107876…	LTR_FINDER_scaffold1696_16_ltr#LTR(1663-1685,+, mm: 0);LTR_FINDER_scaffold1523_17_ltr#LTR(4232-4254,-, mm: 1);LTR_FINDER_scaffold2196_8_ltr#LTR(9989-10011,-, mm: 0);LTR_FINDER_scaffold765_6_ltr#LTR/Copia (1479-1501,+, mm: 0);LTR_FINDER_scaffold765_6_ltr#LTR/Copia (2263-2285,+, mm: 0);LTR_FINDER_scaffold3757_6_ltr#LINE/L1 (385-407,+, mm: 0);LTR_FINDER_scaffold3757_6_ltr#LINE/L1 (3535-3557,+, mm: 0…
AGGUAGCGGUAUGGACUGCGUAC	AGGUAGCGGUAUGGACUGCGUAC	23	46.5628	65.5129	1.65295	1.22482	19.8741	37.1772	53.542	88.96	207.379	115.055	1.86562	4.96658	160.242	52.7315	186.104	104.04	79.1015	62.2273	2.89892	0.696341	66.756	38.1025	148.08	89.8007	68.1064	No hit	gi|1026014392|ref|XM_016714462.1| PREDICTED: Capsicum annuum uncharacterized LOC107867952 (LOC107867952), mRNA(196-218,+, mm: 1);gi|1026011998|ref|XM_016711985.1| PREDICTED: Capsicum annuum ankyrin repeat-containing protein At3g12360-like (LOC107865769), mRNA(1968-1990,+, mm: 0);gi|1026014667|ref|XM_016715510.1| PREDICTED: Capsicum annuum group II intron-encoded protein LtrA-like (LOC107868894), …	LTR_FINDER_scaffold157_8_ltr#LTR(21891-21913,+, mm: 1);LTR_FINDER_scaffold1186_6_ltr#LTR(14663-14685,+, mm: 1);LTR_FINDER_scaffold1547_5_ltr#LTR(8153-8175,+, mm: 1);LTR_FINDER_scaffold2860_1_ltr#LTR(6945-6967,+, mm: 1);LTR_FINDER_scaffold11341_1_ltr#DNA/MuDR (14281-14303,+, mm: 1);LTR_FINDER_scaffold606_5_ltr#LTR/Gypsy (7276-7298,+, mm: 1);LTR_FINDER_scaffold574_7_ltr#LTR/Copia (1118-1140,+, mm: …
CCGGCUGUGGGGAUACCUUGAGAA	CCGGCUGUGGGGAUACCUUGAGAA	24	407.969	225.161	22.3738	5.43964	346.894	90.4311	276.936	155.507	10.5084	11.7123	0.910058	1.16861	5.95923	6.23191	11.0503	12.1792	7.21917	9.51947	0.276088	0	2.53297	3.01276	4.38462	7.67142	67.7103	No hit	No hit	LTR_FINDER_scaffold12_5_ltr#LTR(3252-3275,+, mm: 1);rnd-1_family-1090#Unknown ( RepeatScout Family Size = 31 Final Multiple Alignment Size (possibly truncated) = 29 Localized to 6496 out of 12404 contigs )(13-36,-, mm: 1)
ACUUUACCAGUUACUCCAAGGCU	ACUUUACCAGUUACUCCAAGGCU	23	17.2039	4.13431	3.18783	1.40494	229.361	454.165	234.939	236.366	45.9322	20.202	2.50266	2.33722	64.018	39.6514	61.9896	47.3236	9.90058	7.71579	0.828264	0	16.9137	26.9376	37.8672	45.126	67.0837	No hit	gi|1026013403|ref|XM_016710476.1| PREDICTED: Capsicum annuum uncharacterized protein slp1 (LOC107864185), transcript variant X1, mRNA(2084-2106,-, mm: 1);gi|1026013678|ref|XM_016711512.1| PREDICTED: Capsicum annuum uncharacterized LOC107865167 (LOC107865167), transcript variant X3, mRNA(2364-2386,-, mm: 1);gi|1026013676|ref|XM_016711507.1| PREDICTED: Capsicum annuum uncharacterized LOC107865167 (…	LTR_FINDER_scaffold3844_2_ltr#LTR(3327-3349,+, mm: 1);LTR_FINDER_scaffold3844_3_ltr#LTR(3215-3237,+, mm: 1);LTR_FINDER_scaffold477_3_ltr#LTR(140-162,+, mm: 0);LTR_FINDER_scaffold477_3_ltr#LTR(4340-4362,+, mm: 1);LTR_FINDER_scaffold622_21_ltr#LTR/Copia (1997-2019,-, mm: 1);LTR_FINDER_scaffold3328_1_ltr#SINE (2265-2287,+, mm: 1);LTR_FINDER_scaffold352_11_ltr#SINE/tRNA (1877-1899,-, mm: 1);LTR_FINDE…
CGAGGACCGUCAGUAGCAUAUU	CGAGGACCGUCAGUAGCAUAUU	22	136.135	6.36048	130.347	126.084	10.9355	11.0527	4.0333	3.79926	23.0306	31.1688	268.831	179.284	4.95142	6.84825	1.21284	1.34825	51.6686	36.4746	378.103	160.158	22.6333	10.456	2.79021	1.91785	67.0677	No hit	No hit	No hit
UUUAAUAUCUGAUAUGUGGGCCA	UUUAAUAUCUGAUAUGUGGGCCA	23	0	0	8.38281	31.5211	7.60733	154.738	0.907492	2.36558	0.258191	0.3848	23.9345	133.221	71.3355	836.514	1.48236	4.76382	0.103131	0.100205	19.8783	126.038	19.8552	162.866	0.597902	0.45126	66.9711	No hit	gi|1026092545|ref|XM_016689976.1| PREDICTED: Capsicum annuum pentatricopeptide repeat-containing protein At1g03540 (LOC107845568), transcript variant X3, mRNA(2613-2635,-, mm: 1);gi|1026092543|ref|XM_016689975.1| PREDICTED: Capsicum annuum pentatricopeptide repeat-containing protein At1g03540 (LOC107845568), transcript variant X2, mRNA(2609-2631,-, mm: 1)	LTR_FINDER_scaffold258_14_ltr#LTR/Gypsy (14056-14078,+, mm: 0);LTR_FINDER_scaffold258_14_ltr#LTR/Gypsy (15509-15531,+, mm: 0);LTR_FINDER_scaffold475_7_ltr#LTR/Copia (9794-9816,+, mm: 0);LTR_FINDER_scaffold475_7_ltr#LTR/Copia (15611-15633,+, mm: 0)
UAUGGAGAAAACUCUGUUGGGAGC	UAUGGAGAAAACUCUGUUGGGAGC	24	133.455	98.9055	20.957	15.6345	82.5395	72.3449	185.834	158.207	111.771	112.025	7.00745	9.25148	78.4779	49.7183	87.2346	69.6596	76.8326	82.1681	6.76416	5.57073	26.8005	21.7982	44.5437	41.4031	66.621	can-mir-f30_4(7-30,-, mm: 0);can-mir-f30_5(5-28,-, mm: 0)	gi|1026025228|ref|XR_001671189.1| PREDICTED: Capsicum annuum uncharacterized LOC107858674 (LOC107858674), transcript variant X2, ncRNA(716-739,-, mm: 1);gi|1026025227|ref|XR_001671188.1| PREDICTED: Capsicum annuum uncharacterized LOC107858674 (LOC107858674), transcript variant X1, ncRNA(716-739,-, mm: 1);gi|1026043832|ref|XM_016712600.1| PREDICTED: Capsicum annuum small ubiquitin-related modifier…	LTR_FINDER_scaffold334_15_ltr#LINE/RTE-BovB (10661-10684,-, mm: 1);LTR_FINDER_scaffold273_1_ltr#DNA/hAT-Tip100 (8457-8480,+, mm: 0);LTR_FINDER_scaffold205_1_ltr#LTR/Copia (9642-9665,-, mm: 1);LTR_FINDER_scaffold1688_8_ltr#LTR/Copia (6194-6217,-, mm: 0);LTR_FINDER_scaffold1688_9_ltr#DNA/MuDR (1428-1451,+, mm: 0);LTR_FINDER_scaffold2059_1_ltr#LTR/Copia (19321-19344,-, mm: 1);LTR_FINDER_scaffold508_…
AGAGCUAUGUCGAUCGGAAGACA	AGAGCUAUGUCGAUCGGAAGACA	23	67.8806	16.2192	9.74059	8.89795	30.5244	33.1581	57.0711	57.0605	158.633	163.348	15.562	22.1062	153.187	97.5191	158.029	140.443	70.851	79.162	5.10763	6.96341	50.4143	39.8747	82.6102	69.2684	66.4013	No hit	No hit	LTR_FINDER_scaffold1052_3_ltr#LTR/Gypsy (5898-5920,+, mm: 1);LTR_FINDER_scaffold1052_4_ltr#LTR/Gypsy (5898-5920,+, mm: 1);LTR_FINDER_scaffold830_2_ltr#LTR/Gypsy (3482-3504,+, mm: 1);LTR_FINDER_scaffold830_3_ltr#LTR/Gypsy (2616-2638,+, mm: 1);LTR_FINDER_scaffold462_8_ltr#LTR/Gypsy (9741-9763,+, mm: 1);LTR_FINDER_scaffold526_1_ltr#LTR/Gypsy (6155-6177,+, mm: 1);LTR_FINDER_scaffold1247_2_ltr#LTR/Gyp…
AACCCUGAACCCUGAACCCUGA	AACCCUGAACCCUGAACCCUGA	22	34.4701	8.26862	24.4991	25.5051	20.4447	31.1485	31.611	20.8601	85.0998	93.0975	341.226	244.239	67.6987	68.2086	55.2516	53.3009	33.0019	34.9715	112.368	35.5134	33.0103	66.9895	39.1626	32.1523	66.3375	No hit	No hit	LTR_FINDER_scaffold1422_1_ltr#LINE/Penelope (3141-3162,+, mm: 0);LTR_FINDER_scaffold1422_1_ltr#LINE/Penelope (3148-3169,+, mm: 1)
GUUUGUCAUCUGGACCCUUGAAC	GUUUGUCAUCUGGACCCUUGAAC	23	109.893	32.1204	2.53846	1.29687	22.0613	10.0479	78.2964	78.6375	160.853	91.1735	1.18308	3.31106	127.422	72.523	160.005	108.444	119.323	60.123	1.79457	0.696341	72.5573	43.5964	141.803	88.5598	66.1775	No hit	gi|1026036440|ref|XM_016708890.1| PREDICTED: Capsicum annuum protein DEFECTIVE IN MERISTEM SILENCING 3-like (LOC107863109), transcript variant X4, mRNA(146-168,-, mm: 1);gi|1026036444|ref|XM_016708892.1| PREDICTED: Capsicum annuum protein DEFECTIVE IN MERISTEM SILENCING 3-like (LOC107863109), transcript variant X6, mRNA(146-168,-, mm: 1);gi|1026036452|ref|XM_016708896.1| PREDICTED: Capsicum annuu…	LTR_FINDER_scaffold164_2_ltr#LTR(1734-1756,-, mm: 1);LTR_FINDER_scaffold2975_1_ltr#LTR/Gypsy (6588-6610,+, mm: 1);LTR_FINDER_scaffold1690_2_ltr#LTR/Copia (2359-2381,+, mm: 0);LTR_FINDER_scaffold618_9_ltr#LTR/Copia (5052-5074,-, mm: 1);LTR_FINDER_scaffold3137_2_ltr#LTR/Gypsy (13057-13079,+, mm: 1);LTR_FINDER_scaffold3137_2_ltr#LTR/Gypsy (14254-14276,-, mm: 1);LTR_FINDER_scaffold883_5_ltr#LINE/RTE-…
AACUCUCGGUCGUAGUUUGGCGA	AACUCUCGGUCGUAGUUUGGCGA	23	0	0	0.885509	24.8927	0.0950916	5.02395	0	0.334526	0	0.0962	43.8193	244.044	2.76053	21.6405	0.35936	2.1572	0	0	107.812	962.343	16.832	131.675	6.77623	16.5838	66.1721	No hit	No hit	No hit
AUCUGAGGUAGUGGUAUGGACUGC	AUCUGAGGUAGUGGUAUGGACUGC	24	55.7257	185.408	34.1216	24.4243	44.3127	25.1198	95.4883	82.7235	111.177	134.319	15.926	22.6905	64.5876	73.2078	99.0935	108.669	75.2856	100.706	5.24567	6.96341	38.5665	42.8875	63.8759	71.2991	65.9093	can-mir-f08a_124(42-65,-, mm: 1);can-mir-f08a_125(41-64,-, mm: 1);can-mir-f08a_129(34-57,-, mm: 1);can-mir-f08a_130(35-58,-, mm: 1)	gi|1026020489|ref|XM_016693508.1| PREDICTED: Capsicum annuum DUF21 domain-containing protein At4g14240-like (LOC107848762), mRNA(157-180,-, mm: 1);gi|1026035155|ref|XR_001672014.1| PREDICTED: Capsicum annuum uncharacterized LOC107862623 (LOC107862623), transcript variant X2, misc_RNA(510-533,+, mm: 1);gi|1026037116|ref|XM_016709214.1| PREDICTED: Capsicum annuum protein COFACTOR ASSEMBLY OF COMPLE…	LTR_FINDER_scaffold646_17_ltr#LTR(17210-17233,-, mm: 1);LTR_FINDER_scaffold2622_4_ltr#LINE/RTE-BovB (682-705,+, mm: 0);LTR_FINDER_scaffold1552_5_ltr#DNA/hAT-Tip100 (11175-11198,-, mm: 0);LTR_FINDER_scaffold474_8_ltr#LINE/RTE-BovB (19000-19023,+, mm: 1);LTR_FINDER_scaffold474_9_ltr#LINE/RTE-BovB (8214-8237,-, mm: 1);LTR_FINDER_scaffold3328_1_ltr#SINE (4115-4138,+, mm: 1);LTR_FINDER_scaffold689_2_l…
UAGGGACAGUCAAUGCAAGAAC	UAGGGACAGUCAAUGCAAGAAC	22	34.0338	12.0849	101.361	216.721	8.27297	6.02874	3.07539	5.11347	19.416	37.4218	187.517	222.717	14.8981	9.24514	9.79256	13.5724	40.3242	51.2048	310.323	193.583	31.8664	24.4565	18.6346	10.1533	65.909	No hit	gi|1026054724|ref|XM_016716403.1| PREDICTED: Capsicum annuum uncharacterized LOC107870015 (LOC107870015), transcript variant X2, mRNA(4162-4183,-, mm: 1);gi|1026054722|ref|XM_016716402.1| PREDICTED: Capsicum annuum uncharacterized LOC107870015 (LOC107870015), transcript variant X1, mRNA(4364-4385,-, mm: 1);gi|1026054726|ref|XM_016716404.1| PREDICTED: Capsicum annuum uncharacterized LOC107870015 (…	LTR_FINDER_scaffold2722_1_ltr#LINE/L1 (7531-7552,-, mm: 1)
UUAAGGGACAUGGCGCUGAACCA	UUAAGGGACAUGGCGCUGAACCA	23	188.433	104.948	12.6333	9.94265	47.4507	18.0862	95.7404	74.5037	119.646	111.52	11.3757	13.7311	99.7295	51.9782	108.302	89.9283	94.7774	85.2745	15.1848	7.65975	46.1654	23.9248	88.9878	46.931	65.2856	No hit	gi|1026073993|ref|XM_016725832.1| PREDICTED: Capsicum annuum putative beta-glucosidase 41 (LOC107878730), transcript variant X1, mRNA(48-70,-, mm: 1);gi|1026087366|ref|XM_016687341.1| PREDICTED: Capsicum annuum uncharacterized LOC107843150 (LOC107843150), transcript variant X2, mRNA(3679-3701,+, mm: 0);gi|1026006425|ref|XM_016699535.1| PREDICTED: Capsicum annuum uncharacterized LOC107854531 (LOC1…	LTR_FINDER_scaffold1566_1_ltr#LTR(10769-10791,-, mm: 0);LTR_FINDER_scaffold1009_9_ltr#LTR/Gypsy (4782-4804,-, mm: 0);LTR_FINDER_scaffold300_5_ltr#LTR/Copia (10966-10988,+, mm: 0)
CGCUCACUUCACUCUGCACAAG	CGCUCACUUCACUCUGCACAAG	22	41.8878	1.90814	144.633	126.697	7.41714	15.0719	7.25993	7.6702	16.8341	24.4108	272.881	212.589	7.05468	11.642	2.56044	6.42666	31.8675	32.3662	335.723	160.158	29.0883	28.0009	25.8095	15.6813	65.2349	No hit	gi|1026070656|ref|XM_016724249.1| PREDICTED: Capsicum annuum probable leucine-rich repeat receptor-like protein kinase At1g68400 (LOC107877574), mRNA(428-449,-, mm: 0)	No hit
AUUCCAAGUGGCGACUCUGUAAGU	AUUCCAAGUGGCGACUCUGUAAGU	24	104.158	75.3717	84.5365	73.9215	68.7512	56.2682	39.1734	33.6198	52.2837	74.3626	86.046	63.4944	47.0604	44.4451	38.9906	44.3125	106.122	144.997	31.6121	20.8902	90.3698	81.8761	43.2483	58.551	65.1859	No hit	No hit	LTR_FINDER_scaffold1844_3_ltr#LTR(401-424,+, mm: 1);LTR_FINDER_scaffold1844_3_ltr#LTR(8788-8811,+, mm: 1);LTR_FINDER_scaffold2862_3_ltr#LTR/Gypsy (2129-2152,+, mm: 1);LTR_FINDER_scaffold2862_3_ltr#LTR/Gypsy (10082-10105,+, mm: 1);LTR_FINDER_scaffold1646_3_ltr#LTR/Copia (2702-2725,+, mm: 1);LTR_FINDER_scaffold2575_5_ltr#LTR/Gypsy (17413-17436,+, mm: 1);LTR_FINDER_scaffold2575_6_ltr#LTR/Gypsy (1680…
GCCGACCUAGUGACUCCCGCCU	GCCGACCUAGUGACUCCCGCCU	22	0	0	279.348	23.5237	24.2484	12.0575	0.857075	0.40621	0.28401	0.5291	595.405	58.8199	135.003	34.9261	2.87488	1.84261	0	0	76.6144	195.672	25.0029	57.5968	3.28846	2.03067	63.7638	No hit	No hit	No hit
AGCAUGGCCCCUGCGCAAGGAUG	AGCAUGGCCCCUGCGCAAGGAUG	23	0	0	2.18425	3.53036	7.41714	56.2682	3.1258	21.7203	0.361467	0.3848	7.64449	18.7951	120.368	164.974	26.413	48.8067	0	0.300615	5.93589	38.2988	197.653	418.064	144.194	238.942	63.5576	No hit	gi|1026070815|ref|XR_001676432.1| PREDICTED: Capsicum annuum uncharacterized LOC107877630 (LOC107877630), transcript variant X2, ncRNA(63-85,+, mm: 0);gi|1026070814|ref|XR_001676431.1| PREDICTED: Capsicum annuum uncharacterized LOC107877630 (LOC107877630), transcript variant X1, ncRNA(63-85,+, mm: 0);gi|1026088836|ref|XR_001666502.1| PREDICTED: Capsicum annuum uncharacterized LOC107843678 (LOC107…	LTR_FINDER_scaffold3328_1_ltr#SINE (27-49,-, mm: 0);LTR_FINDER_scaffold3328_1_ltr#SINE (6212-6234,-, mm: 0);LTR_FINDER_scaffold3158_2_ltr#DNA/hAT-Tip100 (397-419,+, mm: 0);LTR_FINDER_scaffold635_2_ltr#LTR/Gypsy (11245-11267,-, mm: 0);LTR_FINDER_scaffold635_3_ltr#LTR/Gypsy (10879-10901,-, mm: 0);LTR_FINDER_scaffold635_4_ltr#snRNA (675-697,+, mm: 1);LTR_FINDER_scaffold635_4_ltr#snRNA (9583-9605,+, …
CGGGGGUCUAUCGGAAACAGCCU	CGGGGGUCUAUCGGAAACAGCCU	23	197.097	137.386	12.3971	3.17012	166.03	64.3066	116.058	90.4175	66.3809	61.087	6.82543	6.23258	85.7516	59.9222	69.9854	79.6367	50.1217	34.8713	2.48479	2.08902	51.6399	29.5959	76.8305	47.9464	63.261	can-mir-f43_67(42-64,+, mm: 0);can-mir-f43_68(41-63,+, mm: 0)	gi|1026013670|ref|XM_016711491.1| PREDICTED: Capsicum annuum uncharacterized LOC107865135 (LOC107865135), transcript variant X4, mRNA(227-249,-, mm: 1);gi|1026021639|ref|XR_001669646.1| PREDICTED: Capsicum annuum uncharacterized LOC107853066 (LOC107853066), transcript variant X1, ncRNA(1019-1041,+, mm: 1);gi|1026021640|ref|XR_001669650.1| PREDICTED: Capsicum annuum uncharacterized LOC107853066 (L…	LTR_FINDER_scaffold157_8_ltr#LTR(1180-1202,+, mm: 0);LTR_FINDER_scaffold157_8_ltr#LTR(21855-21877,+, mm: 1);LTR_FINDER_scaffold157_9_ltr#LTR(20485-20507,-, mm: 0);LTR_FINDER_scaffold497_25_ltr#LTR(2400-2422,-, mm: 0);LTR_FINDER_scaffold1186_6_ltr#LTR(14626-14648,+, mm: 1);LTR_FINDER_scaffold646_17_ltr#LTR(17243-17265,-, mm: 1);LTR_FINDER_scaffold648_8_ltr#LTR(460-482,-, mm: 1);LTR_FINDER_scaffold…
AGGACGGCUGAGAACACAAUUAGG	AGGACGGCUGAGAACACAAUUAGG	24	228.575	292.9	297.177	352.532	119.911	110.527	22.0319	16.5829	2.53027	1.32275	10.9662	7.79072	0.744904	1.23269	0.80856	0.314592	9.48805	4.40902	1.79457	2.08902	8.4977	5.67107	2.19231	2.03067	62.5883	No hit	No hit	No hit
CCGCUCUGUGCAGUGGAAGGAC	CCGCUCUGUGCAGUGGAAGGAC	22	0	0	0.236136	0.648434	0	17.0814	0.0504162	0.81242	0.206553	0.0962	3.45822	13.9259	53.1511	185.588	1.07808	4.94359	0.103131	0.100205	14.6327	55.0109	138.986	971.526	10.6626	21.9989	62.2624	No hit	No hit	No hit
can-mir162f	UCGAUAAACCUCUGCAUCCGG	21	54.0427	8.26862	42.3273	65.3117	1.90183	0	2.97456	4.87452	52.4128	35.6421	190.02	143.447	20.1124	12.3953	25.6942	11.9545	97.5619	71.5464	326.06	187.316	54.8265	21.4437	38.0665	19.6298	61.9929	can-miR162a(84-104,+, mm: 1);can-miR162b(69-89,+, mm: 1);can-miR162c(74-94,+, mm: 1);can-miR162d(63-83,+, mm: 1);can-miR162e(70-90,+, mm: 1);can-miR162f(70-90,+, mm: 0)	gi|1026042768|ref|XR_001672742.1| PREDICTED: Capsicum annuum uncharacterized LOC107865935 (LOC107865935), transcript variant X1, ncRNA(342-362,+, mm: 1);gi|1026042769|ref|XR_001672743.1| PREDICTED: Capsicum annuum uncharacterized LOC107865935 (LOC107865935), transcript variant X2, ncRNA(342-362,+, mm: 1)	No hit
AACCGACAUUCAUCUACGACCUGU	AACCGACAUUCAUCUACGACCUGU	24	110.89	88.4107	70.0732	43.2649	41.3648	31.1485	37.2072	35.6509	89.3341	79.4371	54.4215	77.9072	48.0682	75.2623	77.1276	69.4349	114.991	83.8716	7.31633	8.35609	79.7477	43.4191	43.4476	76.1501	61.9293	No hit	No hit	LTR_FINDER_scaffold7937_1_ltr#LTR(14421-14444,+, mm: 1);LTR_FINDER_scaffold3342_9_ltr#LTR(5844-5867,+, mm: 1);LTR_FINDER_scaffold659_10_ltr#LTR/Copia (11126-11149,+, mm: 1);LTR_FINDER_scaffold710_9_ltr#LTR/Caulimovirus (21231-21254,-, mm: 1);LTR_FINDER_scaffold664_1_ltr#LTR/Copia (9688-9711,+, mm: 1);LTR_FINDER_scaffold2540_3_ltr#LTR/Gypsy (6370-6393,+, mm: 1);rnd-1_family-635#Unknown ( RepeatSco…
AGCCUGCCUGACUGUGAGACCGA	AGCCUGCCUGACUGUGAGACCGA	23	0	0	20.1896	10.8793	11.411	24.115	3.68038	1.43368	0.129096	0.31265	8.19052	28.6309	2.67289	12.1214	1.07808	1.52802	0	0.701435	100.22	707.482	19.9369	480.269	6.67658	40.275	61.7472	No hit	No hit	No hit
AAAUACUGAAGAUACAAUAGAACU	AAAUACUGAAGAUACAAUAGAACU	24	53.6064	112.58	161.281	226.952	116.392	191.915	8.06659	13.2138	8.1072	16.6426	103.838	85.6979	26.1155	25.6125	2.15616	2.20214	82.8142	53.4093	7.31633	3.4817	83.4246	62.9135	15.5455	9.92772	61.3838	No hit	No hit	LTR_FINDER_scaffold654_14_ltr#LTR/Gypsy (123-146,+, mm: 1);LTR_FINDER_scaffold830_2_ltr#LTR/Gypsy (1849-1872,+, mm: 1);LTR_FINDER_scaffold830_3_ltr#LTR/Gypsy (983-1006,+, mm: 1);LTR_FINDER_scaffold2061_4_ltr#LTR/Gypsy (1395-1418,+, mm: 1);LTR_FINDER_scaffold2142_1_ltr#LTR/Gypsy (1345-1368,+, mm: 1);LTR_FINDER_scaffold1504_1_ltr#LTR/Gypsy (18942-18965,+, mm: 1);LTR_FINDER_scaffold4498_2_ltr#LTR/Gy…
GGAGGUGUGCGAAGGUAGGCUC	GGAGGUGUGCGAAGGUAGGCUC	22	0.062333	0	24.6762	4.35892	4.27912	0	2.31915	1.43368	0.0258191	0.0962	7.18946	19.282	1.97181	8.14942	0.31444	1.16848	0	0	163.996	850.929	30.6408	315.099	4.98252	27.9781	61.2064	No hit	No hit	No hit
GAACUUGGGCUUGGGACUGACGGC	GAACUUGGGCUUGGGACUGACGGC	24	349.501	355.233	23.9678	9.22217	272.628	69.3305	226.671	104.157	2.60773	4.8581	0.273017	1.26599	1.48981	1.43813	2.56044	5.12335	0.103131	0.100205	0	0	0.0817087	0	0.0996504	0.112815	59.6177	No hit	No hit	LTR_FINDER_scaffold638_10_ltr#DNA/hAT-Ac (9276-9299,-, mm: 1);LTR_FINDER_scaffold638_11_ltr#LTR/Gypsy (4722-4745,-, mm: 1);LTR_FINDER_scaffold1646_12_ltr#LTR/Gypsy (19630-19653,-, mm: 1);LTR_FINDER_scaffold351_8_ltr#LTR/Copia (10667-10690,+, mm: 1);LTR_FINDER_scaffold1360_4_ltr#LTR/Gypsy (3284-3307,-, mm: 1);LTR_FINDER_scaffold5786_2_ltr#LTR/Gypsy (4337-4360,-, mm: 1);LTR_FINDER_scaffold1824_18_l…
AGGGGAUAGAGUUCGGAAUGAGAC	AGGGGAUAGAGUUCGGAAUGAGAC	24	48.6821	339.014	44.5116	33.8266	38.6072	45.2156	49.8616	52.2099	38.9094	63.6844	28.1208	35.9347	35.8869	81.2202	40.2483	80.7602	33.4144	49.2007	9.24895	14.6232	55.4802	94.9905	41.056	75.5861	59.5956	No hit	gi|1026012322|ref|XM_016695589.1| PREDICTED: Capsicum annuum uncharacterized LOC107850794 (LOC107850794), partial mRNA(2547-2570,+, mm: 1);gi|1026059279|ref|XM_016718572.1| PREDICTED: Capsicum annuum uncharacterized LOC107871655 (LOC107871655), mRNA(1227-1250,+, mm: 1);gi|1026064212|ref|XM_016721020.1| PREDICTED: Capsicum annuum uncharacterized LOC107874160 (LOC107874160), partial mRNA(462-485,+,…	LTR_FINDER_scaffold2844_1_ltr#LTR/Copia (4181-4204,-, mm: 0);LTR_FINDER_scaffold1902_2_ltr#LINE/RTE-BovB (167-190,+, mm: 0);LTR_FINDER_scaffold1902_2_ltr#LINE/RTE-BovB (18823-18846,+, mm: 1);LTR_FINDER_scaffold3470_6_ltr#LTR/Gypsy (5163-5186,-, mm: 0);LTR_FINDER_scaffold255_2_ltr#LTR/Copia (4293-4316,+, mm: 1);LTR_FINDER_scaffold255_3_ltr#LTR/Copia (4400-4423,+, mm: 1);LTR_FINDER_scaffold255_4_lt…
CACAGGAUGUAUUACUCUGCCU	CACAGGAUGUAUUACUCUGCCU	22	10.6589	0.954072	27.7459	48.9207	3.23311	3.01437	1.31082	2.03105	14.3038	24.9879	134.37	110.044	3.85598	3.21868	0.58396	1.97743	70.0259	84.1722	589.862	245.808	17.1588	6.02551	4.28497	8.79957	59.0562	No hit	No hit	No hit
CACAUUUUUUUUGUUCUUGGGC	CACAUUUUUUUUGUUCUUGGGC	22	72.9296	12.0849	75.3863	66.9688	22.2514	25.1198	50.8195	68.6973	36.5857	60.5098	123.722	67.2923	26.0717	39.3774	32.1178	50.2898	72.398	106.318	181.252	66.1524	27.209	22.5071	52.1172	50.4283	58.6919	No hit	No hit	No hit
AAGUGGCGACUCUGAGUUUUGAAU	AAGUGGCGACUCUGAGUUUUGAAU	24	59.715	124.347	140.146	101.948	64.6623	45.2156	52.8362	37.0607	64.7543	74.6512	67.2988	75.9595	30.322	39.4459	60.4623	48.0427	61.5692	71.847	9.1109	9.74877	45.43	44.3053	31.8881	34.9727	58.1558	No hit	No hit	LTR_FINDER_scaffold572_5_ltr#LTR(1965-1988,+, mm: 0);LTR_FINDER_scaffold572_5_ltr#LTR(11748-11771,+, mm: 0);LTR_FINDER_scaffold4158_1_ltr#LTR/Gypsy (1910-1933,+, mm: 1);LTR_FINDER_scaffold4158_1_ltr#LTR/Gypsy (16823-16846,+, mm: 1);LTR_FINDER_scaffold1582_2_ltr#LTR/Gypsy (16389-16412,+, mm: 0);LTR_FINDER_scaffold1533_4_ltr#LTR/Gypsy (2300-2323,+, mm: 0);LTR_FINDER_scaffold1533_4_ltr#LTR/Gypsy (25…
GUCUAUCGGAAACAGUCUCUCUAC	GUCUAUCGGAAACAGUCUCUCUAC	24	64.8887	71.2374	28.1592	14.5537	14.8343	20.0958	27.8802	31.2543	66.6391	148.34	15.7895	25.9041	35.2296	120.872	45.6387	121.522	70.4385	127.962	3.17501	22.2829	51.8033	66.9895	77.2291	121.953	58.1113	can-mir-f43_67(204-227,-, mm: 1);can-mir-f43_68(203-226,-, mm: 1)	gi|1026014667|ref|XM_016715510.1| PREDICTED: Capsicum annuum group II intron-encoded protein LtrA-like (LOC107868894), mRNA(5365-5388,-, mm: 1);gi|1026020998|ref|XM_016695205.1| PREDICTED: Capsicum annuum pentatricopeptide repeat-containing protein At2g22410, mitochondrial-like (LOC107850567), transcript variant X4, mRNA(2716-2739,-, mm: 1);gi|1026020994|ref|XM_016695190.1| PREDICTED: Capsicum an…	LTR_FINDER_scaffold157_8_ltr#LTR(1185-1208,+, mm: 1);LTR_FINDER_scaffold157_9_ltr#LTR(20479-20502,-, mm: 1);LTR_FINDER_scaffold1186_6_ltr#LTR(14631-14654,+, mm: 1);LTR_FINDER_scaffold830_6_ltr#LTR/Gypsy (357-380,+, mm: 0);LTR_FINDER_scaffold1021_17_ltr#LINE/L1 (29-52,+, mm: 1);LTR_FINDER_scaffold1021_17_ltr#LINE/L1 (19619-19642,+, mm: 1);LTR_FINDER_scaffold1199_9_ltr#SINE/tRNA (290-313,+, mm: 1);…
CAGGAUGGGCCUGGCGCACCCCA	CAGGAUGGGCCUGGCGCACCCCA	23	5.11131	2.54419	29.9302	6.91663	17.687	42.2012	0.151249	1.14695	18.4865	16.2097	41.9082	23.7617	170.495	39.1035	1.03316	1.52802	89.0021	116.438	134.317	104.451	243.655	231.982	12.4563	10.7174	56.7181	No hit	No hit	No hit
can-mir162a-e	UCGAUAAACCUCUGCAUCCAG	21	31.7275	3.81629	61.8675	101.516	5.13495	4.01916	2.21831	5.8781	18.3832	12.2895	179.782	102.058	8.63213	7.87549	3.54868	1.43813	70.9541	52.1066	375.894	190.797	63.4877	25.5198	18.6346	10.9431	56.6051	can-miR162a(84-104,+, mm: 0);can-miR162b(69-89,+, mm: 0);can-miR162c(74-94,+, mm: 0);can-miR162d(63-83,+, mm: 0);can-miR162e(70-90,+, mm: 0);can-miR162f(70-90,+, mm: 1)	gi|1026042768|ref|XR_001672742.1| PREDICTED: Capsicum annuum uncharacterized LOC107865935 (LOC107865935), transcript variant X1, ncRNA(342-362,+, mm: 0);gi|1026042769|ref|XR_001672743.1| PREDICTED: Capsicum annuum uncharacterized LOC107865935 (LOC107865935), transcript variant X2, ncRNA(342-362,+, mm: 0)	No hit
can-mir-f07	UUCUGAUUCAUCAGGUUGGCUAG	23	11.7186	4.13431	248.119	377.893	6.08586	4.01916	1.51249	1.67263	8.1072	11.1592	122.949	90.3724	2.01562	2.7393	1.66204	2.56168	36.4052	28.2578	293.205	79.3829	7.76233	5.67107	3.88637	3.94853	56.4684	can-mir-f07_349(179-201,+, mm: 0);can-mir-f07_350(206-228,+, mm: 0)	No hit	No hit
CGGGCUGGUGUCUUUCAAGUCCAG	CGGGCUGGUGUCUUUCAAGUCCAG	24	0.124666	0	0.885509	1.51301	0.950916	7.03353	0.100832	1.43368	0.0258191	0.0962	1.5926	17.4317	8.85122	77.0428	0.6738	4.98853	0	0.60123	7.17829	43.1731	59.9742	1072.54	8.86889	35.7624	56.2851	No hit	No hit	No hit
UCGGACGAAUUCGGUAUCUUGGGC	UCGGACGAAUUCGGUAUCUUGGGC	24	211.184	332.017	28.8085	20.5337	192.751	131.627	227.125	159.569	3.84705	6.80615	0.227515	2.92152	1.92799	4.38288	3.1444	6.56149	0.206262	0.300615	0	0	0	0	0.0996504	0	55.585	No hit	No hit	No hit
GGUGUCCGACUAAUCUGAAUAUGU	GGUGUCCGACUAAUCUGAAUAUGU	24	86.2689	194.313	15.7621	16.2829	23.0122	13.0623	78.6493	55.1012	79.0839	88.8407	6.96194	7.8881	37.0261	48.0062	69.9854	64.8509	90.549	126.559	1.51848	2.78536	37.7494	25.8743	76.9301	76.7142	55.1573	No hit	No hit	No hit
AGAGGACAUGACCCUUGAUAGGAA	AGAGGACAUGACCCUUGAUAGGAA	24	50.6767	11.7669	9.32736	11.0234	70.4629	30.1437	35.5434	32.6879	88.7144	89.7305	32.4436	39.051	76.769	63.3463	64.6399	83.9062	70.6447	96.6978	11.4577	11.8378	94.7004	54.7613	71.8479	113.492	54.8197	No hit	gi|1026012554|ref|XM_016703245.1| PREDICTED: Capsicum annuum uncharacterized LOC107858534 (LOC107858534), mRNA(564-587,+, mm: 1);gi|1026036492|ref|XR_001672093.1| PREDICTED: Capsicum annuum uncharacterized LOC107863120 (LOC107863120), ncRNA(2122-2145,+, mm: 1);gi|1026063047|ref|XR_001675393.1| PREDICTED: Capsicum annuum UDP-galactose/UDP-glucose transporter 5B-like (LOC107873528), transcript vari…	LTR_FINDER_scaffold9337_1_ltr#LTR(1871-1894,-, mm: 1);LTR_FINDER_scaffold1516_14_ltr#LTR/Gypsy (10408-10431,+, mm: 1);LTR_FINDER_scaffold2622_4_ltr#LINE/RTE-BovB (360-383,+, mm: 1);LTR_FINDER_scaffold401_5_ltr#SINE (824-847,+, mm: 1);LTR_FINDER_scaffold2625_11_ltr#LINE/RTE-BovB (9695-9718,-, mm: 1);LTR_FINDER_scaffold1037_14_ltr#LTR/Copia (3973-3996,-, mm: 1);LTR_FINDER_scaffold1105_2_ltr#SINE/tR…
UCUAGGAUGCGAGACUCUGCU	UCUAGGAUGCGAGACUCUGCU	21	6.73196	2.54419	21.1341	64.4111	1.42637	2.00958	0.0504162	0.238947	11.3604	19.8412	111.846	101.279	2.49762	1.50662	0.4492	0.359534	49.1935	72.849	581.303	211.688	25.9834	10.6333	7.37413	4.85105	54.6484	No hit	gi|1026051582|ref|XR_001673679.1| PREDICTED: Capsicum annuum uncharacterized LOC107868163 (LOC107868163), ncRNA(958-978,+, mm: 0);gi|1026082619|ref|XM_016685091.1| PREDICTED: Capsicum annuum probable disease resistance protein At1g61300 (LOC107841087), mRNA(1095-1115,+, mm: 1);gi|1026082159|ref|XM_016684857.1| PREDICTED: Capsicum annuum probable disease resistance protein At1g61190 (LOC107840907)…	No hit
UUCCAUAUCUGCUUGUCGUAGC	UUCCAUAUCUGCUUGUCGUAGC	22	18.3259	2.86222	84.3004	118.771	7.32205	4.01916	3.02497	6.83388	21.2749	24.2664	162.491	131.176	11.7432	8.76576	15.4076	10.9658	61.6723	44.8918	347.733	149.713	21.5711	13.646	26.4074	14.3275	54.6463	No hit	No hit	LTR_FINDER_scaffold830_2_ltr#LTR/Gypsy (4313-4334,-, mm: 0);LTR_FINDER_scaffold830_3_ltr#LTR/Gypsy (3447-3468,-, mm: 0);LTR_FINDER_scaffold2142_1_ltr#LTR/Gypsy (5953-5974,-, mm: 1);LTR_FINDER_scaffold462_8_ltr#LTR/Gypsy (10572-10593,-, mm: 1);LTR_FINDER_scaffold526_1_ltr#LTR/Gypsy (6986-7007,-, mm: 0);LTR_FINDER_scaffold1247_2_ltr#LTR/Gypsy (12951-12972,-, mm: 1);LTR_FINDER_scaffold178_3_ltr#LTR/…
CGGAAUUAUCUCUCCAAAGGGC	CGGAAUUAUCUCUCCAAAGGGC	22	69.3143	17.1733	5.78532	5.40362	25.96	42.2012	50.6179	72.1142	83.0342	75.517	10.4202	6.7195	69.1008	45.9518	71.0634	57.7051	105.4	144.395	13.8044	11.8378	61.3632	47.1408	118.385	95.3287	54.4057	No hit	No hit	LTR_FINDER_scaffold2901_8_ltr#LINE/L1 (7715-7736,-, mm: 1);LTR_FINDER_scaffold971_2_ltr#LTR/Caulimovirus (3868-3889,+, mm: 0)
GUGUGGCGUAGUAGAUUCAGAGAC	GUGUGGCGUAGUAGAUUCAGAGAC	24	230.383	452.23	23.3184	6.8806	110.021	47.2251	209.731	137.968	7.92646	11.7364	1.13757	1.26599	5.52106	10.9572	9.16368	11.55	4.6409	3.908	0.276088	0.696341	1.71588	3.18998	3.88637	5.07667	54.1836	No hit	No hit	LTR_FINDER_scaffold7517_1_ltr#LTR(1512-1535,+, mm: 1);LTR_FINDER_scaffold2067_4_ltr#LTR(838-861,+, mm: 0);LTR_FINDER_scaffold183_26_ltr#LTR(8100-8123,+, mm: 1);LTR_FINDER_scaffold1198_2_ltr#LTR/Gypsy (505-528,+, mm: 1);LTR_FINDER_scaffold462_6_ltr#LTR/Gypsy (1369-1392,+, mm: 1);LTR_FINDER_scaffold4976_1_ltr#LTR/Copia (1234-1257,-, mm: 1);LTR_FINDER_scaffold26496_1_ltr#LTR/Gypsy (8199-8222,+, mm: …
ACCGCUUAGAAUUCUUUGAUCCAU	ACCGCUUAGAAUUCUUUGAUCCAU	24	524.719	154.56	32.2325	4.07072	127.042	48.2299	199.043	126.403	8.70104	10.7744	0.500532	2.62937	6.30978	11.5051	8.71448	13.9319	1.75323	3.20656	0	0	0.65367	0.177221	0.896854	1.91785	53.6655	No hit	No hit	LTR_FINDER_scaffold1105_11_ltr#SINE (9118-9141,+, mm: 0);LTR_FINDER_scaffold1105_14_ltr#LTR/Copia (19968-19991,-, mm: 1)
CCAAAGUCGUCUUUUCUACU	CCAAAGUCGUCUUUUCUACU	20	33.5352	9.85874	4.72271	3.56639	4.08894	5.02395	8.77242	15.3165	119.697	87.085	56.9696	23.8591	152.881	60.47	118.993	47.6382	109.731	55.8142	73.9916	16.7122	75.0903	12.2282	155.654	33.5061	53.5502	No hit	gi|1026051584|ref|XR_001673680.1| PREDICTED: Capsicum annuum uncharacterized LOC107868164 (LOC107868164), ncRNA(705-724,-, mm: 1)	No hit
AGUAGCUGUGGAACCUUGGGGAGC	AGUAGCUGUGGAACCUUGGGGAGC	24	78.9136	104.312	44.6887	27.4504	96.6131	69.3305	113.689	87.5741	72.5775	80.2067	8.14502	11.4913	52.6691	72.249	79.194	85.1645	37.024	37.0759	2.2087	2.08902	15.3612	28.7098	33.2832	39.7109	53.3221	No hit	No hit	LTR_FINDER_scaffold20749_1_ltr#LTR/Copia (462-485,+, mm: 1);LTR_FINDER_scaffold1887_1_ltr#LTR/Copia (356-379,+, mm: 1);LTR_FINDER_scaffold2511_9_ltr#LTR/Copia (368-391,+, mm: 0);LTR_FINDER_scaffold2511_9_ltr#LTR/Copia (3682-3705,+, mm: 1);LTR_FINDER_scaffold863_7_ltr#LTR/Copia (472-495,+, mm: 1);LTR_FINDER_scaffold863_7_ltr#LTR/Copia (4442-4465,+, mm: 1);LTR_FINDER_scaffold10384_2_ltr#LTR/Copia (…
can-mir482c	UCUUGCCUACACCGCCCAUGCC	22	5.8593	0.318024	47.05	58.1789	4.84967	2.00958	0.352913	0.119474	17.2988	11.1592	217.14	91.4436	1.48981	1.5751	0.08984	0.314592	37.9522	58.8203	414.132	215.866	36.6872	37.3936	6.67658	8.2355	53.1255	can-miR482b(158-179,+, mm: 0)	No hit	No hit
CGCCAGAGGAUCGCAAACGACGGA	CGCCAGAGGAUCGCAAACGACGGA	24	239.608	125.301	18.8908	6.8806	302.772	135.647	212.202	171.038	5.03472	6.8783	0.364023	0.584304	1.97181	3.76654	3.1444	6.56149	1.23757	1.50307	0	0	0.735378	1.59499	1.49476	1.24097	52.0188	No hit	No hit	LTR_FINDER_scaffold1566_2_ltr#LTR(4635-4658,+, mm: 1);LTR_FINDER_scaffold6735_1_ltr#LTR(4065-4088,+, mm: 1);LTR_FINDER_scaffold4468_1_ltr#LTR(9545-9568,+, mm: 1);LTR_FINDER_scaffold1091_6_ltr#LTR/Copia (5193-5216,+, mm: 1);LTR_FINDER_scaffold630_25_ltr#LTR/Copia (5818-5841,-, mm: 1);LTR_FINDER_scaffold423_9_ltr#DNA/hAT (7397-7420,+, mm: 1)
UGCAGGAAAAAGUACUGAGGCCU	UGCAGGAAAAAGUACUGAGGCCU	23	137.195	61.3786	7.91054	3.02602	62.285	54.2587	55.3066	70.8717	71.4156	110.678	3.45822	7.40118	55.6049	78.9603	84.2699	108.534	55.6907	45.0922	2.89892	2.08902	36.9323	20.9121	59.7902	48.2848	51.8435	No hit	No hit	LTR_FINDER_scaffold1486_1_ltr#LTR(2480-2502,-, mm: 0);LTR_FINDER_scaffold639_2_ltr#LTR(7505-7527,-, mm: 1);LTR_FINDER_scaffold1756_27_ltr#LTR(9397-9419,+, mm: 0);LTR_FINDER_scaffold2032_6_ltr#LTR(13059-13081,+, mm: 0);LTR_FINDER_scaffold12641_1_ltr#LTR(1844-1866,+, mm: 0);LTR_FINDER_scaffold896_23_ltr#LTR(2454-2476,-, mm: 1);LTR_FINDER_scaffold66_10_ltr#LTR(4746-4768,-, mm: 1);LTR_FINDER_scaffold…
GAAUGAAGGAUUGGUGACAUUGAC	GAAUGAAGGAUUGGUGACAUUGAC	24	78.8512	168.235	41.6189	39.9868	52.966	39.1868	94.8833	67.0724	55.2787	72.3424	10.0561	8.47241	46.1402	41.9113	62.304	69.6596	47.5434	60.5238	1.2424	3.4817	42.7337	38.1025	55.5053	46.1413	51.8433	No hit	gi|1026070235|ref|XM_016724040.1| PREDICTED: Capsicum annuum transcription factor TGA1-like (LOC107877387), mRNA(1-24,-, mm: 1)	LTR_FINDER_scaffold1673_14_ltr#LTR(4680-4703,+, mm: 0);LTR_FINDER_scaffold252_26_ltr#LTR/Copia (4460-4483,+, mm: 0);LTR_FINDER_scaffold3327_6_ltr#LTR/Gypsy (2360-2383,-, mm: 1);LTR_FINDER_scaffold801_2_ltr#DNA/TcMar-Pogo (3518-3541,+, mm: 1);LTR_FINDER_scaffold12706_1_ltr#DNA/hAT-Tag1 (2933-2956,-, mm: 1);LTR_FINDER_scaffold6275_1_ltr#LTR/Gypsy (9713-9736,-, mm: 1);LTR_FINDER_scaffold1890_10_ltr#…
UCCAUUAGAAUUUUGACGUCAG	UCCAUUAGAAUUUUGACGUCAG	22	19.5726	3.49826	59.3291	87.1063	2.37729	4.01916	1.41165	2.65231	12.0833	21.0918	175.004	197.69	4.99524	7.67004	2.6952	4.8537	43.9338	53.4093	286.165	198.457	22.4699	12.9371	8.96854	10.8302	51.8009	No hit	gi|1026054724|ref|XM_016716403.1| PREDICTED: Capsicum annuum uncharacterized LOC107870015 (LOC107870015), transcript variant X2, mRNA(909-930,+, mm: 0);gi|1026054722|ref|XM_016716402.1| PREDICTED: Capsicum annuum uncharacterized LOC107870015 (LOC107870015), transcript variant X1, mRNA(1111-1132,+, mm: 0);gi|1026068555|ref|XR_001676023.1| PREDICTED: Capsicum annuum uncharacterized LOC107876162 (LO…	LTR_FINDER_scaffold2722_1_ltr#LINE/L1 (1535-1556,+, mm: 0)
GGUAUGGAGAAAACUCUGUUGGGA	GGUAUGGAGAAAACUCUGUUGGGA	24	137.756	238.2	13.4597	3.74651	120.671	60.2874	123.52	111.732	51.0702	54.834	2.36615	5.35612	26.948	52.5261	56.1051	55.0086	21.245	24.1494	0.414132	0	14.0539	9.03827	24.6136	33.8445	51.7061	can-mir-f30_4(9-32,-, mm: 1);can-mir-f30_5(7-30,-, mm: 1)	gi|1026033672|ref|XM_016707525.1| PREDICTED: Capsicum annuum probable E3 ubiquitin-protein ligase rbrA (LOC107862077), mRNA(1979-2002,+, mm: 1);gi|1026043386|ref|XR_001672860.1| PREDICTED: Capsicum annuum uncharacterized LOC107866298 (LOC107866298), transcript variant X3, ncRNA(793-816,-, mm: 1);gi|1026043384|ref|XR_001672858.1| PREDICTED: Capsicum annuum uncharacterized LOC107866298 (LOC10786629…	LTR_FINDER_scaffold273_1_ltr#DNA/hAT-Tip100 (8455-8478,+, mm: 0);LTR_FINDER_scaffold1688_8_ltr#LTR/Copia (6196-6219,-, mm: 0);LTR_FINDER_scaffold1688_9_ltr#DNA/MuDR (1426-1449,+, mm: 0);LTR_FINDER_scaffold2059_1_ltr#LTR/Copia (19323-19346,-, mm: 1);LTR_FINDER_scaffold475_23_ltr#LTR/Copia (13457-13480,+, mm: 1);LTR_FINDER_scaffold508_4_ltr#LTR/Gypsy (7213-7236,-, mm: 1);LTR_FINDER_scaffold989_1_lt…
CGGACUGGCACCUGUAACCGAGGA	CGGACUGGCACCUGUAACCGAGGA	24	359.038	345.692	27.0966	22.6952	172.496	74.3545	121.553	84.7545	2.8401	4.73785	0.273017	0.681688	1.62126	2.46537	2.29092	3.99981	0	0.300615	0	0	0.245126	0	0.0996504	0.338445	51.1489	No hit	No hit	LTR_FINDER_scaffold3108_1_ltr#LTR(9234-9257,-, mm: 0);LTR_FINDER_scaffold52_25_ltr#LTR(3215-3238,+, mm: 1);LTR_FINDER_scaffold52_26_ltr#LTR(3974-3997,+, mm: 1);LTR_FINDER_scaffold11341_1_ltr#DNA/MuDR (6806-6829,-, mm: 0);LTR_FINDER_scaffold11341_2_ltr#DNA (13916-13939,-, mm: 0);LTR_FINDER_scaffold830_11_ltr#LTR/Gypsy (2909-2932,-, mm: 1);LTR_FINDER_scaffold830_6_ltr#LTR/Gypsy (11563-11586,-, mm: …
GAUGUUGGGCUUGGGAAUCAGGAU	GAUGUUGGGCUUGGGAAUCAGGAU	24	75.7346	245.197	9.09122	2.52169	345.658	185.886	217.596	126.188	1.91061	3.15055	0.864555	0.584304	1.88417	4.58833	2.20108	3.28074	0	0	0	0	0.0817087	0	0	0	51.1008	No hit	No hit	No hit
UAGGAGAGUUGCGCAGGGGAC	UAGGAGAGUUGCGCAGGGGAC	21	9.16295	0.954072	88.1376	97.8054	3.51839	4.01916	0.604994	2.17442	4.20851	2.66955	184.15	63.8839	4.46943	1.50662	0.85348	0.898834	17.7385	13.8283	394.254	282.018	17.0771	24.9882	2.98951	2.59475	51.0211	No hit	No hit	No hit
CAAGGAAUGGAACCGGAGCCGAGC	CAAGGAAUGGAACCGGAGCCGAGC	24	179.332	319.614	10.9213	2.37759	50.3985	35.1677	46.1308	52.186	55.6143	77.1283	5.41485	6.42734	43.1168	44.1027	43.8868	56.9411	31.5581	40.8836	2.76088	0.696341	15.5247	23.216	33.2832	25.7218	50.1002	No hit	No hit	LTR_FINDER_scaffold1566_1_ltr#LTR(7446-7469,+, mm: 1);LTR_FINDER_scaffold1566_2_ltr#LTR(4877-4900,+, mm: 1);LTR_FINDER_scaffold6735_1_ltr#LTR(4293-4316,+, mm: 1);LTR_FINDER_scaffold4468_1_ltr#LTR(9773-9796,+, mm: 1);LTR_FINDER_scaffold638_10_ltr#DNA/hAT-Ac (4191-4214,+, mm: 1);LTR_FINDER_scaffold802_2_ltr#DNA/hAT (5671-5694,+, mm: 1);LTR_FINDER_scaffold1303_3_ltr#LTR/Copia (3977-4000,-, mm: 1);LT…
UGGUGGAAUGUUGGGCUGUCCCAGA	UGGUGGAAUGUUGGGCUGUCCCAGA	25	0	0	1.88908	1.44096	1.23619	4.01916	0.655411	1.88768	0.0774573	0	3.04869	18.3082	11.3488	74.7144	2.246	8.80857	0.103131	0	6.07394	30.639	76.0708	844.104	16.542	91.0417	49.7606	No hit	No hit	No hit
CGCUGAUUAGCUACGUUCGGGAU	CGCUGAUUAGCUACGUUCGGGAU	23	0	0	385.787	19.7052	27.9569	10.0479	1.31082	0.525683	0.129096	0.3367	474.868	30.8707	56.8318	8.08094	2.4706	1.0786	0	0	75.7862	49.4402	20.1003	22.8615	1.99301	1.46659	49.652	No hit	No hit	No hit
GUAGAGCCGCCUCUGAAUGAGAGA	GUAGAGCCGCCUCUGAAUGAGAGA	24	93.9358	11.1308	20.6028	16.8593	79.4015	37.1772	60.5499	40.2148	106.839	108.057	15.016	16.1657	77.4262	38.2132	66.257	75.3672	56.4127	74.8531	3.58914	2.08902	47.6362	40.2292	57.7972	44.1107	49.5804	No hit	No hit	No hit
UUAGCAUGGCCCCUGCGCAAGGAUG	UUAGCAUGGCCCCUGCGCAAGGAUG	25	0	0	5.72629	17.2555	10.0797	76.364	2.01665	15.4838	0.490563	0.1924	18.1102	55.3141	81.5889	222.842	20.8878	27.5043	0	0.20041	4.27936	61.278	83.6697	339.378	40.2588	105.031	49.498	No hit	gi|1026070815|ref|XR_001676432.1| PREDICTED: Capsicum annuum uncharacterized LOC107877630 (LOC107877630), transcript variant X2, ncRNA(61-85,+, mm: 0);gi|1026070814|ref|XR_001676431.1| PREDICTED: Capsicum annuum uncharacterized LOC107877630 (LOC107877630), transcript variant X1, ncRNA(61-85,+, mm: 0);gi|1026088836|ref|XR_001666502.1| PREDICTED: Capsicum annuum uncharacterized LOC107843678 (LOC107…	LTR_FINDER_scaffold3328_1_ltr#SINE (27-51,-, mm: 0);LTR_FINDER_scaffold3328_1_ltr#SINE (6212-6236,-, mm: 0);LTR_FINDER_scaffold3158_2_ltr#DNA/hAT-Tip100 (395-419,+, mm: 0);LTR_FINDER_scaffold635_2_ltr#LTR/Gypsy (11245-11269,-, mm: 0);LTR_FINDER_scaffold635_3_ltr#LTR/Gypsy (10879-10903,-, mm: 0);LTR_FINDER_scaffold635_4_ltr#snRNA (673-697,+, mm: 1);LTR_FINDER_scaffold635_4_ltr#snRNA (9581-9605,+, …
UCCGCUGUAGCGCUGGCAAUUCCCA	UCCGCUGUAGCGCUGGCAAUUCCCA	25	7.29296	0.954072	164.232	135.703	11.7914	29.1389	0.504162	4.99399	10.4051	14.7667	172.501	216.485	50.3906	168.809	3.54868	18.0666	2.37201	4.30882	22.9153	59.189	8.00745	60.7868	3.38811	10.8302	49.2242	No hit	No hit	No hit
GUGGCCGGGAUGUGAACAGUAAAU	GUGGCCGGGAUGUGAACAGUAAAU	24	77.6046	211.168	17.8873	12.9687	32.8066	14.0671	54.0966	39.0439	56.9053	64.3819	7.96301	7.98549	24.0998	30.2693	42.1799	48.2674	70.6447	99.203	1.51848	4.87439	53.5192	71.7745	63.8759	72.4272	49.1472	No hit	No hit	LTR_FINDER_scaffold3666_5_ltr#LTR(1846-1869,+, mm: 1);LTR_FINDER_scaffold3666_5_ltr#LTR(9579-9602,+, mm: 1);LTR_FINDER_scaffold269_16_ltr#LTR(5247-5270,-, mm: 1);LTR_FINDER_scaffold269_16_ltr#LTR(12770-12793,-, mm: 0);LTR_FINDER_scaffold4923_1_ltr#LTR(520-543,+, mm: 1);LTR_FINDER_scaffold2524_1_ltr#LTR(11959-11982,+, mm: 1);LTR_FINDER_scaffold2846_8_ltr#LTR/Gypsy (3148-3171,+, mm: 1);LTR_FINDER_s…
UAUUCUACACCAUUAUGACUG	UAUUCUACACCAUUAUGACUG	21	5.17364	0.318024	26.2111	41.824	1.1411	3.01437	0.100832	0.286736	4.36343	11.1832	107.387	69.1426	1.40217	1.43813	0.17968	0.26965	50.6373	55.9144	551.9	197.065	18.5479	15.241	6.57693	4.85105	48.9237	No hit	gi|1026011216|ref|XM_016701804.1| PREDICTED: Capsicum annuum uncharacterized LOC107856829 (LOC107856829), mRNA(95-115,+, mm: 0)	No hit
GAAUUACGGCAGAGGAUUAGGGC	GAAUUACGGCAGAGGAUUAGGGC	23	72.1816	88.0926	5.07692	1.11675	110.401	119.57	104.614	90.0113	55.6143	52.453	1.04657	5.94042	41.8023	46.2942	54.7575	61.7499	35.1677	39.6812	0	3.4817	32.6018	34.0264	54.1102	61.597	48.8078	No hit	No hit	LTR_FINDER_scaffold5901_3_ltr#LTR(604-626,+, mm: 1);LTR_FINDER_scaffold1902_2_ltr#LINE/RTE-BovB (438-460,+, mm: 1);LTR_FINDER_scaffold1902_2_ltr#LINE/RTE-BovB (19095-19117,+, mm: 1);LTR_FINDER_scaffold3470_6_ltr#LTR/Gypsy (4892-4914,-, mm: 0);LTR_FINDER_scaffold1646_4_ltr#LTR/Copia (8320-8342,+, mm: 0);LTR_FINDER_scaffold878_18_ltr#LINE/RTE-BovB (12656-12678,+, mm: 0);LTR_FINDER_scaffold878_19_lt…
UUUCGGACCAGGCUUCAUUCC	UUUCGGACCAGGCUUCAUUCC	21	31.4782	3.81629	43.508	62.0335	0.855824	9.04311	0.40333	0.501789	17.0148	21.9817	188.519	114.913	3.94361	2.53385	0.53904	0.404475	33.3113	65.6343	304.111	232.578	10.0502	13.646	3.98602	5.64075	48.7686	can-miR166c(93-113,+, mm: 1);can-miR166d(115-135,+, mm: 1);can-miR166e(95-115,+, mm: 0);can-miR166f(74-94,+, mm: 0);can-miR166g(65-85,+, mm: 1);can-miR166i(187-207,+, mm: 1)	gi|1026065487|ref|XR_001675693.1| PREDICTED: Capsicum annuum uncharacterized LOC107875014 (LOC107875014), ncRNA(112-132,+, mm: 0);gi|1026006576|ref|XR_001670048.1| PREDICTED: Capsicum annuum uncharacterized LOC107854593 (LOC107854593), transcript variant X3, ncRNA(6-26,+, mm: 1)	No hit
AGGACGCGAAUUAGGAUAGAAGGC	AGGACGCGAAUUAGGAUAGAAGGC	24	61.6473	148.517	97.1108	96.2204	103.079	78.3736	32.8209	29.3188	27.0068	35.7864	63.34	63.6891	12.0937	36.9806	24.9755	35.5039	26.6078	41.7855	3.4511	5.57073	37.014	58.1285	15.4458	29.7832	48.5104	No hit	gi|1026087108|ref|XM_016687213.1| PREDICTED: Capsicum annuum probable E3 ubiquitin-protein ligase HIP1 (LOC107843059), transcript variant X4, mRNA(2035-2058,-, mm: 1)	LTR_FINDER_scaffold333_21_ltr#LTR/Copia (4692-4715,+, mm: 1);LTR_FINDER_scaffold333_21_ltr#LTR/Copia (10357-10380,+, mm: 1);LTR_FINDER_scaffold142_14_ltr#LTR/Gypsy (1132-1155,+, mm: 0);LTR_FINDER_scaffold19264_1_ltr#LINE/RTE-BovB (1951-1974,+, mm: 1);LTR_FINDER_scaffold1089_9_ltr#LINE/RTE-BovB (4738-4761,+, mm: 1);LTR_FINDER_scaffold562_2_ltr#LTR/Gypsy (2328-2351,+, mm: 1);LTR_FINDER_scaffold883_…
ACUUGAGGACUCACGGUUUUGGAC	ACUUGAGGACUCACGGUUUUGGAC	24	80.2226	145.655	24.9123	21.9027	39.5581	27.1293	57.172	51.0869	66.1227	72.8956	11.4212	8.47241	31.4613	42.6646	67.4698	61.3454	76.5232	80.9656	3.72719	0.696341	37.4226	23.0387	58.7937	70.735	48.3914	No hit	gi|1026021193|ref|XM_016696189.1| PREDICTED: Capsicum annuum uncharacterized LOC107851238 (LOC107851238), transcript variant X1, mRNA(387-410,+, mm: 0);gi|1026021197|ref|XR_001668935.1| PREDICTED: Capsicum annuum uncharacterized LOC107851238 (LOC107851238), transcript variant X3, misc_RNA(518-541,+, mm: 0);gi|1026027430|ref|XR_001671385.1| PREDICTED: Capsicum annuum probable ureidoglycolate hydro…	LTR_FINDER_scaffold862_1_ltr#LTR(678-701,-, mm: 1);LTR_FINDER_scaffold862_1_ltr#LTR(3730-3753,-, mm: 0);LTR_FINDER_scaffold1982_9_ltr#LTR(3616-3639,+, mm: 0);LTR_FINDER_scaffold687_12_ltr#LTR(132-155,+, mm: 1);LTR_FINDER_scaffold687_12_ltr#LTR(3415-3438,+, mm: 0);LTR_FINDER_scaffold32_1_ltr#LTR(895-918,+, mm: 1);LTR_FINDER_scaffold32_1_ltr#LTR(4238-4261,+, mm: 1);LTR_FINDER_scaffold1_2_ltr#LTR(16…
AAGGACAGCCAAUUUUUGAAUGAU	AAGGACAGCCAAUUUUUGAAUGAU	24	248.397	261.098	264.649	155.012	127.423	65.3114	10.1337	11.2544	0.232372	0.9139	0.819052	4.47966	0.306725	0.958755	0.17968	0.179767	0	0.40082	0.138044	0.696341	0	0	0.199301	0.112815	48.0373	No hit	No hit	No hit
AAAUAUUGAUGAAACUGAUCGCCU	AAAUAUUGAUGAAACUGAUCGCCU	24	411.086	98.2694	224.152	135.162	158.232	88.4215	10.8395	11.4934	0.258191	1.0101	1.91112	4.67443	0.262907	1.84903	0.31444	0.224709	0.103131	0.100205	0	0	0	0	0	0	47.8485	No hit	No hit	No hit
can-mir166r	UCGGACCAGGCUUCAUUCCC	20	88.6375	33.0745	14.5814	27.6305	6.94169	16.0766	21.679	75.8657	18.7963	14.1173	11.5577	22.9826	24.6257	19.1751	18.1477	10.6961	31.455	40.6832	168.828	248.594	53.0289	18.9626	105.231	45.4644	47.368	can-miR166a(119-138,+, mm: 0);can-miR166b(92-111,+, mm: 0);can-miR166c(95-114,+, mm: 0);can-miR166d(117-136,+, mm: 0);can-miR166e(97-116,+, mm: 0);can-miR166f(76-95,+, mm: 0);can-miR166g(67-86,+, mm: 0);can-miR166h(131-150,+, mm: 1);can-miR166i(189-208,+, mm: 1)	gi|1026065487|ref|XR_001675693.1| PREDICTED: Capsicum annuum uncharacterized LOC107875014 (LOC107875014), ncRNA(114-133,+, mm: 0);gi|1026006576|ref|XR_001670048.1| PREDICTED: Capsicum annuum uncharacterized LOC107854593 (LOC107854593), transcript variant X3, ncRNA(8-27,+, mm: 1)	No hit
GGGGUCGCUUCUGUAACUGGAU	GGGGUCGCUUCUGUAACUGGAU	22	0	0	3.36493	2.41361	4.65949	17.0814	0.604994	1.09916	0	0.0481	0.864555	5.74566	1.35835	7.25915	0.08984	0.629184	0	0	27.4708	313.353	25.9017	707.466	5.97902	7.67142	47.2108	No hit	No hit	No hit
UCGCAUCAUUGGAUCCCUCUAA	UCGCAUCAUUGGAUCCCUCUAA	22	56.4737	8.26862	298.18	729.74	5.32513	19.091	0.957908	1.76821	0.232372	0.45695	2.13864	4.2849	0.219089	0.54786	0.53904	0.494359	0	0.20041	1.10435	2.08902	0.0817087	0.177221	0.0996504	0.112815	47.191	No hit	No hit	No hit
AGACCAUAUAAGGAGACCAAGGAC	AGACCAUAUAAGGAGACCAAGGAC	24	40.4541	72.1914	21.7245	32.6378	38.417	54.2587	70.4314	55.7702	71.4673	95.4544	20.5218	11.1018	41.5832	65.8117	73.9832	68.3563	52.8031	54.0105	3.03697	1.39268	39.8738	48.0269	45.2413	53.5871	47.1724	can-mir-f23_15(40-63,+, mm: 0)	gi|1026027953|ref|XM_016704744.1| PREDICTED: Capsicum annuum rust resistance kinase Lr10-like (LOC107859664), mRNA(2309-2332,+, mm: 1)	LTR_FINDER_scaffold332_3_ltr#LINE/L1 (5353-5376,-, mm: 0);LTR_FINDER_scaffold332_3_ltr#LINE/L1 (5559-5582,-, mm: 0);LTR_FINDER_scaffold332_4_ltr#LINE/L1 (4234-4257,-, mm: 0);LTR_FINDER_scaffold332_4_ltr#LINE/L1 (4440-4463,-, mm: 0);LTR_FINDER_scaffold2605_2_ltr#LTR/Copia (7742-7765,+, mm: 1);LTR_FINDER_scaffold927_9_ltr#LTR/Gypsy (947-970,-, mm: 0);LTR_FINDER_scaffold927_9_ltr#LTR/Gypsy (1170-119…
AACUCUCGGUCGUAGUUUGGCGAC	AACUCUCGGUCGUAGUUUGGCGAC	24	0	0	0.944542	21.7946	0	5.02395	0	0.310631	0.103276	0	42.5907	242.681	4.51324	23.558	0.62888	1.12354	0	0.701435	75.7862	573.785	15.1161	99.2438	7.37413	10.379	46.9024	No hit	No hit	No hit
CUCUCGGUCGUAGUUUGGCGAC	CUCUCGGUCGUAGUUUGGCGAC	22	0	0	0	2.62976	0	0	0	0.0238947	0.0774573	0.1443	28.7578	113.063	3.11107	30.4747	0.80856	1.57296	0.206262	0.501025	126.862	658.042	17.3222	99.0665	14.9476	17.0351	46.4436	No hit	No hit	No hit
GUCUAUCGGAAACAGCCUCUCUAC	GUCUAUCGGAAACAGCCUCUCUAC	24	21.2556	9.85874	39.6117	34.8353	18.9232	25.1198	21.6285	15.5793	50.3989	94.8532	28.3028	45.0888	48.1997	122.584	30.4108	71.5022	50.2248	80.2642	8.42068	24.3719	42.9788	89.1422	55.7046	77.7295	46.1246	can-mir-f43_67(47-70,+, mm: 1);can-mir-f43_68(46-69,+, mm: 1)	gi|1026013670|ref|XM_016711491.1| PREDICTED: Capsicum annuum uncharacterized LOC107865135 (LOC107865135), transcript variant X4, mRNA(221-244,-, mm: 1);gi|1026021639|ref|XR_001669646.1| PREDICTED: Capsicum annuum uncharacterized LOC107853066 (LOC107853066), transcript variant X1, ncRNA(1024-1047,+, mm: 1);gi|1026021640|ref|XR_001669650.1| PREDICTED: Capsicum annuum uncharacterized LOC107853066 (L…	LTR_FINDER_scaffold157_8_ltr#LTR(1185-1208,+, mm: 0);LTR_FINDER_scaffold157_9_ltr#LTR(20479-20502,-, mm: 0);LTR_FINDER_scaffold497_25_ltr#LTR(2394-2417,-, mm: 1);LTR_FINDER_scaffold1186_6_ltr#LTR(14631-14654,+, mm: 0);LTR_FINDER_scaffold646_17_ltr#LTR(17237-17260,-, mm: 1);LTR_FINDER_scaffold648_8_ltr#LTR(454-477,-, mm: 1);LTR_FINDER_scaffold8312_5_ltr#LTR(1688-1711,-, mm: 1);LTR_FINDER_scaffold1…
CGGGAUGUUGUGAACAGUAAAUGU	CGGGAUGUUGUGAACAGUAAAUGU	24	88.3259	227.069	24.0268	13.8693	9.79443	7.03353	43.005	37.0607	55.1754	69.5526	39.451	38.4667	26.2469	39.7883	39.1702	53.3009	48.781	74.4523	11.8718	16.0158	20.8357	31.7226	37.4686	48.0592	45.856	No hit	No hit	LTR_FINDER_scaffold862_2_ltr#LTR/Copia (4639-4662,+, mm: 0);LTR_FINDER_scaffold638_1_ltr#LINE/RTE-BovB (13160-13183,-, mm: 0);LTR_FINDER_scaffold638_2_ltr#LINE/RTE-BovB (18837-18860,-, mm: 0);LTR_FINDER_scaffold3904_2_ltr#LTR/Gypsy (5910-5933,+, mm: 0);LTR_FINDER_scaffold1037_2_ltr#LTR/Gypsy (297-320,+, mm: 1);LTR_FINDER_scaffold1105_6_ltr#LTR/Gypsy (2250-2273,-, mm: 0);LTR_FINDER_scaffold1586_3_…
UCGAGAAUUUUUGAAAGGGCUU	UCGAGAAUUUUUGAAAGGGCUU	22	0.124666	0	5.19498	10.7352	7.8926	97.4646	2.21831	14.5519	0.180734	0.02405	14.0149	44.9914	76.6375	176.959	7.861	25.4819	0	0.100205	33.4066	100.969	84.4868	319.352	18.8339	52.6846	45.5902	No hit	No hit	No hit
AAGUGAUUUGAACUUUUUGCCCU	AAGUGAUUUGAACUUUUUGCCCU	23	102.974	22.2617	5.37208	2.95398	55.2482	40.1916	93.875	84.8501	66.794	97.0658	5.09632	4.8692	58.9789	47.5269	75.825	78.9176	49.0904	58.6199	2.89892	1.39268	31.3761	13.8232	52.5158	40.3878	45.5377	No hit	gi|1026072659|ref|XR_001676798.1| PREDICTED: Capsicum annuum uncharacterized LOC107878240 (LOC107878240), transcript variant X3, misc_RNA(1055-1077,-, mm: 0);gi|1026072658|ref|XR_001676797.1| PREDICTED: Capsicum annuum uncharacterized LOC107878240 (LOC107878240), transcript variant X2, misc_RNA(1275-1297,-, mm: 0)	LTR_FINDER_scaffold1566_1_ltr#LTR(5941-5963,-, mm: 1);LTR_FINDER_scaffold630_26_ltr#LTR(2600-2622,-, mm: 1);LTR_FINDER_scaffold3038_6_ltr#LTR(1464-1486,+, mm: 0);LTR_FINDER_scaffold3038_7_ltr#LTR(2293-2315,-, mm: 0);LTR_FINDER_scaffold1068_8_ltr#LTR/Copia (11355-11377,-, mm: 0);LTR_FINDER_scaffold638_1_ltr#LINE/RTE-BovB (8795-8817,-, mm: 1);LTR_FINDER_scaffold638_2_ltr#LINE/RTE-BovB (14472-14494,…
GCCGACCUAGUGACUCCCGC	GCCGACCUAGUGACUCCCGC	20	0	0	23.5545	1.9453	5.13495	4.01916	0	0.119474	0.154915	0.1924	184.651	9.44625	155.028	9.3821	2.60536	0.26965	0	0.100205	451.128	67.5451	149.118	12.051	13.2535	1.46659	45.4652	No hit	No hit	No hit
CGAGAUAGUCUGAACCAAGAUA	CGAGAUAGUCUGAACCAAGAUA	22	46.4381	6.6785	29.2808	42.6525	5.51531	3.01437	1.91582	2.05494	19.0029	20.7792	209.586	126.989	5.60869	6.77977	1.39252	2.24709	60.2285	31.264	317.915	117.682	20.9991	5.49385	2.79021	3.38445	45.4039	No hit	No hit	LTR_FINDER_scaffold1052_3_ltr#LTR/Gypsy (14965-14986,+, mm: 1);LTR_FINDER_scaffold2_4_ltr#LTR/Gypsy (7198-7219,+, mm: 0);LTR_FINDER_scaffold306_1_ltr#LTR/Gypsy (6894-6915,+, mm: 1);LTR_FINDER_scaffold1045_4_ltr#LTR/Gypsy (4240-4261,+, mm: 1);LTR_FINDER_scaffold2005_2_ltr#LTR/Gypsy (7987-8008,+, mm: 1);LTR_FINDER_scaffold228_4_ltr#LTR/Gypsy (7286-7307,+, mm: 1);LTR_FINDER_scaffold1623_3_ltr#LTR/Gy…
AAAACGGUGGCCGGGAUGUGAACA	AAAACGGUGGCCGGGAUGUGAACA	24	81.6562	138.658	150.832	110.918	51.5396	36.1724	3.1258	4.0382	10.4309	12.8186	62.43	61.7415	8.10631	9.51907	0.94332	1.48308	64.9725	47.397	5.93589	14.6232	70.2695	105.092	18.236	12.5225	45.1442	No hit	No hit	LTR_FINDER_scaffold3666_5_ltr#LTR(1840-1863,+, mm: 0);LTR_FINDER_scaffold3666_5_ltr#LTR(9573-9596,+, mm: 0);LTR_FINDER_scaffold269_16_ltr#LTR(5253-5276,-, mm: 0);LTR_FINDER_scaffold269_16_ltr#LTR(12776-12799,-, mm: 0);LTR_FINDER_scaffold4923_1_ltr#LTR(514-537,+, mm: 0);LTR_FINDER_scaffold2524_1_ltr#LTR(11953-11976,+, mm: 0);LTR_FINDER_scaffold2846_8_ltr#LTR/Gypsy (3142-3165,+, mm: 0);LTR_FINDER_s…
GCCGACCUAGUGACUCCCGCC	GCCGACCUAGUGACUCCCGCC	21	0	0	116.651	10.8793	10.7454	7.03353	0.352913	0.334526	0.180734	0.2405	375.899	31.942	158.051	29.7899	4.53692	0.943776	0	0.100205	124.654	128.823	34.1542	40.2292	3.88637	1.35378	45.0326	No hit	No hit	No hit
GAGGACAUGACCCUGGAUAGGAAG	GAGGACAUGACCCUGGAUAGGAAG	24	91.2555	39.117	27.1556	17.2916	28.2422	12.0575	63.7765	49.3187	82.6469	70.6589	12.7408	12.2704	64.4561	53.0739	63.5618	61.6151	68.7884	67.2376	2.76088	2.78536	40.3641	32.2542	54.3095	47.6079	44.3894	can-mir-f12_211(24-47,+, mm: 1);can-mir-f12_212(124-147,+, mm: 1);can-mir-f12_213(83-106,+, mm: 1);can-mir-f12_214(106-129,-, mm: 1);can-mir-f12_214(185-208,+, mm: 1);can-mir-f12_215(137-160,+, mm: 1);can-mir-f12_216(126-149,-, mm: 0);can-mir-f12_216(205-228,+, mm: 1);can-mir-f12_217(23-46,+, mm: 1);can-mir-f12_218(205-228,+, mm: 1);can-mir-f12_219(124-147,-, mm: 0);can-mir-f12_219(203-226,+, mm:…	gi|1026012554|ref|XM_016703245.1| PREDICTED: Capsicum annuum uncharacterized LOC107858534 (LOC107858534), mRNA(565-588,+, mm: 1);gi|1026024864|ref|XM_016703288.1| PREDICTED: Capsicum annuum nucleolin-like (LOC107858559), mRNA(6228-6251,-, mm: 1);gi|1026039868|ref|XM_016710502.1| PREDICTED: Capsicum annuum eukaryotic translation initiation factor 2 subunit alpha-like (LOC107864200), transcript var…	LTR_FINDER_scaffold1186_6_ltr#LTR(14419-14442,+, mm: 1);LTR_FINDER_scaffold9337_1_ltr#LTR(1870-1893,-, mm: 1);LTR_FINDER_scaffold3757_4_ltr#LINE/RTE-BovB (4754-4777,+, mm: 1);LTR_FINDER_scaffold1516_14_ltr#LTR/Gypsy (10409-10432,+, mm: 1);LTR_FINDER_scaffold2909_1_ltr#LINE/RTE-BovB (14482-14505,+, mm: 1);LTR_FINDER_scaffold190_1_ltr#LTR/Gypsy (1703-1726,-, mm: 1);LTR_FINDER_scaffold750_2_ltr#LTR/…
UUUCUGUCUUGAUUAUCGGCCU	UUUCUGUCUUGAUUAUCGGCCU	22	13.0899	3.49826	37.6636	65.2036	0.950916	2.00958	0.352913	0.477894	4.20851	6.7821	76.9454	66.2211	1.18308	1.84903	0.17968	0.224709	48.9872	62.3275	386.799	240.934	17.8125	12.9371	5.97902	8.34831	44.3735	No hit	No hit	No hit
CUUAAGCAAUUGGACUGGCGCAC	CUUAAGCAAUUGGACUGGCGCAC	23	170.481	24.1698	6.08049	3.24217	28.1471	62.297	106.63	152.592	52.9808	17.6767	1.18308	0.584304	45.6583	14.2444	52.197	22.1113	63.3224	16.7342	3.31306	0.696341	49.1886	18.0765	109.815	40.7262	44.2562	No hit	gi|1026102237|ref|XM_016694698.1| PREDICTED: Capsicum annuum protein ROOT PRIMORDIUM DEFECTIVE 1-like (LOC107850288), mRNA(1615-1637,+, mm: 0)	No hit
can-miR-n004	UAAGAUCGAGCACAAGUUGUU	21	4.05164	1.2721	22.4919	44.886	1.04601	1.00479	0	0.382315	6.14495	18.783	129.365	152.406	2.80435	2.94475	0.6738	2.38191	36.3021	44.7916	332.134	225.614	14.4624	6.91162	4.78322	4.85105	44.187	No hit	No hit	No hit
AGAGCACAAUCAUGUCGUCAGGGU	AGAGCACAAUCAUGUCGUCAGGGU	24	184.069	219.755	98.8818	52.8113	143.588	107.513	135.72	96.2479	2.94338	3.96825	1.82012	1.94768	2.01562	2.60234	3.09948	3.14592	0	0	0	0	0	0	0.0996504	0	44.1762	No hit	No hit	No hit
GAGGACAUGACCCUAGAUAGGAA	GAGGACAUGACCCUAGAUAGGAA	23	65.7613	2.54419	2.18425	1.11675	70.6531	94.4503	31.006	30.1073	48.2043	42.5685	2.13864	2.92152	44.4752	58.9634	55.2965	53.5705	43.0056	57.5177	0.276088	2.08902	53.4375	59.0146	99.6504	131.204	43.8399	can-mir-f12_211(24-46,+, mm: 1);can-mir-f12_212(124-146,+, mm: 1);can-mir-f12_213(83-105,+, mm: 1);can-mir-f12_214(107-129,-, mm: 1);can-mir-f12_214(185-207,+, mm: 1);can-mir-f12_215(137-159,+, mm: 1);can-mir-f12_216(127-149,-, mm: 1);can-mir-f12_216(205-227,+, mm: 1);can-mir-f12_217(23-45,+, mm: 1);can-mir-f12_218(205-227,+, mm: 1);can-mir-f12_219(125-147,-, mm: 1);can-mir-f12_219(203-225,+, mm:…	gi|1026012554|ref|XM_016703245.1| PREDICTED: Capsicum annuum uncharacterized LOC107858534 (LOC107858534), mRNA(565-587,+, mm: 0);gi|1026024864|ref|XM_016703288.1| PREDICTED: Capsicum annuum nucleolin-like (LOC107858559), mRNA(6229-6251,-, mm: 0);gi|1026042688|ref|XM_016712081.1| PREDICTED: Capsicum annuum exonuclease 1 (LOC107865888), mRNA(1834-1856,+, mm: 1);gi|1026036492|ref|XR_001672093.1| PRE…	LTR_FINDER_scaffold9337_1_ltr#LTR(1871-1893,-, mm: 1);LTR_FINDER_scaffold2860_1_ltr#LTR(1758-1780,-, mm: 1);LTR_FINDER_scaffold3757_4_ltr#LINE/RTE-BovB (4754-4776,+, mm: 0);LTR_FINDER_scaffold1516_14_ltr#LTR/Gypsy (10409-10431,+, mm: 1);LTR_FINDER_scaffold2014_1_ltr#LINE/RTE-BovB (4262-4284,+, mm: 1);LTR_FINDER_scaffold2909_1_ltr#LINE/RTE-BovB (14482-14504,+, mm: 0);LTR_FINDER_scaffold190_1_ltr#L…
UGGCAACAGUAGACUCAGAGGU	UGGCAACAGUAGACUCAGAGGU	22	43.8824	12.4029	11.5706	18.6605	29.2882	42.2012	34.0814	34.5756	52.7484	68.2539	16.1535	21.4245	57.0509	42.9385	51.9275	68.8956	50.2248	75.4544	56.8741	50.1366	33.9091	42.533	63.278	69.3812	43.6603	No hit	No hit	LTR_FINDER_scaffold2893_1_ltr#LTR(14309-14330,+, mm: 1);LTR_FINDER_scaffold4545_2_ltr#LTR(1975-1996,-, mm: 0);LTR_FINDER_scaffold1693_4_ltr#LTR(6306-6327,+, mm: 0);LTR_FINDER_scaffold609_5_ltr#LTR(6663-6684,+, mm: 0);LTR_FINDER_scaffold210_20_ltr#LTR(5229-5250,-, mm: 1);LTR_FINDER_scaffold100_26_ltr#LTR(5175-5196,-, mm: 1);LTR_FINDER_scaffold100_26_ltr#LTR(12638-12659,-, mm: 1);LTR_FINDER_scaffol…
GCGAGAUUGAGAUGGUUUGGACAU	GCGAGAUUGAGAUGGUUUGGACAU	24	127.097	268.412	6.02146	1.9453	68.2758	35.1677	83.6405	72.6638	41.5171	43.0495	2.32065	1.8503	20.0686	33.5564	42.4045	41.0767	31.1456	36.5748	0.552176	2.78536	14.3807	14.0005	27.6032	25.609	43.4049	No hit	gi|1026083396|ref|XM_016685550.1| PREDICTED: Capsicum annuum LRR receptor-like serine/threonine-protein kinase GSO2 (LOC107841704), mRNA(124-147,+, mm: 1);gi|1026003275|ref|XM_016698002.1| PREDICTED: Capsicum annuum uncharacterized LOC107852974 (LOC107852974), transcript variant X2, mRNA(445-468,+, mm: 0)	LTR_FINDER_scaffold910_10_ltr#LINE/RTE-BovB (4814-4837,+, mm: 1);LTR_FINDER_scaffold1657_1_ltr#SINE (7774-7797,+, mm: 1)
UUUUGGGCACACACUGAACAUG	UUUUGGGCACACACUGAACAUG	22	30.0445	2.54419	35.1842	75.9028	2.75766	0	0.151249	0.215052	11.6444	24.5069	140.422	139.843	2.27853	2.19144	0.13476	0.494359	50.2248	59.4216	276.088	155.284	11.2758	8.86105	3.28846	4.62542	43.2243	No hit	No hit	No hit
GCUUAAGGGGUGAGGUGCUGAAC	GCUUAAGGGGUGAGGUGCUGAAC	23	67.569	117.669	2.24329	2.70181	59.4322	26.1245	141.417	128.028	46.7584	27.8018	1.95662	2.4346	63.4045	34.5152	51.4783	43.144	37.5397	16.634	2.62284	4.17805	27.9444	29.5959	58.8934	40.275	43.0984	No hit	gi|1026070134|ref|XR_001676323.1| PREDICTED: Capsicum annuum uncharacterized LOC107877327 (LOC107877327), ncRNA(1023-1045,-, mm: 1);gi|1026102800|ref|XM_016694988.1| PREDICTED: Capsicum annuum actin-7-like (LOC107850457), transcript variant X1, mRNA(1506-1528,-, mm: 0);gi|1026102802|ref|XM_016694989.1| PREDICTED: Capsicum annuum actin-7-like (LOC107850457), transcript variant X2, mRNA(1718-1740,-…	LTR_FINDER_scaffold1497_2_ltr#LTR(536-558,+, mm: 1);LTR_FINDER_scaffold741_1_ltr#LTR/Gypsy (3224-3246,+, mm: 0);LTR_FINDER_scaffold791_5_ltr#SINE (1171-1193,-, mm: 1);LTR_FINDER_scaffold1193_9_ltr#DNA/hAT-Tip100 (368-390,-, mm: 0);LTR_FINDER_scaffold778_8_ltr#LTR/Gypsy (7871-7893,+, mm: 1)
UGCAGAGAGAACAUCAAAAGAGAG	UGCAGAGAGAACAUCAAAAGAGAG	24	112.449	163.464	18.8908	9.94265	34.4232	10.0479	59.3399	59.689	36.5082	49.0379	6.55242	9.54363	19.6742	31.9813	31.1745	31.7288	43.315	80.164	1.51848	4.17805	33.9908	53.8752	48.2308	84.2728	43.083	No hit	No hit	No hit
GGCUGAGACACGAUGCGGAU	GGCUGAGACACGAUGCGGAU	20	0	0	27.5688	5.79988	13.3128	2.00958	0.806659	0.167263	0.413106	0.26455	232.929	11.8808	336.39	10.3409	12.1733	1.03366	0	0	208.308	65.4561	69.2073	9.74715	12.6556	4.85105	42.7215	No hit	No hit	No hit
UCCGCUGUAGCACUGGCAAUUCC	UCCGCUGUAGCACUGGCAAUUCC	23	18.6999	1.59012	180.762	185.38	14.2637	53.2539	3.02497	4.73115	6.45478	7.33525	114.394	126.794	41.3203	100.806	3.95296	14.5162	6.08473	3.30676	20.5686	29.9427	18.3845	22.6843	24.9126	20.1939	42.6399	No hit	No hit	No hit
AAAACUGUAGAAUGAUAAAUAACU	AAAACUGUAGAAUGAUAAAUAACU	24	208.629	68.6932	230.055	143.304	211.008	117.56	14.419	15.3643	0.258191	1.08225	0.591538	3.50582	0.525815	2.46537	0.26952	0.26965	0.103131	0.100205	0	0	0.0817087	0.177221	0.0996504	0.112815	42.4448	No hit	No hit	No hit
GGCGAUGGUUGUCCUGGUGC	GGCGAUGGUUGUCCUGGUGC	20	0	0	185.307	5.54771	38.1317	2.00958	2.26873	0.119474	0.129096	0.2405	299.546	17.0422	118.133	18.1479	2.33584	0.898834	0	0	223.217	61.278	27.1273	6.7344	2.39161	0.67689	42.1368	No hit	No hit	No hit
AACCCUGAACCCUGAACCCUGAAC	AACCCUGAACCCUGAACCCUGAAC	24	59.2163	24.8059	14.5814	10.1228	9.50916	8.03832	20.6202	18.0644	79.9876	148.894	13.8329	15.1919	27.7367	63.4833	54.0837	102.692	46.4089	77.1578	4.00328	7.65975	26.0651	45.1914	54.9074	73.4426	41.904	No hit	No hit	LTR_FINDER_scaffold1422_1_ltr#LINE/Penelope (3141-3164,+, mm: 0);LTR_FINDER_scaffold1422_1_ltr#LINE/Penelope (3148-3171,+, mm: 1)
UCCAGCGGUUAAGUAUUUUCGGGC	UCCAGCGGUUAAGUAUUUUCGGGC	24	155.957	271.274	5.07692	1.58506	168.122	52.2491	183.868	145.758	2.11717	3.7999	0.0910058	0.292152	1.48981	2.32841	2.9198	3.82004	0	0	0	0	0	0	0	0	41.6978	No hit	No hit	No hit
GGAUGGACAGCGGAUUGGAUGGGC	GGAUGGACAGCGGAUUGGAUGGGC	24	115.939	205.444	15.9982	2.55771	317.321	106.508	168.642	53.1179	1.80734	1.65945	0.409526	0.779072	1.27072	2.60234	1.52728	2.11226	0	0	0	0	0	0	0	0	41.5707	No hit	No hit	LTR_FINDER_scaffold1105_11_ltr#SINE (10980-11003,+, mm: 0);LTR_FINDER_scaffold1105_14_ltr#LTR/Copia (18103-18126,-, mm: 0)
AAGAGAUAGAGGUCCAAAGGGC	AAGAGAUAGAGGUCCAAAGGGC	22	36.5895	14.6291	3.483	6.80855	22.2514	27.1293	24.4519	38.4227	80.7621	88.1913	21.4319	16.75	76.3308	55.5393	71.288	61.0758	89.1052	82.8695	13.9424	8.35609	28.8432	21.7982	56.4021	43.0953	41.2311	No hit	gi|1026091692|ref|XM_016689558.1| PREDICTED: Capsicum annuum uncharacterized LOC107845312 (LOC107845312), mRNA(1346-1367,+, mm: 0)	LTR_FINDER_scaffold5572_2_ltr#LTR/Caulimovirus (9027-9048,+, mm: 0);LTR_FINDER_scaffold5572_3_ltr#LTR/Gypsy (8872-8893,+, mm: 0);LTR_FINDER_scaffold1339_11_ltr#LTR (7374-7395,+, mm: 0)
AUCUGGACCCCUGAACCCACUAAA	AUCUGGACCCCUGAACCCACUAAA	24	49.8041	16.5372	27.0375	27.5224	15.8803	9.04311	31.9135	22.3176	89.5406	85.3053	26.0732	28.7283	44.4314	32.0498	50.3553	44.0878	81.9891	96.6978	9.80112	5.57073	58.34	44.8369	43.2483	39.8237	40.8723	No hit	gi|1026036440|ref|XM_016708890.1| PREDICTED: Capsicum annuum protein DEFECTIVE IN MERISTEM SILENCING 3-like (LOC107863109), transcript variant X4, mRNA(138-161,-, mm: 1);gi|1026036444|ref|XM_016708892.1| PREDICTED: Capsicum annuum protein DEFECTIVE IN MERISTEM SILENCING 3-like (LOC107863109), transcript variant X6, mRNA(138-161,-, mm: 1);gi|1026036452|ref|XM_016708896.1| PREDICTED: Capsicum annuu…	LTR_FINDER_scaffold2975_1_ltr#LTR/Gypsy (6595-6618,+, mm: 0);LTR_FINDER_scaffold2975_1_ltr#LTR/Gypsy (7788-7811,-, mm: 1);LTR_FINDER_scaffold3137_2_ltr#LTR/Gypsy (13064-13087,+, mm: 0);LTR_FINDER_scaffold883_5_ltr#LINE/RTE-BovB (15154-15177,+, mm: 1);LTR_FINDER_scaffold883_5_ltr#LINE/RTE-BovB (16656-16679,-, mm: 0);LTR_FINDER_scaffold265_21_ltr#LTR/Copia (2852-2875,+, mm: 1);LTR_FINDER_scaffold13…
CACCAUUGUAGAUACUACUCAGG	CACCAUUGUAGAUACUACUCAGG	23	47.7471	17.8093	22.61	29.1075	12.6472	4.01916	15.024	22.1743	45.9322	77.465	71.9856	69.0453	27.0356	38.2132	29.9167	46.6944	56.5158	75.9554	133.351	36.9061	17.4857	6.37996	26.1084	42.9825	40.5463	No hit	No hit	LTR_FINDER_scaffold654_14_ltr#LTR/Gypsy (1063-1085,+, mm: 1);LTR_FINDER_scaffold462_8_ltr#LTR/Gypsy (9273-9295,+, mm: 0);LTR_FINDER_scaffold526_1_ltr#LTR/Gypsy (5687-5709,+, mm: 0);LTR_FINDER_scaffold1247_2_ltr#LTR/Gypsy (11652-11674,+, mm: 0);LTR_FINDER_scaffold334_8_ltr#LTR/Gypsy (10622-10644,+, mm: 0);LTR_FINDER_scaffold1951_5_ltr#LTR/Gypsy (188-210,+, mm: 0);LTR_FINDER_scaffold1951_5_ltr#LTR/…
CCCGUGAUAUCGUCGCCUUAGGAA	CCCGUGAUAUCGUCGCCUUAGGAA	24	204.889	146.609	12.6923	1.26084	240.011	105.503	127.099	104.683	3.9245	6.3973	0.0910058	0.097384	1.18308	4.45136	3.50376	5.1683	0.103131	0	0	0	0	0	0.0996504	0	40.3236	No hit	No hit	No hit
UUCCGGGAAGUAGUAGCUCUCU	UUCCGGGAAGUAGUAGCUCUCU	22	7.10596	2.86222	38.9624	69.6346	2.75766	2.00958	0.151249	0.453999	11.8251	15.7527	118.217	107.901	1.57744	2.19144	0.08984	0.224709	36.199	48.5994	374.237	96.7914	13.3185	6.91162	5.97902	3.61008	40.3068	No hit	No hit	No hit
AGGGGUGUGCAUCGGUCGGUUCGG	AGGGGUGUGCAUCGGUCGGUUCGG	24	70.8103	149.789	44.9838	34.0788	52.966	17.0814	110.462	53.9781	41.3364	38.7445	12.3313	23.6643	16.0374	42.3222	37.1039	49.3909	15.4696	21.4439	3.31306	6.96341	20.2638	40.2292	31.7885	26.5115	40.0443	No hit	gi|1026045669|ref|XM_016713538.1| PREDICTED: Capsicum annuum double-stranded RNA-binding protein 1 (LOC107867356), mRNA(133-156,-, mm: 0);gi|1026047741|ref|XM_016714159.1| PREDICTED: Capsicum annuum pre-mRNA cleavage factor Im 25 kDa subunit 1-like (LOC107867759), transcript variant X1, mRNA(425-448,+, mm: 1);gi|1026084194|ref|XM_016685905.1| PREDICTED: Capsicum annuum lysine--tRNA ligase-like (L…	LTR_FINDER_scaffold252_25_ltr#LTR/Copia (1886-1909,-, mm: 0);LTR_FINDER_scaffold2463_1_ltr#LTR/Gypsy (2495-2518,-, mm: 1);LTR_FINDER_scaffold415_2_ltr#DNA/MuDR (3077-3100,-, mm: 0);LTR_FINDER_scaffold2529_1_ltr#LTR/Copia (1748-1771,-, mm: 1);LTR_FINDER_scaffold194_4_ltr#LTR/Gypsy (5547-5570,+, mm: 1);LTR_FINDER_scaffold10068_1_ltr#Simple_repeat (12559-12582,+, mm: 1);LTR_FINDER_scaffold1877_9_ltr…
CAACCGGAAGAACUCGUCAUCAGC	CAACCGGAAGAACUCGUCAUCAGC	24	170.543	168.871	17.7102	10.9513	27.9569	15.0719	74.3639	74.5276	30.4149	31.9865	9.60111	5.4535	25.7649	19.449	31.0397	28.8076	55.072	45.9941	8.1446	4.17805	20.5906	10.9877	44.2448	29.1063	40.0346	No hit	No hit	rnd-1_family-5#DNA/MuDR ( RepeatScout Family Size = 2731 Final Multiple Alignment Size (possibly truncated) = 98 Localized to 6496 out of 12404 contigs )(444-467,+, mm: 1)
UCACCGGUGAUUUUUCGACAG	UCACCGGUGAUUUUUCGACAG	21	0	0	0.413237	0.252169	0.190183	0	0	0	76.3471	34.8003	41.2711	33.2079	142.627	36.5697	14.6888	8.04456	74.2543	71.0453	177.387	88.4353	88.7356	38.1025	21.9231	10.4918	39.9495	No hit	gi|1026013703|ref|XR_001672707.1| PREDICTED: Capsicum annuum uncharacterized LOC107865276 (LOC107865276), ncRNA(207-227,+, mm: 0)	No hit
GCGGAUAUGGUCGAAUGGUAAAAU	GCGGAUAUGGUCGAAUGGUAAAAU	24	0.560997	3.18024	2.00715	4.1788	8.93861	42.2012	9.12533	44.4202	0.645478	0.64935	20.5218	15.2893	46.7099	105.805	14.7787	47.9528	1.85636	0.80164	23.0533	9.74877	122.155	352.493	18.3357	60.5817	39.8329	No hit	No hit	No hit
UGAGGACAUGACCCUAGAUAGGAA	UGAGGACAUGACCCUAGAUAGGAA	24	98.1745	5.40641	7.55634	1.76518	41.0796	22.1054	39.0221	29.9401	51.4058	51.4429	3.23071	4.67443	51.6175	41.7058	55.7906	54.0199	63.3224	66.0351	1.65653	4.87439	52.3753	39.8747	76.9301	90.8161	39.7842	can-mir-f12_211(23-46,+, mm: 1);can-mir-f12_212(123-146,+, mm: 1);can-mir-f12_213(82-105,+, mm: 1);can-mir-f12_214(107-130,-, mm: 1);can-mir-f12_214(184-207,+, mm: 1);can-mir-f12_216(127-150,-, mm: 1);can-mir-f12_216(204-227,+, mm: 1);can-mir-f12_218(204-227,+, mm: 1);can-mir-f12_219(125-148,-, mm: 1);can-mir-f12_219(202-225,+, mm: 1);can-mir-f12_220(126-149,-, mm: 1);can-mir-f12_220(203-226,+, m…	gi|1026012554|ref|XM_016703245.1| PREDICTED: Capsicum annuum uncharacterized LOC107858534 (LOC107858534), mRNA(564-587,+, mm: 1);gi|1026024864|ref|XM_016703288.1| PREDICTED: Capsicum annuum nucleolin-like (LOC107858559), mRNA(6229-6252,-, mm: 0);gi|1026042688|ref|XM_016712081.1| PREDICTED: Capsicum annuum exonuclease 1 (LOC107865888), mRNA(1833-1856,+, mm: 1);gi|1026039868|ref|XM_016710502.1| PRE…	LTR_FINDER_scaffold2860_1_ltr#LTR(1758-1781,-, mm: 1);LTR_FINDER_scaffold3757_4_ltr#LINE/RTE-BovB (4753-4776,+, mm: 1);LTR_FINDER_scaffold2014_1_ltr#LINE/RTE-BovB (4261-4284,+, mm: 1);LTR_FINDER_scaffold2909_1_ltr#LINE/RTE-BovB (14481-14504,+, mm: 0);LTR_FINDER_scaffold190_1_ltr#LTR/Gypsy (1704-1727,-, mm: 0);LTR_FINDER_scaffold750_2_ltr#LTR/Gypsy (3876-3899,+, mm: 0);LTR_FINDER_scaffold3470_6_lt…
UAGGCAUCAGGAUUGGGGAUAC	UAGGCAUCAGGAUUGGGGAUAC	22	16.1442	3.18024	74.6188	78.9288	2.56747	4.01916	1.10916	1.12305	16.989	25.3006	189.747	124.359	7.97486	13.6965	5.615	11.2354	19.0792	25.9531	188.844	105.844	13.4002	8.86105	8.86889	6.99453	39.7689	No hit	No hit	LTR_FINDER_scaffold1621_2_ltr#LTR(318-339,-, mm: 1);LTR_FINDER_scaffold1621_2_ltr#LTR(6384-6405,+, mm: 1);LTR_FINDER_scaffold1621_2_ltr#LTR(9108-9129,-, mm: 1);LTR_FINDER_scaffold1621_3_ltr#LTR/Caulimovirus (1245-1266,-, mm: 1);LTR_FINDER_scaffold1339_11_ltr#LTR (5637-5658,-, mm: 0);LTR_FINDER_scaffold5676_1_ltr#LTR/Gypsy (256-277,-, mm: 1)
AGACCGUAUAAGAAGACCAAGGAC	AGACCGUAUAAGAAGACCAAGGAC	24	69.626	92.545	19.0679	23.884	30.2391	22.1054	44.5175	40.2865	54.0652	70.5146	16.472	13.3416	36.7194	43.4864	57.4078	55.6828	60.3316	51.2048	1.93262	2.08902	39.4653	26.2287	37.0699	44.9004	39.716	No hit	No hit	No hit
CUGCUGUGAUGAAUUCAUGAAAAU	CUGCUGUGAUGAAUUCAUGAAAAU	24	2.74265	21.3076	6.90697	12.3202	1.99692	6.02874	2.41998	8.64988	44.5121	37.6863	37.5399	39.8301	23.1359	19.2436	28.1648	19.1452	123.345	84.573	114.438	167.818	30.9676	26.0515	50.0245	44.2235	39.7113	No hit	No hit	No hit
GACGAGGACGCAGACGAAGAGGAA	GACGAGGACGCAGACGAAGAGGAA	24	125.414	78.87	29.635	14.2655	311.996	202.968	116.814	56.0092	1.26514	1.5873	0.136509	1.8503	2.80435	3.56109	1.43744	3.59534	0	0	0	0	0	0	0.199301	0.112815	39.6884	No hit	No hit	No hit
CGGCCUCUGUGGUACUGUGGGC	CGGCCUCUGUGGUACUGUGGGC	22	57.0347	26.396	2.71556	1.15277	48.9722	43.206	50.7187	51.5887	80.349	76.7195	3.23071	2.92152	53.1949	39.7199	53.365	46.9191	42.2837	66.1353	1.65653	1.39268	36.1152	30.3048	78.3252	57.31	39.6553	No hit	No hit	LTR_FINDER_scaffold2015_29_ltr#LTR/Gypsy (2067-2088,-, mm: 0);LTR_FINDER_scaffold2015_30_ltr#LTR/Gypsy (2070-2091,-, mm: 0);LTR_FINDER_scaffold5572_2_ltr#LTR/Caulimovirus (7799-7820,-, mm: 0);LTR_FINDER_scaffold5572_3_ltr#LTR/Gypsy (7644-7665,-, mm: 0)
CAUCAGAGGUAGAGGUAUGGACU	CAUCAGAGGUAGAGGUAUGGACU	23	33.2235	34.0286	5.54919	2.73783	87.4843	55.2635	85.8084	67.7415	57.7831	54.353	7.05295	4.18751	78.8284	64.9899	73.579	49.9752	36.7146	23.7486	1.93262	0	29.5785	17.1904	44.2448	34.8598	39.619	No hit	gi|1026033751|ref|XR_001671916.1| PREDICTED: Capsicum annuum uncharacterized LOC107862112 (LOC107862112), ncRNA(989-1011,-, mm: 0);gi|1026038059|ref|XM_016709620.1| PREDICTED: Capsicum annuum ubiquitin domain-containing protein DSK2b-like (LOC107863614), transcript variant X1, mRNA(2-24,+, mm: 0);gi|1026054494|ref|XM_016716280.1| PREDICTED: Capsicum annuum uncharacterized LOC107869876 (LOC1078698…	LTR_FINDER_scaffold574_7_ltr#LTR/Copia (1112-1134,+, mm: 1);LTR_FINDER_scaffold2844_1_ltr#LTR/Copia (3657-3679,-, mm: 0);LTR_FINDER_scaffold2909_1_ltr#LINE/RTE-BovB (1143-1165,+, mm: 1);LTR_FINDER_scaffold1902_2_ltr#LINE/RTE-BovB (697-719,+, mm: 0);LTR_FINDER_scaffold1902_2_ltr#LINE/RTE-BovB (19354-19376,+, mm: 1);LTR_FINDER_scaffold3470_6_ltr#LTR/Gypsy (4633-4655,-, mm: 1);LTR_FINDER_scaffold347…
UCCGUGUCGACUAGAAUUGCCU	UCCGUGUCGACUAGAAUUGCCU	22	14.3989	3.49826	65.4686	88.0789	1.04601	2.00958	0.302497	0.119474	5.2671	13.0351	120.355	115.497	2.36617	1.84903	0.2246	1.97743	31.3518	34.2701	269.876	144.839	10.7855	13.4688	3.68706	5.86638	39.5683	No hit	No hit	No hit
GAGGACAUGACCCUGGAUAGGAA	GAGGACAUGACCCUGGAUAGGAA	23	75.8593	6.6785	4.19141	1.11675	84.6315	136.651	46.2821	44.1574	44.4863	43.0254	0.819052	4.09013	60.7316	43.0755	45.9532	55.9974	32.5894	49.7017	0.966308	1.39268	27.6992	32.7859	51.4196	51.218	39.3966	can-mir-f12_211(24-46,+, mm: 0);can-mir-f12_212(124-146,+, mm: 0);can-mir-f12_213(83-105,+, mm: 0);can-mir-f12_214(107-129,-, mm: 0);can-mir-f12_214(185-207,+, mm: 0);can-mir-f12_215(137-159,+, mm: 0);can-mir-f12_216(127-149,-, mm: 0);can-mir-f12_216(205-227,+, mm: 0);can-mir-f12_217(23-45,+, mm: 0);can-mir-f12_218(205-227,+, mm: 0);can-mir-f12_219(125-147,-, mm: 0);can-mir-f12_219(203-225,+, mm:…	gi|1026012554|ref|XM_016703245.1| PREDICTED: Capsicum annuum uncharacterized LOC107858534 (LOC107858534), mRNA(565-587,+, mm: 1);gi|1026024864|ref|XM_016703288.1| PREDICTED: Capsicum annuum nucleolin-like (LOC107858559), mRNA(6229-6251,-, mm: 1);gi|1026036492|ref|XR_001672093.1| PREDICTED: Capsicum annuum uncharacterized LOC107863120 (LOC107863120), ncRNA(2123-2145,+, mm: 1);gi|1026039868|ref|XM_…	LTR_FINDER_scaffold1186_6_ltr#LTR(14419-14441,+, mm: 1);LTR_FINDER_scaffold9337_1_ltr#LTR(1871-1893,-, mm: 1);LTR_FINDER_scaffold3757_4_ltr#LINE/RTE-BovB (4754-4776,+, mm: 1);LTR_FINDER_scaffold1516_14_ltr#LTR/Gypsy (10409-10431,+, mm: 1);LTR_FINDER_scaffold2909_1_ltr#LINE/RTE-BovB (14482-14504,+, mm: 1);LTR_FINDER_scaffold190_1_ltr#LTR/Gypsy (1704-1726,-, mm: 1);LTR_FINDER_scaffold750_2_ltr#LTR/…
AUCAGAGGUAGAGGUAUGGACUGC	AUCAGAGGUAGAGGUAUGGACUGC	24	31.4782	163.146	22.4329	28.3149	30.4293	30.1437	61.8607	54.0737	47.2748	63.1553	12.7408	17.3344	44.3437	39.4459	39.7991	62.6038	25.7828	41.2845	3.17501	5.57073	25.6565	21.0893	32.486	39.2596	39.2867	No hit	gi|1026033751|ref|XR_001671916.1| PREDICTED: Capsicum annuum uncharacterized LOC107862112 (LOC107862112), ncRNA(987-1010,-, mm: 0);gi|1026038059|ref|XM_016709620.1| PREDICTED: Capsicum annuum ubiquitin domain-containing protein DSK2b-like (LOC107863614), transcript variant X1, mRNA(3-26,+, mm: 0);gi|1026060095|ref|XM_016719059.1| PREDICTED: Capsicum annuum major pollen allergen Ole e 10-like (LOC…	LTR_FINDER_scaffold574_7_ltr#LTR/Copia (1113-1136,+, mm: 1);LTR_FINDER_scaffold2844_1_ltr#LTR/Copia (3655-3678,-, mm: 0);LTR_FINDER_scaffold1902_2_ltr#LINE/RTE-BovB (698-721,+, mm: 0);LTR_FINDER_scaffold1902_2_ltr#LINE/RTE-BovB (19355-19378,+, mm: 1);LTR_FINDER_scaffold3470_6_ltr#LTR/Gypsy (4631-4654,-, mm: 0);LTR_FINDER_scaffold3470_6_ltr#LTR/Gypsy (17205-17228,-, mm: 1);LTR_FINDER_scaffold1646_…
UUUCUGUCUUAAUGGUCGGCCU	UUUCUGUCUUAAUGGUCGGCCU	22	47.9341	4.77036	42.6225	87.9709	2.37729	6.02874	0.40333	0.931893	13.4518	18.7109	95.0101	97.5788	1.05163	3.01323	0.35936	0.5393	48.8841	49.2007	261.317	126.038	15.7698	5.84829	5.38112	7.67142	39.286	No hit	No hit	LTR_FINDER_scaffold5572_2_ltr#LTR/Caulimovirus (7815-7836,-, mm: 1);LTR_FINDER_scaffold5572_3_ltr#LTR/Gypsy (7660-7681,-, mm: 1)
CAUUCAUCUACCACCUGUAAACU	CAUUCAUCUACCACCUGUAAACU	23	50.9884	10.1768	10.449	6.05205	30.9999	22.1054	64.4823	63.0342	66.9747	89.009	9.4646	10.8096	62.572	57.7307	61.8548	80.6254	29.2892	46.0943	4.27936	3.4817	36.2787	34.9125	51.5193	38.1315	39.2215	No hit	gi|1026102453|ref|XR_001668560.1| PREDICTED: Capsicum annuum uncharacterized LOC107850344 (LOC107850344), ncRNA(176-198,-, mm: 1)	LTR_FINDER_scaffold7937_1_ltr#LTR(4940-4962,+, mm: 1);LTR_FINDER_scaffold7937_1_ltr#LTR(13156-13178,+, mm: 1);LTR_FINDER_scaffold7937_1_ltr#LTR(13264-13286,+, mm: 1);LTR_FINDER_scaffold3342_9_ltr#LTR(5850-5872,+, mm: 1);LTR_FINDER_scaffold1068_8_ltr#LTR/Copia (10254-10276,+, mm: 0);LTR_FINDER_scaffold638_1_ltr#LINE/RTE-BovB (317-339,+, mm: 0);LTR_FINDER_scaffold638_1_ltr#LINE/RTE-BovB (17174-1719…
AGGCUGUUUCCAAGGCUUGAACC	AGGCUGUUUCCAAGGCUUGAACC	23	20.0089	13.9931	2.77459	1.00867	11.6963	1.00479	35.9468	56.1525	96.8474	35.3294	1.22858	2.92152	72.5624	39.1035	124.204	69.5698	40.2211	17.1351	0.276088	1.39268	53.1107	21.2665	142.899	79.4218	39.1698	No hit	gi|1026013678|ref|XM_016711512.1| PREDICTED: Capsicum annuum uncharacterized LOC107865167 (LOC107865167), transcript variant X3, mRNA(2412-2434,-, mm: 1);gi|1026013676|ref|XM_016711507.1| PREDICTED: Capsicum annuum uncharacterized LOC107865167 (LOC107865167), transcript variant X2, mRNA(2474-2496,-, mm: 1);gi|1026013674|ref|XM_016711503.1| PREDICTED: Capsicum annuum uncharacterized LOC107865167 (…	LTR_FINDER_scaffold3844_2_ltr#LTR(3278-3300,+, mm: 1);LTR_FINDER_scaffold3844_3_ltr#LTR(3166-3188,+, mm: 1);LTR_FINDER_scaffold8312_5_ltr#LTR(2487-2509,+, mm: 1);LTR_FINDER_scaffold477_3_ltr#LTR(91-113,+, mm: 0);LTR_FINDER_scaffold1759_1_ltr#DNA/MuDR (2185-2207,+, mm: 1);LTR_FINDER_scaffold447_1_ltr#LTR/Gypsy (13149-13171,-, mm: 1);LTR_FINDER_scaffold703_7_ltr#LTR/Copia (2232-2254,+, mm: 1);LTR_F…
UAGACUGUGCCUCACAACCCGAGA	UAGACUGUGCCUCACAACCCGAGA	24	299.759	191.132	52.5992	29.936	101.558	29.1389	125.788	81.0269	2.99502	3.87205	0.409526	2.72675	2.05944	2.39689	2.4706	3.19086	0	0.20041	0	0	0	0	0	0	38.8025	No hit	No hit	No hit
AUACCCCUGAACUAUCUGAAAUGG	AUACCCCUGAACUAUCUGAAAUGG	24	65.138	30.2123	60.5688	50.9021	62.3801	57.273	6.30203	9.43841	30.2858	36.3877	98.5593	101.377	24.0998	47.5269	5.8396	6.92102	66.5195	54.4113	11.8718	6.96341	37.014	40.4064	10.0647	8.34831	38.7005	No hit	No hit	LTR_FINDER_scaffold1052_6_ltr#LTR/Copia (876-899,-, mm: 1);LTR_FINDER_scaffold1052_6_ltr#LTR/Copia (3164-3187,-, mm: 1);LTR_FINDER_scaffold1582_10_ltr#DNA/En-Spm (8451-8474,-, mm: 0);LTR_FINDER_scaffold272_1_ltr#DNA/En-Spm (50-73,+, mm: 1);LTR_FINDER_scaffold272_1_ltr#DNA/En-Spm (2064-2087,+, mm: 1);LTR_FINDER_scaffold272_1_ltr#DNA/En-Spm (2095-2118,+, mm: 1);LTR_FINDER_scaffold753_8_ltr#LTR/Copi…
UGGUGGAAUGUUGGGCUGUCCCA	UGGUGGAAUGUUGGGCUGUCCCA	23	0	0	0.177102	0.864578	0.380366	8.03832	0.151249	2.48505	0.0258191	0	2.27514	8.47241	7.88722	71.8381	1.48236	8.08951	0	0	6.48807	32.0317	54.1729	610.349	19.5315	91.8314	38.6072	No hit	No hit	No hit
UUUCGGACCAGGCUUCAUUCCC	UUUCGGACCAGGCUUCAUUCCC	22	24.8085	2.86222	55.3738	77.8841	2.75766	4.01916	0.100832	0.286736	12.3673	13.4439	149.022	109.557	1.92799	1.98599	0.17968	0.179767	28.7735	44.992	198.231	156.677	6.12815	14.5321	3.18881	2.70756	37.9994	can-miR166c(93-114,+, mm: 1);can-miR166d(115-136,+, mm: 1);can-miR166e(95-116,+, mm: 0);can-miR166f(74-95,+, mm: 0);can-miR166g(65-86,+, mm: 1)	gi|1026065487|ref|XR_001675693.1| PREDICTED: Capsicum annuum uncharacterized LOC107875014 (LOC107875014), ncRNA(112-133,+, mm: 0)	No hit
AGCCUCGGACGACAGUAAGCUCAC	AGCCUCGGACGACAGUAAGCUCAC	24	117.996	83.3223	6.19856	3.85458	37.2759	23.1102	58.2811	60.6209	58.8159	72.8474	2.82118	3.60321	40.7945	35.9533	55.8805	63.8622	40.118	43.489	0.414132	2.08902	20.182	8.86105	36.5717	30.5729	37.814	No hit	gi|1026031687|ref|XR_001671762.1| PREDICTED: Capsicum annuum uncharacterized LOC107861192 (LOC107861192), ncRNA(282-305,-, mm: 1);gi|1026042805|ref|XM_016712139.1| PREDICTED: Capsicum annuum uncharacterized LOC107865954 (LOC107865954), mRNA(1789-1812,+, mm: 0);gi|1026035574|ref|XM_016708456.1| PREDICTED: Capsicum annuum F-box protein At5g49610-like (LOC107862797), transcript variant X3, mRNA(17-4…	LTR_FINDER_scaffold2511_1_ltr#LTR/Gypsy (16156-16179,-, mm: 1);LTR_FINDER_scaffold2993_6_ltr#LTR/Gypsy (7673-7696,-, mm: 1);LTR_FINDER_scaffold20_4_ltr#LTR/Gypsy (300-323,-, mm: 1);LTR_FINDER_scaffold2646_1_ltr#LTR/Gypsy (4208-4231,-, mm: 1);LTR_FINDER_scaffold138_2_ltr#LTR/Gypsy (3862-3885,-, mm: 1);LTR_FINDER_scaffold2347_11_ltr#LTR/Gypsy (12849-12872,-, mm: 1)
GAAUUGGAUGAUCGGGCCGAGGGC	GAAUUGGAUGAUCGGGCCGAGGGC	24	0.311665	0	1.18068	5.40362	0.190183	6.02874	0.352913	0.286736	0.206553	0.26455	14.2424	87.8404	0.788722	5.06771	0.13476	0.404475	0.412524	0.40082	53.0089	676.147	2.69639	49.6219	0.398602	1.69223	37.7951	No hit	No hit	No hit
ACUUUGACCUUAAACUUUGAUAGU	ACUUUGACCUUAAACUUUGAUAGU	24	43.1344	36.5728	44.7477	63.6186	51.7298	32.1533	44.5679	41.529	40.5618	61.2553	20.8403	34.1818	32.3814	33.1455	36.1606	40.1329	47.6465	71.9472	6.35002	8.35609	38.7299	10.1016	26.4074	35.988	37.5933	No hit	gi|1026040459|ref|XR_001672642.1| PREDICTED: Capsicum annuum uncharacterized LOC107864449 (LOC107864449), ncRNA(1648-1671,+, mm: 1);gi|1026063268|ref|XR_001675442.1| PREDICTED: Capsicum annuum uncharacterized LOC107873594 (LOC107873594), transcript variant X2, ncRNA(509-532,-, mm: 1);gi|1026001957|ref|XR_001669393.1| PREDICTED: Capsicum annuum uncharacterized LOC107852311 (LOC107852311), transcri…	LTR_FINDER_scaffold1552_5_ltr#DNA/hAT-Tip100 (5636-5659,+, mm: 1);LTR_FINDER_scaffold1696_18_ltr#LTR/Copia (1476-1499,-, mm: 1);LTR_FINDER_scaffold1650_18_ltr#DNA/hAT-Tip100 (7780-7803,-, mm: 1);LTR_FINDER_scaffold1091_8_ltr#SINE/tRNA (15559-15582,+, mm: 1);LTR_FINDER_scaffold2013_9_ltr#LTR/Copia (15670-15693,-, mm: 1);LTR_FINDER_scaffold1541_1_ltr#DNA/hAT-Tip100 (1077-1100,-, mm: 0);LTR_FINDER_s…
AGCUGAACACGUCCUGAUGGGA	AGCUGAACACGUCCUGAUGGGA	22	73.0543	15.2652	2.95169	1.08072	24.1533	28.1341	28.1827	50.155	59.0225	57.7681	1.04657	1.55814	41.5832	25.8864	46.2676	37.4814	44.2432	52.9082	0.552176	5.57073	66.184	23.0387	129.147	86.6419	37.5782	No hit	No hit	No hit
AUUGCAUGUCUAGAUUGGUGGAUG	AUUGCAUGUCUAGAUUGGUGGAUG	24	66.6963	117.669	99.4721	90.4925	69.2267	55.2635	4.83996	6.16483	12.1092	14.8869	72.7136	89.9828	8.06249	14.8607	1.61712	2.06732	42.1806	40.2824	16.1511	22.2829	24.5943	16.4816	6.67658	6.31764	37.5455	No hit	No hit	LTR_FINDER_scaffold7937_1_ltr#LTR(13642-13665,-, mm: 1);LTR_FINDER_scaffold5077_3_ltr#DNA (1927-1950,+, mm: 0);LTR_FINDER_scaffold710_9_ltr#LTR/Caulimovirus (21018-21041,+, mm: 1);LTR_FINDER_scaffold1894_8_ltr#LINE/L2 (1268-1291,-, mm: 1);LTR_FINDER_scaffold2110_8_ltr#DNA/hAT-Tip100 (6668-6691,+, mm: 1);rnd-1_family-635#Unknown ( RepeatScout Family Size = 133 Final Multiple Alignment Size (possib…
CCCAUCUGUAGAGCCAUAGAAU	CCCAUCUGUAGAGCCAUAGAAU	22	41.0774	6.36048	17.9463	16.499	10.2699	14.0671	26.4685	25.8302	63.6183	73.112	59.9273	27.9492	51.6175	45.3354	42.8088	46.3798	47.4403	51.5054	39.8947	22.9793	38.7299	22.5071	69.556	35.4239	37.3877	No hit	No hit	LTR_FINDER_scaffold2176_1_ltr#LTR/Caulimovirus (13104-13125,+, mm: 1);LTR_FINDER_scaffold2176_2_ltr#LTR/Caulimovirus (10557-10578,+, mm: 1);LTR_FINDER_scaffold1842_8_ltr#LTR/Caulimovirus (5158-5179,+, mm: 1);LTR_FINDER_scaffold1842_8_ltr#LTR/Caulimovirus (13891-13912,-, mm: 1);LTR_FINDER_scaffold5572_2_ltr#LTR/Caulimovirus (7055-7076,+, mm: 0);LTR_FINDER_scaffold5572_3_ltr#LTR/Gypsy (6900-6921,+,…
UCUAUCUGAGAAUGAGGCGCCU	UCUAUCUGAGAAUGAGGCGCCU	22	46.6251	6.04246	59.9784	107.604	3.23311	1.00479	0.655411	0.788525	8.88177	16.5464	136.691	120.756	2.27853	2.12296	0.35936	0.494359	31.1456	23.8488	231.638	75.2048	10.377	6.02551	2.79021	1.35378	37.3519	No hit	No hit	LTR_FINDER_scaffold1651_4_ltr#LTR/Gypsy (419-440,-, mm: 0);LTR_FINDER_scaffold1651_4_ltr#LTR/Gypsy (6572-6593,-, mm: 0);LTR_FINDER_scaffold1651_5_ltr#LTR/Gypsy (419-440,-, mm: 0);LTR_FINDER_scaffold1651_5_ltr#LTR/Gypsy (6572-6593,-, mm: 0);LTR_FINDER_scaffold1498_47_ltr#LTR/Caulimovirus (12429-12450,-, mm: 1);rnd-4_family-396#LTR/Caulimovirus ( Recon Family Size = 26 Final Multiple Alignment Size…
AUCCACAUUGGUAGAACAACAAAG	AUCCACAUUGGUAGAACAACAAAG	24	67.1326	34.6646	51.1824	49.353	112.684	76.364	5.99953	10.0836	20.5262	25.4208	20.7493	17.8213	20.9011	12.2584	4.7166	9.43776	81.6798	47.5974	5.38372	11.8378	116.353	31.5453	34.6783	22.3374	37.1128	No hit	No hit	No hit
UUAAUUUUUUUACUGUUGGGCC	UUAAUUUUUUUACUGUUGGGCC	22	16.1442	0.954072	85.5992	76.4431	2.94784	7.03353	0.604994	0.262842	5.08636	10.1972	125.269	103.324	0.744904	1.78055	0.4492	0.134825	41.8712	31.6648	229.291	114.2	10.949	14.7093	2.79021	2.93319	36.891	No hit	No hit	LTR_FINDER_scaffold1552_6_ltr#LTR(4440-4461,+, mm: 1);LTR_FINDER_scaffold1649_3_ltr#LTR/Gypsy (8239-8260,+, mm: 1);LTR_FINDER_scaffold802_2_ltr#DNA/hAT (7307-7328,+, mm: 1);LTR_FINDER_scaffold2339_4_ltr#LTR/Gypsy (9599-9620,+, mm: 1);LTR_FINDER_scaffold52_5_ltr#LTR/Copia (7752-7773,+, mm: 1);LTR_FINDER_scaffold1422_4_ltr#DNA/hAT-Ac (11091-11112,+, mm: 1);LTR_FINDER_scaffold1422_5_ltr#DNA/hAT-Ac (…
AAGAUUGAGAAUACAAUGAACAAA	AAGAUUGAGAAUACAAUGAACAAA	24	37.7738	70.2833	43.7441	59.6199	60.2881	39.1868	4.63829	8.24367	18.7188	37.6623	62.6575	99.4291	26.7727	18.0794	11.769	11.8197	69.304	72.1476	8.00655	6.96341	59.3205	27.8237	14.549	16.1325	36.8722	No hit	No hit	LTR_FINDER_scaffold3470_2_ltr#LTR/Copia (133-156,-, mm: 1);LTR_FINDER_scaffold1756_2_ltr#LTR/Copia (5489-5512,-, mm: 0);LTR_FINDER_scaffold624_6_ltr#LTR/Copia (154-177,-, mm: 1);LTR_FINDER_scaffold624_6_ltr#LTR/Copia (3312-3335,-, mm: 0);LTR_FINDER_scaffold1296_2_ltr#LTR/Copia (123-146,-, mm: 1);LTR_FINDER_scaffold959_13_ltr#LTR/Copia (133-156,-, mm: 1);LTR_FINDER_scaffold959_13_ltr#LTR/Copia (33…
can-mir396c	UUCCACAGCUUUCUUGAACUA	21	7.66696	2.86222	25.0304	33.8627	1.61656	5.02395	0.100832	0.286736	6.37732	11.2313	163.037	112.673	1.97181	2.46537	0.17968	0.134825	29.7017	28.1576	239.092	167.122	21.1626	6.7344	11.1608	5.18949	36.7851	can-miR396a(8-28,+, mm: 1);can-miR396b(18-38,+, mm: 1);can-miR396c(3-23,+, mm: 1);can-miR396d(3-23,+, mm: 0)	No hit	No hit
UCGAGAAUUUUUGAAAGGGC	UCGAGAAUUUUUGAAAGGGC	20	0	0	1.23971	4.35892	0.855824	73.3497	0.504162	11.1349	0.180734	0.02405	12.1038	48.7894	37.2014	135.458	4.80644	21.572	0.103131	0	52.4567	151.802	71.7402	155.777	31.9878	64.5302	36.6657	No hit	No hit	LTR_FINDER_scaffold3660_1_ltr#LTR/Gypsy (6582-6601,-, mm: 1)
GGCAGAAAUGCAAGGUAAGGCUGC	GGCAGAAAUGCAAGGUAAGGCUGC	24	42.6358	18.7634	7.79247	7.1688	30.5244	9.04311	73.5572	66.9291	68.2657	73.617	5.77887	3.70059	64.9819	38.1448	57.5425	66.7384	43.8307	45.4931	2.76088	2.08902	32.1115	21.0893	58.993	37.0033	36.6065	No hit	gi|1026014667|ref|XM_016715510.1| PREDICTED: Capsicum annuum group II intron-encoded protein LtrA-like (LOC107868894), mRNA(5751-5774,+, mm: 1);gi|1026017862|ref|XM_016682899.1| PREDICTED: Capsicum annuum purple acid phosphatase 15-like (LOC107839421), mRNA(1320-1343,+, mm: 0);gi|1026019222|ref|XM_016688804.1| PREDICTED: Capsicum annuum uncharacterized LOC107844365 (LOC107844365), mRNA(1721-1744,…	LTR_FINDER_scaffold910_10_ltr#LINE/RTE-BovB (8215-8238,+, mm: 1);LTR_FINDER_scaffold1759_13_ltr#SINE (12655-12678,-, mm: 0);LTR_FINDER_scaffold1759_1_ltr#DNA/MuDR (2159-2182,-, mm: 1);LTR_FINDER_scaffold703_7_ltr#LTR/Copia (2206-2229,-, mm: 1);LTR_FINDER_scaffold1199_9_ltr#SINE/tRNA (1467-1490,-, mm: 1);LTR_FINDER_scaffold1199_9_ltr#SINE/tRNA (2088-2111,-, mm: 1);LTR_FINDER_scaffold2720_6_ltr#LTR…
CACGACGGAGAAGAGCUAACAG	CACGACGGAGAAGAGCUAACAG	22	30.9172	2.22617	56.3774	98.3098	5.51531	2.00958	2.52081	3.84705	13.8649	12.8908	188.61	104.396	3.76834	4.45136	1.66204	1.93249	22.5857	23.1474	171.727	94.006	7.92574	12.2282	4.58392	7.10734	36.5254	No hit	No hit	LTR_FINDER_scaffold462_8_ltr#LTR/Gypsy (10207-10228,+, mm: 1);LTR_FINDER_scaffold526_1_ltr#LTR/Gypsy (6621-6642,+, mm: 1);LTR_FINDER_scaffold1247_2_ltr#LTR/Gypsy (12586-12607,+, mm: 1);LTR_FINDER_scaffold178_3_ltr#LTR/Gypsy (9352-9373,+, mm: 1);LTR_FINDER_scaffold538_7_ltr#LTR/Gypsy (3093-3114,-, mm: 1);LTR_FINDER_scaffold3226_1_ltr#LTR/Gypsy (14444-14465,+, mm: 1);LTR_FINDER_scaffold1988_4_ltr#L…
UCACCCUCGCUGUAGAAUUCAG	UCACCCUCGCUGUAGAAUUCAG	22	32.4132	4.45234	34.4168	62.1776	1.90183	2.00958	1.10916	1.09916	12.2383	15.5122	109.616	81.9973	3.89979	3.97199	3.1444	2.38191	53.525	43.7896	257.314	107.237	15.0344	9.92438	10.0647	6.7689	36.5	No hit	gi|1026106215|ref|XM_016696634.1| PREDICTED: Capsicum annuum uncharacterized LOC107851569 (LOC107851569), mRNA(175-196,-, mm: 0);gi|1026011216|ref|XM_016701804.1| PREDICTED: Capsicum annuum uncharacterized LOC107856829 (LOC107856829), mRNA(524-545,-, mm: 0)	No hit
CAACGGAGUAAUAAUAGAAGAC	CAACGGAGUAAUAAUAGAAGAC	22	42.0748	5.72443	29.2808	34.6552	8.74843	8.03832	11.3941	13.5961	19.7258	33.4535	108.433	81.6078	23.6617	22.9416	12.4428	25.6617	33.9301	46.2947	168.552	41.0841	29.2517	15.7727	34.0804	25.0449	36.4771	No hit	No hit	LTR_FINDER_scaffold33_10_ltr#LTR/Gypsy (7787-7808,+, mm: 0);LTR_FINDER_scaffold228_4_ltr#LTR/Gypsy (8117-8138,+, mm: 0);LTR_FINDER_scaffold760_7_ltr#LTR/Gypsy (158-179,+, mm: 0)
ACUACCACCCUGUAGAAUUUGCCU	ACUACCACCCUGUAGAAUUUGCCU	24	77.2306	6.36048	57.2038	47.5518	32.4262	41.1964	2.62164	3.67978	13.7099	26.2145	55.013	64.3708	17.0013	36.0903	2.96472	4.13464	111.691	88.0802	6.62611	6.26707	74.3549	66.9895	17.5385	15.1172	36.4348	No hit	gi|1026012322|ref|XM_016695589.1| PREDICTED: Capsicum annuum uncharacterized LOC107850794 (LOC107850794), partial mRNA(2412-2435,-, mm: 1);gi|1026025269|ref|XM_016703447.1| PREDICTED: Capsicum annuum uncharacterized LOC107858689 (LOC107858689), transcript variant X1, mRNA(2479-2502,-, mm: 1);gi|1026025271|ref|XM_016703448.1| PREDICTED: Capsicum annuum uncharacterized LOC107858689 (LOC107858689), …	LTR_FINDER_scaffold2844_1_ltr#LTR/Copia (4316-4339,+, mm: 0);LTR_FINDER_scaffold2909_1_ltr#LINE/RTE-BovB (572-595,-, mm: 0);LTR_FINDER_scaffold1902_2_ltr#LINE/RTE-BovB (32-55,-, mm: 0);LTR_FINDER_scaffold1902_2_ltr#LINE/RTE-BovB (18688-18711,-, mm: 0);LTR_FINDER_scaffold3470_6_ltr#LTR/Gypsy (5298-5321,+, mm: 1);LTR_FINDER_scaffold2399_7_ltr#LINE/RTE-BovB (7504-7527,-, mm: 1);LTR_FINDER_scaffold33…
UCCGGAGGUAGUGGUAUGGACUGC	UCCGGAGGUAGUGGUAUGGACUGC	24	55.1647	139.613	6.37566	2.99	21.3005	2.00958	57.8274	52.64	58.7126	74.3866	2.82118	4.09013	31.5051	39.2405	46.4922	60.3118	35.1677	49.1005	1.38044	1.39268	20.754	27.8237	38.764	43.885	36.4062	No hit	gi|1026020998|ref|XM_016695205.1| PREDICTED: Capsicum annuum pentatricopeptide repeat-containing protein At2g22410, mitochondrial-like (LOC107850567), transcript variant X4, mRNA(2689-2712,-, mm: 1);gi|1026020994|ref|XM_016695190.1| PREDICTED: Capsicum annuum pentatricopeptide repeat-containing protein At2g22410, mitochondrial-like (LOC107850567), transcript variant X2, mRNA(2689-2712,-, mm: 1);g…	LTR_FINDER_scaffold2909_1_ltr#LINE/RTE-BovB (14760-14783,+, mm: 1);LTR_FINDER_scaffold750_2_ltr#LTR/Gypsy (4155-4178,+, mm: 1);LTR_FINDER_scaffold1021_17_ltr#LINE/L1 (421-444,+, mm: 1);LTR_FINDER_scaffold333_21_ltr#LTR/Copia (4926-4949,+, mm: 1);LTR_FINDER_scaffold333_21_ltr#LTR/Copia (10591-10614,+, mm: 1);LTR_FINDER_scaffold4031_2_ltr#LTR/Copia (239-262,+, mm: 1);LTR_FINDER_scaffold142_14_ltr#L…
UUCCCUCUAAUGUUUCUUCAGACU	UUCCCUCUAAUGUUUCUUCAGACU	24	29.4835	5.40641	432.187	166.936	96.2327	122.584	5.39453	7.40736	0.258191	0.45695	1.04657	0.779072	0.262907	0.410895	0.2246	0.134825	0	0.100205	0.138044	0.696341	0.571961	0.354442	0	0	36.2944	can-mir-f01_69(205-228,+, mm: 0);can-mir-f01_70(205-228,+, mm: 0);can-mir-f01_71(94-117,+, mm: 0)	No hit	No hit
CUGUUCCUUGGAGUUCUGACCA	CUGUUCCUUGGAGUUCUGACCA	22	15.5209	0.636048	23.2594	23.2355	3.89876	0	1.10916	1.02747	23.2114	13.1313	246.762	96.0206	2.05944	3.1502	0.53904	0.584242	26.1953	24.0492	221.146	123.252	8.74283	4.60775	2.29196	3.38445	36.159	No hit	No hit	No hit
CCCUGAACCCUGAACCCUGAAC	CCCUGAACCCUGAACCCUGAAC	22	33.8468	10.1768	13.7549	10.7712	3.89876	14.0671	6.75577	15.7227	71.4931	109.115	81.0407	30.9681	43.9932	90.2599	53.1404	81.5242	15.9853	32.1658	28.4371	16.7122	13.9722	29.2415	27.0053	29.896	35.9977	No hit	No hit	LTR_FINDER_scaffold1422_1_ltr#LINE/Penelope (3136-3157,+, mm: 1);LTR_FINDER_scaffold1422_1_ltr#LINE/Penelope (3143-3164,+, mm: 0);LTR_FINDER_scaffold1422_1_ltr#LINE/Penelope (3150-3171,+, mm: 1)
UCCCGUGAUAUCGUCGCCUUAGGA	UCCCGUGAUAUCGUCGCCUUAGGA	24	241.104	192.723	38.7262	21.3263	144.444	55.2635	79.0022	74.886	1.67824	2.76575	0.591538	0.681688	1.7089	2.80778	1.3476	2.96615	0	0	0	0	0.163417	0	0	0	35.9244	No hit	No hit	No hit
GGAGAAUUGUAAGAUGGAAAGGAC	GGAGAAUUGUAAGAUGGAAAGGAC	24	116.75	376.54	17.6511	5.04337	71.9843	56.2682	131.284	74.0736	1.18768	1.56325	0	0.194768	1.27072	3.9035	1.16792	2.20214	0.103131	0	0	0	0	0	0.0996504	0	35.887	No hit	No hit	LTR_FINDER_scaffold659_9_ltr#LTR(5781-5804,+, mm: 1);LTR_FINDER_scaffold53_1_ltr#LTR(653-676,-, mm: 0)
UCAUUGUAAACUUCGUUCGCU	UCAUUGUAAACUUCGUUCGCU	21	1.86999	0	9.15025	16.8953	0.190183	0	0	0	7.64245	13.2515	112.392	59.2095	2.32235	1.43813	0.08984	0.0898834	18.9761	33.3683	397.705	163.64	8.82454	7.79772	2.49126	2.03067	35.8073	No hit	gi|1026042155|ref|XM_016711780.1| PREDICTED: Capsicum annuum probable disease resistance RPP8-like protein 4 (LOC107865530), mRNA(766-786,-, mm: 1);gi|1026039664|ref|XM_016710399.1| PREDICTED: Capsicum annuum putative late blight resistance protein homolog R1A-3 (LOC107864124), mRNA(648-668,-, mm: 1);gi|1026063688|ref|XM_016720700.1| PREDICTED: Capsicum annuum putative late blight resistance prot…	LTR_FINDER_scaffold3786_4_ltr#DNA/TcMar-Stowaway (4905-4925,-, mm: 1);LTR_FINDER_scaffold3786_7_ltr#DNA/TcMar-Stowaway (8629-8649,-, mm: 1);LTR_FINDER_scaffold1981_12_ltr#LTR/Copia (8015-8035,-, mm: 1)
UAGGGAAUUUAGAGGAGAACUC	UAGGGAAUUUAGAGGAGAACUC	22	25.3072	6.6785	34.2397	70.283	3.70857	0	0.151249	0.119474	8.57194	13.7806	151.707	108.681	1.2269	2.32841	0.17968	0.584242	53.9375	39.581	190.777	122.556	14.3807	7.79772	0.896854	1.24097	35.7798	No hit	gi|1026083104|ref|XM_016685380.1| PREDICTED: Capsicum annuum uncharacterized LOC107841475 (LOC107841475), mRNA(2002-2023,-, mm: 0)	LTR_FINDER_scaffold1693_4_ltr#LTR(9440-9461,+, mm: 1);LTR_FINDER_scaffold210_20_ltr#LTR(10549-10570,+, mm: 0);LTR_FINDER_scaffold5142_2_ltr#LTR(2897-2918,-, mm: 1);LTR_FINDER_scaffold5142_2_ltr#LTR(3784-3805,-, mm: 1);LTR_FINDER_scaffold937_3_ltr#LTR(7378-7399,-, mm: 1);LTR_FINDER_scaffold654_4_ltr#LTR/Caulimovirus (3130-3151,+, mm: 1);LTR_FINDER_scaffold654_5_ltr#LTR/Caulimovirus (800-821,+, mm:…
AUGGCACUGUAGAACUUUGGAAAU	AUGGCACUGUAGAACUUUGGAAAU	24	224.71	297.352	75.7405	79.5412	58.4813	33.1581	37.4592	40.0236	0.800392	1.70755	2.36615	2.62937	0.788722	1.1642	0.85348	0.988717	0	0	0	0	0.0817087	0	0.0996504	0	35.7477	No hit	No hit	No hit
GCUCAGAGUUGGAUCAUGGGGCCU	GCUCAGAGUUGGAUCAUGGGGCCU	24	0.560997	0.636048	0.0590339	1.62108	1.1411	13.0623	0.554578	4.4922	0.826211	0.12025	0.409526	7.79072	4.86379	127.583	2.4706	14.0218	0.309393	0	0.414132	11.8378	20.5089	546.018	8.37063	87.4316	35.6293	No hit	No hit	No hit
UCAAAACCUGAACAAAUAUGACCU	UCAAAACCUGAACAAAUAUGACCU	24	18.5129	11.4489	97.2879	127.633	12.6472	22.1054	1.96623	1.93547	4.87981	11.568	101.471	140.622	6.04687	4.45136	0.4492	0.359534	36.3021	33.5687	86.8297	71.7231	24.5126	28.5326	3.88637	3.61008	35.5146	No hit	No hit	LTR_FINDER_scaffold646_17_ltr#LTR(5605-5628,+, mm: 1);LTR_FINDER_scaffold1375_10_ltr#LTR/Copia (5095-5118,+, mm: 0);LTR_FINDER_scaffold1375_10_ltr#LTR/Copia (5339-5362,+, mm: 0);LTR_FINDER_scaffold1552_5_ltr#DNA/hAT-Tip100 (6789-6812,-, mm: 0);LTR_FINDER_scaffold1696_18_ltr#LTR/Copia (1429-1452,-, mm: 0);LTR_FINDER_scaffold1091_8_ltr#SINE/tRNA (15606-15629,+, mm: 1);LTR_FINDER_scaffold2013_9_ltr#…
CACUCGUAGAACCACCUUGGGA	CACUCGUAGAACCACCUUGGGA	22	41.5761	9.54072	4.42754	8.32157	3.23311	13.0623	5.24328	13.5483	40.3553	72.9436	34.8097	18.3082	27.2986	31.9813	28.1648	47.6382	58.4753	91.5874	119.684	43.1731	22.715	13.2916	37.0699	58.7766	35.2177	No hit	No hit	LTR_FINDER_scaffold5572_2_ltr#LTR/Caulimovirus (8500-8521,-, mm: 0);LTR_FINDER_scaffold5572_3_ltr#LTR/Gypsy (8345-8366,-, mm: 0)
GAGAUAGUGGUAUGGACUGCGUAC	GAGAUAGUGGUAUGGACUGCGUAC	24	20.4452	90.3188	25.5026	23.4517	22.3465	19.091	19.2086	20.4778	35.9402	81.0245	9.23709	13.439	13.8903	40.3362	25.9638	68.9855	40.3242	66.3357	4.83154	8.35609	37.1775	32.9631	52.2168	70.2837	35.0895	can-mir-f08a_124(209-232,+, mm: 1);can-mir-f08a_125(208-231,+, mm: 1);can-mir-f08a_127(61-84,+, mm: 1);can-mir-f08a_129(201-224,+, mm: 1);can-mir-f08a_130(202-225,+, mm: 1);can-mir-f08b_109(27-50,+, mm: 0);can-mir-f08b_109(110-133,-, mm: 1)	gi|1026014392|ref|XM_016714462.1| PREDICTED: Capsicum annuum uncharacterized LOC107867952 (LOC107867952), mRNA(195-218,+, mm: 1);gi|1026014667|ref|XM_016715510.1| PREDICTED: Capsicum annuum group II intron-encoded protein LtrA-like (LOC107868894), mRNA(5334-5357,-, mm: 1);gi|1026020489|ref|XM_016693508.1| PREDICTED: Capsicum annuum DUF21 domain-containing protein At4g14240-like (LOC107848762), mR…	LTR_FINDER_scaffold1186_6_ltr#LTR(14662-14685,+, mm: 1);LTR_FINDER_scaffold1547_5_ltr#LTR(8152-8175,+, mm: 1);LTR_FINDER_scaffold2860_1_ltr#LTR(6944-6967,+, mm: 1);LTR_FINDER_scaffold750_2_ltr#LTR/Gypsy (4159-4182,+, mm: 1);LTR_FINDER_scaffold1552_5_ltr#DNA/hAT-Tip100 (11171-11194,-, mm: 1);LTR_FINDER_scaffold3344_3_ltr#LTR/Copia (10302-10325,+, mm: 1);LTR_FINDER_scaffold3498_8_ltr#SINE (1035-105…
can-miR171h	UGAGCCGAACCAAUAUCACUC	21	1.37133	6.36048	4.66368	15.2742	0.57055	1.00479	0	0.143368	14.8976	73.2803	163.81	471.339	9.33321	17.9424	0.31444	0.943776	2.26888	3.40697	25.124	24.3719	2.7781	1.59499	0.298951	0.45126	35.0643	No hit	gi|1026043096|ref|XR_001672770.1| PREDICTED: Capsicum annuum uncharacterized LOC107866110 (LOC107866110), ncRNA(218-238,-, mm: 1);gi|1026043096|ref|XR_001672770.1| PREDICTED: Capsicum annuum uncharacterized LOC107866110 (LOC107866110), ncRNA(266-286,+, mm: 0);gi|1026051070|ref|XM_016714660.1| PREDICTED: Capsicum annuum nodulation-signaling pathway 2 protein (LOC107868083), mRNA(681-701,-, mm: 0)	No hit
can-miR-n015	UUCAGGCCUGAGAAACGAAAAACU	24	59.341	42.2972	84.7136	89.3398	18.733	15.0719	0.907492	1.76821	6.32568	9.21115	94.373	107.22	2.84816	5.75253	0.40428	0.494359	48.059	39.6812	86.1395	82.1682	15.6881	22.8615	3.58741	3.61008	35.0248	No hit	No hit	No hit
AUCCCGUGAUAUCGUCGCCUUAGG	AUCCCGUGAUAUCGUCGCCUUAGG	24	226.83	200.355	122.318	78.2083	86.153	36.1724	42.8538	31.6844	1.18768	1.56325	1.6381	4.38228	0.438179	1.23269	1.03316	0.853892	0	0.100205	0.276088	0	0.0817087	0.177221	0	0	34.8975	No hit	No hit	No hit
CUGAGAAUUUUUGGAAGGGCUU	CUGAGAAUUUUUGGAAGGGCUU	22	0.186999	0.318024	8.61895	13.8693	6.18095	119.57	2.06706	10.4898	0.0258191	0.0481	20.3853	48.1077	50.3468	115.735	5.21072	14.2016	0.103131	0.501025	30.5077	72.4195	40.3641	244.388	10.5629	19.8554	34.7527	No hit	No hit	No hit
UUCGAAAUCGAGAGGGCGUCAUGC	UUCGAAAUCGAGAGGGCGUCAUGC	24	49.8041	24.1698	20.6619	12.4643	9.88953	2.00958	34.0309	42.9388	75.6241	65.3919	19.0202	34.0844	35.9307	39.035	59.6987	54.4693	42.0774	64.6322	14.4946	21.5866	15.4429	21.4437	24.215	50.3155	34.7263	No hit	gi|1026016075|ref|XM_016720930.1| PREDICTED: Capsicum annuum lysine-specific demethylase JMJ25-like (LOC107874032), mRNA(3324-3347,+, mm: 1);gi|1026075409|ref|XR_001677010.1| PREDICTED: Capsicum annuum uncharacterized LOC107879612 (LOC107879612), ncRNA(821-844,-, mm: 0);gi|1026081935|ref|XR_001665312.1| PREDICTED: Capsicum annuum uncharacterized LOC107840818 (LOC107840818), transcript variant X2,…	LTR_FINDER_scaffold1696_16_ltr#LTR(1661-1684,-, mm: 0);LTR_FINDER_scaffold2196_8_ltr#LTR(9990-10013,+, mm: 0);LTR_FINDER_scaffold1119_23_ltr#LTR(770-793,+, mm: 1);LTR_FINDER_scaffold765_6_ltr#LTR/Copia (1477-1500,-, mm: 0);LTR_FINDER_scaffold765_6_ltr#LTR/Copia (2261-2284,-, mm: 0);LTR_FINDER_scaffold3757_6_ltr#LINE/L1 (383-406,-, mm: 0);LTR_FINDER_scaffold3757_6_ltr#LINE/L1 (3533-3556,-, mm: 0);…
UUGUACUGAUGAGCCUGAGGAU	UUGUACUGAUGAGCCUGAGGAU	22	19.1986	6.04246	16.9427	33.6465	4.37421	0	3.57955	6.54715	13.1677	20.9716	63.9771	43.4333	5.74014	10.4093	8.57972	11.8646	39.4992	46.7957	229.291	181.745	17.6491	21.2665	16.4423	11.2815	34.6852	No hit	No hit	No hit
CUUGAACCGGGGGUCUAUCGGAAA	CUUGAACCGGGGGUCUAUCGGAAA	24	130.588	30.5303	19.5402	8.89795	160.705	29.1389	220.773	111.015	13.4776	15.4401	2.68467	2.62937	8.3254	8.6288	8.22036	10.7411	7.01291	10.5215	2.89892	2.08902	3.51347	6.02551	7.87238	6.99453	34.511	can-mir-f12_211(218-241,+, mm: 1);can-mir-f43_67(35-58,+, mm: 1);can-mir-f43_68(34-57,+, mm: 1)	gi|1026023243|ref|XM_016702483.1| PREDICTED: Capsicum annuum villin-4-like (LOC107857630), transcript variant X1, mRNA(132-155,+, mm: 1);gi|1026041649|ref|XM_016711469.1| PREDICTED: Capsicum annuum post-GPI attachment to proteins factor 3 (LOC107865125), mRNA(1723-1746,+, mm: 1);gi|1026050139|ref|XR_001673523.1| PREDICTED: Capsicum annuum uncharacterized LOC107868000 (LOC107868000), ncRNA(157-180…	LTR_FINDER_scaffold157_8_ltr#LTR(21848-21871,+, mm: 1);LTR_FINDER_scaffold2860_1_ltr#LTR(1474-1497,-, mm: 1);LTR_FINDER_scaffold574_7_ltr#LTR/Copia (1074-1097,+, mm: 1);LTR_FINDER_scaffold830_6_ltr#LTR/Gypsy (345-368,+, mm: 1);LTR_FINDER_scaffold2909_1_ltr#LINE/RTE-BovB (1105-1128,+, mm: 1);LTR_FINDER_scaffold2909_1_ltr#LINE/RTE-BovB (9404-9427,-, mm: 1);LTR_FINDER_scaffold1902_2_ltr#LINE/RTE-Bov…
AAGGGACAUGGCGCUGAACCACCA	AAGGGACAUGGCGCUGAACCACCA	24	21.8789	8.90467	57.8532	113.26	16.0705	7.03353	2.01665	2.15052	12.5481	18.3742	89.3222	110.628	12.7072	6.98522	1.16792	1.34825	65.1788	69.8429	26.9186	16.7122	96.4163	40.0519	16.4423	14.1019	34.4964	No hit	gi|1026073993|ref|XM_016725832.1| PREDICTED: Capsicum annuum putative beta-glucosidase 41 (LOC107878730), transcript variant X1, mRNA(45-68,-, mm: 1);gi|1026087366|ref|XM_016687341.1| PREDICTED: Capsicum annuum uncharacterized LOC107843150 (LOC107843150), transcript variant X2, mRNA(3681-3704,+, mm: 0)	LTR_FINDER_scaffold1566_1_ltr#LTR(10766-10789,-, mm: 0);LTR_FINDER_scaffold1009_9_ltr#LTR/Gypsy (4779-4802,-, mm: 0);LTR_FINDER_scaffold300_5_ltr#LTR/Copia (10968-10991,+, mm: 0)
UGCUCGGACUCUCCAAAAAUGUU	UGCUCGGACUCUCCAAAAAUGUU	23	25.9305	6.6785	6.02146	3.67446	11.6963	3.01437	28.6364	28.2674	51.5607	82.6118	2.36615	5.94042	35.5363	51.1564	45.9981	63.0532	43.1088	76.0556	1.79457	4.17805	41.1812	41.4697	74.7378	92.057	34.4469	can-miR5303a(94-116,-, mm: 1);can-miR5303b(92-114,-, mm: 1);can-mir-f48a_230(22-44,+, mm: 1);can-mir-f54_232(34-56,+, mm: 1)	gi|1026021845|ref|XM_016699084.1| PREDICTED: Capsicum annuum uncharacterized LOC107854086 (LOC107854086), mRNA(781-803,+, mm: 1);gi|1026016015|ref|XM_016720764.1| PREDICTED: Capsicum annuum DEAD-box ATP-dependent RNA helicase 11-like (LOC107873823), transcript variant X2, mRNA(330-352,+, mm: 0);gi|1026016033|ref|XM_016720811.1| PREDICTED: Capsicum annuum F-box/kelch-repeat protein At1g55270 (LOC1…	LTR_FINDER_scaffold751_1_ltr#LTR/Copia (1006-1028,+, mm: 1);LTR_FINDER_scaffold672_4_ltr#DNA/hAT-Charlie (4032-4054,+, mm: 0);LTR_FINDER_scaffold1106_1_ltr#LTR/Copia (1860-1882,+, mm: 0);LTR_FINDER_scaffold819_1_ltr#SINE (578-600,-, mm: 1);LTR_FINDER_scaffold10068_1_ltr#Simple_repeat (18411-18433,+, mm: 1);LTR_FINDER_scaffold1332_1_ltr#LINE/RTE-BovB (1134-1156,-, mm: 1);LTR_FINDER_scaffold1332_1_…
UCGGACCAGGCUUCAUCCCCC	UCGGACCAGGCUUCAUCCCCC	21	9.97328	1.90814	26.5062	39.6265	6.65641	11.0527	2.36956	10.5376	0.593839	0.8658	26.0732	73.6223	19.5428	40.7471	3.77328	4.94359	7.42543	9.01845	142.185	322.406	25.4114	15.7727	9.46679	11.0559	34.2306	can-miR166a(119-139,+, mm: 1);can-miR166b(92-112,+, mm: 1);can-miR166c(95-115,+, mm: 1);can-miR166d(117-137,+, mm: 1);can-miR166e(97-117,+, mm: 1);can-miR166f(76-96,+, mm: 1);can-miR166g(67-87,+, mm: 1)	gi|1026065487|ref|XR_001675693.1| PREDICTED: Capsicum annuum uncharacterized LOC107875014 (LOC107875014), ncRNA(114-134,+, mm: 1)	No hit
AAGGACAGAGAAUCAAAUGAAGAU	AAGGACAGAGAAUCAAAUGAAGAU	24	222.716	202.263	135.542	95.3198	87.3892	55.2635	9.17575	8.29146	0.103276	0.55315	0.682543	2.62937	0.0438179	0.54786	0.08984	0.0449417	0	0	0	0	0.245126	0	0	0	34.2042	No hit	No hit	No hit
AUCAAUUGAGUAUAGAGACUGCAU	AUCAAUUGAGUAUAGAGACUGCAU	24	36.5895	76.9618	18.6547	21.0021	52.7758	44.2108	57.9282	56.9411	34.9591	59.8123	11.3302	7.59595	33.7836	30.0638	37.059	44.8968	29.8049	51.0043	1.38044	4.17805	24.2675	19.1399	33.4825	33.0548	34.2032	No hit	No hit	LTR_FINDER_scaffold3224_8_ltr#LTR(8426-8449,+, mm: 1);LTR_FINDER_scaffold1068_2_ltr#DNA/TcMar (4279-4302,-, mm: 0);LTR_FINDER_scaffold1068_3_ltr#LTR/Copia (6708-6731,+, mm: 0);LTR_FINDER_scaffold366_2_ltr#SINE (2777-2800,-, mm: 0);LTR_FINDER_scaffold26496_1_ltr#LTR/Gypsy (1665-1688,-, mm: 0);LTR_FINDER_scaffold2049_1_ltr#DNA (705-728,-, mm: 1);LTR_FINDER_scaffold1650_18_ltr#DNA/hAT-Tip100 (5391-5…
AGCAGAUUGAGGACACUAGGAG	AGCAGAUUGAGGACACUAGGAG	22	54.2297	10.8128	5.66725	5.25952	34.8986	31.1485	71.2885	45.4716	76.2954	43.2419	8.91857	8.08287	99.9924	46.3627	71.8271	46.6944	21.3481	29.3601	1.51848	2.78536	19.7735	18.2538	36.771	27.0756	34.0449	No hit	No hit	LTR_FINDER_scaffold174_12_ltr#LTR/Caulimovirus (5343-5364,+, mm: 1)
AACCGACACGUUUUCUGAGCAAUU	AACCGACACGUUUUCUGAGCAAUU	24	173.286	25.1239	251.78	122.482	133.984	84.4024	9.78074	7.07283	0.335648	0.7696	0.591538	4.38228	0.350543	1.1642	0	0.0898834	0.206262	0	0	0	0	0.177221	0	0	33.9991	No hit	No hit	No hit
UUGAGAAUUUUUGAAAGGGCUU	UUGAGAAUUUUUGAAAGGGCUU	22	0.062333	0	6.67083	12.4283	14.7392	154.738	1.71415	11.5411	0.180734	0.16835	13.5144	45.8679	49.9962	84.9183	4.53692	13.4376	0	0.40082	43.4839	75.2048	45.5117	200.614	9.66609	24.7065	33.9209	No hit	No hit	No hit
CAGGAUAAAAUAAUUAAUGAAUAU	CAGGAUAAAAUAAUUAAUGAAUAU	24	10.4096	7.9506	44.8658	51.2983	7.32205	1.00479	1.36124	1.86379	15.982	35.6661	235.25	192.723	10.6039	12.3269	5.52516	6.29184	32.7957	31.765	64.8807	22.2829	8.98796	3.89886	1.49476	4.28697	33.7849	No hit	No hit	LTR_FINDER_scaffold462_8_ltr#LTR/Gypsy (12525-12548,+, mm: 1);LTR_FINDER_scaffold2239_2_ltr#LTR/Gypsy (1748-1771,+, mm: 0);LTR_FINDER_scaffold1247_2_ltr#LTR/Gypsy (14673-14696,+, mm: 0);LTR_FINDER_scaffold6074_1_ltr#LTR/Gypsy (9336-9359,+, mm: 0);LTR_FINDER_scaffold2818_12_ltr#LTR/Gypsy (366-389,+, mm: 0);LTR_FINDER_scaffold2818_12_ltr#LTR/Gypsy (4515-4538,+, mm: 0);LTR_FINDER_scaffold178_3_ltr#L…
ACUUCACUAAAUAACUCUGAGCCU	ACUUCACUAAAUAACUCUGAGCCU	24	38.5218	26.396	35.1252	42.1482	20.6349	21.1006	1.81498	3.10631	15.0784	24.6031	66.7983	68.8505	14.8543	31.0911	1.84172	2.87627	128.295	80.8654	20.4305	18.1049	79.666	31.1909	19.8304	14.5531	33.6574	No hit	gi|1026034946|ref|XM_016708151.1| PREDICTED: Capsicum annuum uncharacterized LOC107862539 (LOC107862539), mRNA(246-269,-, mm: 0)	LTR_FINDER_scaffold956_12_ltr#LTR/Copia (203-226,-, mm: 0);LTR_FINDER_scaffold956_12_ltr#LTR/Copia (3595-3618,-, mm: 0);LTR_FINDER_scaffold2846_10_ltr#LTR/Copia (203-226,-, mm: 1);LTR_FINDER_scaffold1086_7_ltr#LTR/Copia (148-171,-, mm: 1);LTR_FINDER_scaffold1086_7_ltr#LTR/Copia (4883-4906,-, mm: 1);LTR_FINDER_scaffold1086_8_ltr#LTR/Copia (191-214,-, mm: 1);LTR_FINDER_scaffold574_6_ltr#LTR/Copia (…
CAUUCAGUUUUCAGAUCUAGAGAC	CAUUCAGUUUUCAGAUCUAGAGAC	24	34.0338	95.4072	6.67083	4.14277	24.2484	11.0527	51.5254	57.9208	50.3989	63.6603	7.05295	7.01165	27.6491	38.4187	46.9863	49.4808	52.3905	73.8511	4.83154	4.87439	16.6686	13.1144	29.1976	36.3264	33.6215	No hit	No hit	LTR_FINDER_scaffold2399_1_ltr#LTR(7136-7159,+, mm: 0);LTR_FINDER_scaffold646_17_ltr#LTR(10842-10865,+, mm: 1);LTR_FINDER_scaffold2399_2_ltr#LTR/Gypsy (7322-7345,+, mm: 0);LTR_FINDER_scaffold1183_5_ltr#LTR/Copia (12747-12770,-, mm: 1);LTR_FINDER_scaffold816_15_ltr#LTR/Gypsy (4363-4386,+, mm: 0);LTR_FINDER_scaffold2069_6_ltr#LTR/Copia (3923-3946,+, mm: 0);LTR_FINDER_scaffold1190_1_ltr#DNA/En-Spm (7…
AGAAUUUGAAUCGUCGUUGUU	AGAAUUUGAAUCGUCGUUGUU	21	6.9813	0.954072	12.3381	42.7606	1.1411	4.01916	0.957908	2.07884	4.87981	13.6123	91.6428	93.4886	2.71671	2.60234	1.66204	1.16848	22.6888	33.0677	293.896	136.483	16.5869	11.6966	5.58042	2.36911	33.5572	No hit	No hit	No hit
GAGAAUGGAUUGUGAUUUUGAGGU	GAGAAUGGAUUGUGAUUUUGAGGU	24	73.8646	334.561	12.6333	3.85458	136.076	60.2874	106.479	68.0282	1.03276	1.08225	0.364023	0.876456	0.306725	1.50662	0.98824	1.57296	0	0	0	0	0.326835	0.531663	0.199301	0.338445	33.5379	No hit	No hit	No hit
AGAUGCCGAGCGUUCUGUAGU	AGAUGCCGAGCGUUCUGUAGU	21	99.7328	13.675	8.14668	64.5552	9.12879	6.02874	43.0554	55.1968	44.5379	49.6392	34.3092	17.5291	17.1766	14.0389	32.567	19.9991	27.2266	43.489	28.7132	13.9268	33.4189	7.44328	66.8654	50.7668	33.3819	No hit	gi|1026079784|ref|XR_001665148.1| PREDICTED: Capsicum annuum uncharacterized LOC107839962 (LOC107839962), ncRNA(1288-1308,-, mm: 0);gi|1026079784|ref|XR_001665148.1| PREDICTED: Capsicum annuum uncharacterized LOC107839962 (LOC107839962), ncRNA(1952-1972,+, mm: 1);gi|1026079802|ref|XR_001665156.1| PREDICTED: Capsicum annuum uncharacterized LOC107839967 (LOC107839967), transcript variant X4, misc_R…	No hit
AAACUUAAGCAAUUGGACUGGCGC	AAACUUAAGCAAUUGGACUGGCGC	24	65.512	83.0043	78.8693	78.1002	78.4506	83.3976	85.8588	61.6244	19.8549	14.911	3.86775	3.79798	10.9545	7.87549	17.384	13.0331	17.2229	16.634	0.69022	0	17.3222	10.1016	19.8304	11.7328	33.3346	No hit	gi|1026102237|ref|XM_016694698.1| PREDICTED: Capsicum annuum protein ROOT PRIMORDIUM DEFECTIVE 1-like (LOC107850288), mRNA(1612-1635,+, mm: 0)	No hit
CGGGCUGGUGUCUUUCAAGUCCAGU	CGGGCUGGUGUCUUUCAAGUCCAGU	25	0.186999	1.2721	1.18068	1.62108	1.04601	11.0527	0.100832	0.358421	0.85203	0.64935	3.50372	11.7835	7.31759	38.6241	0.40428	0.719067	3.50645	3.80779	4.41741	24.3719	134.901	534.676	5.68007	7.78423	33.3257	No hit	No hit	No hit
CAGGUUUGCAGUUGAAAAGGGC	CAGGUUUGCAGUUGAAAAGGGC	22	72.8673	15.2652	25.5617	29.5758	50.1133	25.1198	81.523	64.2528	33.539	37.3737	15.198	16.75	55.2544	26.0918	34.9927	33.5714	31.3518	28.2578	17.1175	5.57073	20.3455	15.241	43.1486	20.9836	33.2944	No hit	gi|1026054722|ref|XM_016716402.1| PREDICTED: Capsicum annuum uncharacterized LOC107870015 (LOC107870015), transcript variant X1, mRNA(498-519,+, mm: 0);gi|1026054726|ref|XM_016716404.1| PREDICTED: Capsicum annuum uncharacterized LOC107870015 (LOC107870015), transcript variant X3, mRNA(498-519,+, mm: 0);gi|1026068555|ref|XR_001676023.1| PREDICTED: Capsicum annuum uncharacterized LOC107876162 (LOC1…	LTR_FINDER_scaffold2722_1_ltr#LINE/L1 (489-510,+, mm: 0);LTR_FINDER_scaffold2722_1_ltr#LINE/L1 (8076-8097,+, mm: 0)
CAAUUGGACUGGCGCACAUCGGGA	CAAUUGGACUGGCGCACAUCGGGA	24	205.013	235.974	14.2862	4.64711	39.8434	19.091	66.5998	57.18	22.127	20.1539	0.864555	2.14245	9.94666	7.73852	21.0226	15.7296	11.8601	12.6258	0.69022	0.696341	4.41227	2.48109	13.0542	9.25083	33.2263	No hit	gi|1026102237|ref|XM_016694698.1| PREDICTED: Capsicum annuum protein ROOT PRIMORDIUM DEFECTIVE 1-like (LOC107850288), mRNA(1621-1644,+, mm: 0)	No hit
GAGGUAGUGGUAUGGACUGC	GAGGUAGUGGUAUGGACUGC	20	14.9599	19.3995	1.12164	1.0447	19.684	36.1724	35.9972	59.4022	43.247	44.5165	1.36509	3.31106	107.967	47.5953	77.7565	78.4682	15.9853	20.7424	1.51848	1.39268	30.8042	14.1777	85.1014	34.6342	33.1819	can-mir-f08a_124(42-61,-, mm: 1);can-mir-f08a_125(41-60,-, mm: 1);can-mir-f08a_129(34-53,-, mm: 1);can-mir-f08a_130(35-54,-, mm: 1);can-mir-f08b_109(27-46,+, mm: 1);can-mir-f43_67(177-196,-, mm: 0);can-mir-f43_68(176-195,-, mm: 0)	gi|1026013754|ref|XM_016711718.1| PREDICTED: Capsicum annuum uncharacterized LOC107865462 (LOC107865462), transcript variant X1, mRNA(1444-1463,+, mm: 1);gi|1026013756|ref|XM_016711721.1| PREDICTED: Capsicum annuum uncharacterized LOC107865462 (LOC107865462), transcript variant X2, mRNA(1353-1372,+, mm: 1);gi|1026013758|ref|XM_016711727.1| PREDICTED: Capsicum annuum uncharacterized LOC107865462 (…	LTR_FINDER_scaffold1934_18_ltr#LTR(9715-9734,-, mm: 1);LTR_FINDER_scaffold1186_6_ltr#LTR(14662-14681,+, mm: 0);LTR_FINDER_scaffold646_17_ltr#LTR(17210-17229,-, mm: 1);LTR_FINDER_scaffold9337_1_ltr#LTR(1581-1600,-, mm: 1);LTR_FINDER_scaffold1547_5_ltr#LTR(8152-8171,+, mm: 0);LTR_FINDER_scaffold2860_1_ltr#LTR(1435-1454,-, mm: 1);LTR_FINDER_scaffold2860_1_ltr#LTR(6944-6963,+, mm: 0);LTR_FINDER_scaff…
UCCUGGAUCGGCUUUAAGUGAAC	UCCUGGAUCGGCUUUAAGUGAAC	23	138.816	65.831	5.78532	2.66578	23.3925	24.115	110.916	125.997	27.2908	15.2236	0.273017	0.584304	22.1719	9.65603	30.5456	19.6845	35.7865	12.5256	0.966308	0	25.5748	7.6205	58.8934	27.1884	32.9793	No hit	No hit	No hit
AAGAUUGAGACCUGUUACAAAAUA	AAGAUUGAGACCUGUUACAAAAUA	24	47.4977	26.396	75.5634	72.7687	45.0734	51.2443	2.1679	3.46473	7.69409	14.935	88.4121	86.477	11.7432	11.8475	0.85348	0.584242	65.0757	57.9185	5.6598	4.17805	49.6789	46.2547	7.77273	6.09201	32.8897	No hit	No hit	LTR_FINDER_scaffold1153_1_ltr#LTR(3191-3214,-, mm: 1);LTR_FINDER_scaffold3031_10_ltr#LTR(616-639,-, mm: 0);LTR_FINDER_scaffold729_6_ltr#LINE/RTE-BovB (16558-16581,-, mm: 0)
AGGUGCACAAAAGCUGGUCCAGGC	AGGUGCACAAAAGCUGGUCCAGGC	24	41.8878	55.3362	29.8121	25.2889	55.4384	16.0766	46.6854	39.0917	49.6243	41.9432	14.0604	11.2965	34.7914	24.1058	45.5938	40.0431	44.3463	42.7875	2.48479	5.57073	27.5358	25.8743	29.5962	38.9212	32.8414	No hit	No hit	No hit
AGGAGAUGUUAUAAUGUAGAAAAU	AGGAGAUGUUAUAAUGUAGAAAAU	24	32.9742	65.5129	60.2146	52.379	34.233	38.182	6.90702	6.97725	33.7197	39.2496	53.6479	51.8083	21.6022	27.1876	25.5595	19.0553	49.1935	44.0902	6.9022	2.08902	50.5777	38.457	11.958	13.7634	32.76	No hit	No hit	No hit
UUGGAUCCCUUUCACUUUUUG	UUGGAUCCCUUUCACUUUUUG	21	3.55298	0	28.2772	23.884	0.285275	2.00958	0	0.0238947	8.31375	8.9947	132.413	84.8215	0.701086	3.08171	0.08984	0.134825	31.6612	26.3539	219.49	166.425	26.3919	11.3421	3.38811	2.93319	32.6904	No hit	No hit	No hit
CCACAAUGUAGUCGUUUGAAGAGU	CCACAAUGUAGUCGUUUGAAGAGU	24	95.9305	137.704	7.96958	2.16145	146.821	73.3497	175.196	101.983	4.98309	5.31505	0.409526	0.48692	4.73233	4.86226	4.76152	5.07841	1.44383	2.10431	0	0	1.63417	1.94943	3.88637	1.46659	32.6762	No hit	No hit	LTR_FINDER_scaffold1646_8_ltr#LTR/Copia (7045-7068,+, mm: 1);LTR_FINDER_scaffold1646_9_ltr#buffer (1681-1704,-, mm: 1);LTR_FINDER_scaffold863_1_ltr#LTR/Copia (4538-4561,+, mm: 1);LTR_FINDER_scaffold786_3_ltr#LTR/Gypsy (1354-1377,+, mm: 1);rnd-1_family-574#LTR/Copia ( RepeatScout Family Size = 169 Final Multiple Alignment Size (possibly truncated) = 98 Localized to 6496 out of 12404 contigs )(655-…
AAGAACUCCCACAUCCAAAAAAUG	AAGAACUCCCACAUCCAAAAAAUG	24	50.6767	12.4029	72.1985	53.9281	35.5643	37.1772	3.22664	4.80283	11.567	14.8629	63.0215	66.2211	10.2534	12.3953	0.76364	0.943776	59.6097	48.399	3.31306	5.57073	101.319	77.0911	20.7273	16.9222	32.6232	No hit	gi|1026064212|ref|XM_016721020.1| PREDICTED: Capsicum annuum uncharacterized LOC107874160 (LOC107874160), partial mRNA(391-414,+, mm: 1);gi|1026064306|ref|XM_016721073.1| PREDICTED: Capsicum annuum uncharacterized LOC107874234 (LOC107874234), mRNA(565-588,+, mm: 0);gi|1026062220|ref|XR_001675217.1| PREDICTED: Capsicum annuum uncharacterized LOC107873265 (LOC107873265), transcript variant X12, ncR…	LTR_FINDER_scaffold2844_1_ltr#LTR/Copia (4252-4275,-, mm: 1);LTR_FINDER_scaffold1902_2_ltr#LINE/RTE-BovB (96-119,+, mm: 0);LTR_FINDER_scaffold1902_2_ltr#LINE/RTE-BovB (18752-18775,+, mm: 1);LTR_FINDER_scaffold2399_7_ltr#LINE/RTE-BovB (7568-7591,+, mm: 0);LTR_FINDER_scaffold4415_1_ltr#LINE/RTE-BovB (6913-6936,+, mm: 1);LTR_FINDER_scaffold2525_1_ltr#LINE/RTE-BovB (1319-1342,+, mm: 0);LTR_FINDER_sca…
UGAGGCAGUUGCAGAUAUUCUGGC	UGAGGCAGUUGCAGAUAUUCUGGC	24	203.642	112.58	15.2307	3.09807	97.3738	28.1341	169.499	125.065	3.07247	3.9923	0.728046	0.097384	2.97962	2.60234	3.54868	3.73016	1.03131	1.60328	0	0.696341	0.817087	0	1.49476	0.789705	32.5753	No hit	No hit	No hit
GAGGGACUGUAGGCCGUAAUGG	GAGGGACUGUAGGCCGUAAUGG	22	60.089	26.396	7.37924	5.98	14.8343	5.02395	54.6512	43.2255	57.6541	78.427	3.54923	9.54363	40.3563	28.2833	39.7093	54.1997	39.6023	58.1189	3.58914	5.57073	28.7615	14.5321	61.4843	40.1621	32.5468	No hit	No hit	No hit
UUUGUAAAAGUCAACUCUGUUAGU	UUUGUAAAAGUCAACUCUGUUAGU	24	29.6082	31.4844	66.2951	55.8374	18.1625	10.0479	41.19	29.1037	30.6989	35.2332	45.2299	42.1673	17.2643	15.2716	26.5926	18.2463	43.315	46.8959	57.1502	37.6024	21.4894	17.3677	26.2081	17.5991	32.5025	No hit	No hit	LTR_FINDER_scaffold1067_7_ltr#LTR(6602-6625,-, mm: 1);LTR_FINDER_scaffold1067_7_ltr#LTR(7663-7686,+, mm: 0)
GGGGUCGCUUCUGUAACUGGAUA	GGGGUCGCUUCUGUAACUGGAUA	23	0	0	1.83005	0.79253	0.475458	0	0	0.286736	0.0258191	0.1443	0.182012	3.50582	0.394361	4.45136	0.17968	0.224709	0.103131	0	16.0131	257.646	13.7271	470.699	3.68706	4.39978	32.4487	No hit	No hit	No hit
GGUGGAAUGUUGGGCUGUCCCAG	GGUGGAAUGUUGGGCUGUCCCAG	23	0.062333	0	0.708407	1.11675	0.0950916	6.02874	0.100832	0.884104	0	0	1.91112	1.36338	7.05468	17.8055	0.35936	2.47179	0	0.100205	4.55545	20.1939	61.0364	594.754	14.9476	43.2081	32.4482	No hit	No hit	No hit
CCUGGGAUACCAAAUUCGUCUGAU	CCUGGGAUACCAAAUUCGUCUGAU	24	172.164	135.478	12.1019	4.39494	108.69	60.2874	131.939	120.716	2.94338	4.7138	0.682543	1.94768	1.09545	3.42413	3.50376	5.84242	0	0.100205	0	1.39268	0	0	0	0.112815	32.1471	No hit	No hit	No hit
AAGUGAUUUGAACUUUUUGUCCU	AAGUGAUUUGAACUUUUUGUCCU	23	40.7658	20.0355	3.77817	2.44964	34.1379	31.1485	73.6581	62.7953	46.7326	68.8311	2.63917	3.0189	38.5598	36.8436	64.2356	64.761	35.0645	38.8795	2.48479	0.696341	18.6296	11.1649	39.7605	28.8806	32.0813	No hit	gi|1026057968|ref|XM_016717893.1| PREDICTED: Capsicum annuum pectinesterase 1-like (LOC107871095), mRNA(1294-1316,-, mm: 1);gi|1026072659|ref|XR_001676798.1| PREDICTED: Capsicum annuum uncharacterized LOC107878240 (LOC107878240), transcript variant X3, misc_RNA(1055-1077,-, mm: 1);gi|1026072658|ref|XR_001676797.1| PREDICTED: Capsicum annuum uncharacterized LOC107878240 (LOC107878240), transcript …	LTR_FINDER_scaffold3038_6_ltr#LTR(1464-1486,+, mm: 1);LTR_FINDER_scaffold3038_7_ltr#LTR(2293-2315,-, mm: 1);LTR_FINDER_scaffold1067_7_ltr#LTR(327-349,+, mm: 1);LTR_FINDER_scaffold1068_8_ltr#LTR/Copia (11355-11377,-, mm: 1);LTR_FINDER_scaffold2206_1_ltr#LTR/Copia (11852-11874,-, mm: 1);LTR_FINDER_scaffold1824_25_ltr#buffer (1023-1045,-, mm: 1);LTR_FINDER_scaffold1824_26_ltr#DNA/En-Spm (1023-1045,-…
AAGUUUAAAAUUCUGGAUCCGCCU	AAGUUUAAAAUUCUGGAUCCGCCU	24	72.1193	30.5303	84.8317	69.7427	32.141	17.0814	2.21831	2.96294	8.54612	12.3617	75.9898	65.7342	12.1814	14.6553	0.62888	1.70778	71.2635	47.4972	11.8718	13.2305	56.8693	48.0269	9.86539	7.22016	32.0532	No hit	gi|1026054210|ref|XR_001673897.1| PREDICTED: Capsicum annuum uncharacterized LOC107869676 (LOC107869676), transcript variant X1, ncRNA(737-760,-, mm: 1);gi|1026054211|ref|XR_001673898.1| PREDICTED: Capsicum annuum uncharacterized LOC107869676 (LOC107869676), transcript variant X2, ncRNA(771-794,-, mm: 1)	LTR_FINDER_scaffold1629_2_ltr#LTR/Copia (2960-2983,-, mm: 0);LTR_FINDER_scaffold352_9_ltr#LTR/Gypsy (8540-8563,+, mm: 1);LTR_FINDER_scaffold519_3_ltr#LTR/Gypsy (7288-7311,+, mm: 1)
ACUGCUUAGAAUUCUUUGAUCCAU	ACUGCUUAGAAUUCUUUGAUCCAU	24	150.036	77.9159	43.2128	21.5424	106.598	49.2347	176.154	102.914	4.51834	8.00865	0.31852	1.36338	5.08288	6.50584	6.69308	6.92102	0.412524	0.300615	0	0	0.326835	0	0.398602	0.22563	32.0285	No hit	No hit	LTR_FINDER_scaffold1105_11_ltr#SINE (6588-6611,+, mm: 1);LTR_FINDER_scaffold1105_11_ltr#SINE (9118-9141,+, mm: 1);LTR_FINDER_scaffold1105_14_ltr#LTR/Copia (19968-19991,-, mm: 0)
UCUAGUUGUAGCCAUUCUAUU	UCUAGUUGUAGCCAUUCUAUU	21	0.872662	0.318024	2.24329	5.76386	0.0950916	0	0	0	5.60274	5.55555	35.7198	27.2675	1.84035	1.09572	0.13476	0.26965	52.3905	58.3193	385.833	126.038	39.4653	3.72164	8.96854	6.99453	32.0212	can-miRC13(3-23,+, mm: 1)	No hit	LTR_FINDER_scaffold601_2_ltr#DNA/En-Spm (10727-10747,-, mm: 0)
can-mir396d	UUCCACAGCUUUCUUGAACU	20	7.91629	2.86222	2.59749	3.8906	0.57055	0	1.61332	4.20547	35.7336	21.9576	27.2107	19.6716	42.2843	26.9136	35.9809	18.6508	33.0019	54.6117	88.9003	112.807	53.6009	10.6333	98.6539	63.0636	31.9722	can-miR396a(8-27,+, mm: 0);can-miR396b(18-37,+, mm: 0);can-miR396c(3-22,+, mm: 0);can-miR396d(3-22,+, mm: 0)	No hit	No hit
UCGACGAGGGCUGCAUACUUGU	UCGACGAGGGCUGCAUACUUGU	22	7.79162	2.22617	32.6457	73.6693	1.23619	1.00479	1.10916	0.716841	14.0456	14.3819	143.334	116.179	3.72452	3.76654	1.30268	2.20214	20.2137	24.8508	178.905	89.1316	14.2173	8.32939	7.17483	4.5126	31.9446	No hit	No hit	No hit
ACCCCUGUGAGGACUACCAAACU	ACCCCUGUGAGGACUACCAAACU	23	58.8424	2.86222	2.36136	0.648434	26.0551	27.1293	73.8597	87.2634	54.4267	12.987	1.31958	0.779072	77.47	25.8179	96.3534	23.145	25.8859	6.91415	0.414132	0.696341	32.6018	14.0005	83.9056	25.9474	31.7369	can-mir-f33_23(23-45,+, mm: 0);can-mir-f33_23(70-92,-, mm: 1);can-mir-f33_24(23-45,+, mm: 0);can-mir-f33_24(70-92,-, mm: 1)	No hit	No hit
AGACCAUAUGAGGAGACCAAGGAC	AGACCAUAUGAGGAGACCAAGGAC	24	55.2894	66.785	7.61537	10.1588	34.8035	17.0814	47.1896	33.0703	58.8159	67.7248	4.09526	4.57705	35.7116	37.8708	53.904	42.5598	32.6925	34.9715	0.828264	0.696341	26.0651	18.0765	33.4825	37.4546	31.73	can-mir-f23_15(40-63,+, mm: 1)	No hit	LTR_FINDER_scaffold332_3_ltr#LINE/L1 (5353-5376,-, mm: 1);LTR_FINDER_scaffold332_3_ltr#LINE/L1 (5559-5582,-, mm: 1);LTR_FINDER_scaffold332_4_ltr#LINE/L1 (4234-4257,-, mm: 1);LTR_FINDER_scaffold332_4_ltr#LINE/L1 (4440-4463,-, mm: 1);LTR_FINDER_scaffold927_9_ltr#LTR/Gypsy (947-970,-, mm: 1);LTR_FINDER_scaffold927_9_ltr#LTR/Gypsy (1170-1193,-, mm: 1);LTR_FINDER_scaffold176_21_ltr#LTR/Copia (2552-257…
GUUGCACGACUGUUGGUCUACGGU	GUUGCACGACUGUUGGUCUACGGU	24	137.195	90.3188	27.6869	10.6992	192.275	66.3161	123.318	64.2051	4.95727	4.6657	1.27408	0.292152	2.23471	5.8895	5.43532	5.75254	2.47514	2.20451	0.276088	0.696341	2.8598	1.41777	3.18881	2.93319	31.607	No hit	No hit	LTR_FINDER_scaffold1105_11_ltr#SINE (1060-1083,+, mm: 0);LTR_FINDER_scaffold445_2_ltr#LTR/Copia (1292-1315,-, mm: 1);LTR_FINDER_scaffold4678_5_ltr#LTR/Gypsy (8503-8526,+, mm: 1);LTR_FINDER_scaffold2411_1_ltr#SINE (6434-6457,+, mm: 1);LTR_FINDER_scaffold2860_4_ltr#LTR/Gypsy (9400-9423,+, mm: 0)
CAUGGCCCUGUAGAAAUUCUCU	CAUGGCCCUGUAGAAAUUCUCU	22	23.0632	2.22617	33.4132	36.4564	1.23619	1.00479	1.05874	1.57705	9.08832	14.43	98.6503	80.8287	1.97181	3.56109	0.62888	0.584242	51.978	42.4869	217.005	105.147	14.5441	10.2788	4.78322	2.2563	31.5941	No hit	gi|1026091692|ref|XM_016689558.1| PREDICTED: Capsicum annuum uncharacterized LOC107845312 (LOC107845312), mRNA(4-25,-, mm: 1);gi|1026095366|ref|XM_016691395.1| PREDICTED: Capsicum annuum uncharacterized LOC107847164 (LOC107847164), mRNA(39-60,-, mm: 1)	LTR_FINDER_scaffold415_17_ltr#LTR/Caulimovirus (2369-2390,-, mm: 1);LTR_FINDER_scaffold2015_29_ltr#LTR/Gypsy (1953-1974,-, mm: 0);LTR_FINDER_scaffold2015_30_ltr#LTR/Gypsy (1956-1977,-, mm: 0);LTR_FINDER_scaffold8338_1_ltr#LTR/Gypsy (3255-3276,-, mm: 1);LTR_FINDER_scaffold8338_2_ltr#LTR/Gypsy (5561-5582,-, mm: 1);LTR_FINDER_scaffold8338_5_ltr#LTR/Gypsy (11778-11799,-, mm: 1);LTR_FINDER_scaffold136…
CUCUUGUCUCAACUCCGAACCU	CUCUUGUCUCAACUCCGAACCU	22	13.8379	0.636048	36.1878	41.7159	0.950916	2.00958	0.907492	2.43726	7.17771	8.7061	143.835	58.1382	1.62126	3.21868	0.35936	0.359534	17.4291	16.4336	262.836	110.022	10.1319	13.8232	2.69056	2.48193	31.5811	No hit	gi|1026070656|ref|XM_016724249.1| PREDICTED: Capsicum annuum probable leucine-rich repeat receptor-like protein kinase At1g68400 (LOC107877574), mRNA(223-244,+, mm: 0)	No hit
can-mir159d	UUUGGAUUGAAGGGAGCUCU	20	6.48263	1.90814	10.508	21.9387	3.13802	29.1389	1.51249	10.5615	30.544	23.4728	67.5263	65.442	31.5927	31.0911	16.845	14.0668	12.7882	23.3478	152.677	143.446	15.8515	12.7599	20.229	9.92772	31.5332	can-miR159a(169-188,+, mm: 0);can-miR159b(156-175,+, mm: 0);can-miR159c(158-177,+, mm: 0)	No hit	No hit
CUAUCGGAAACAGCCUCUCUACU	CUAUCGGAAACAGCCUCUCUACU	23	25.5565	2.54419	8.26475	7.49301	41.1747	32.1533	50.3658	26.6665	50.1665	42.1596	16.6541	10.907	73.0883	45.13	48.3339	41.0318	39.0866	32.3662	8.1446	2.08902	35.9518	30.1276	56.8007	25.1577	31.3089	can-mir-f08b_109(140-162,-, mm: 1);can-mir-f43_67(49-71,+, mm: 1);can-mir-f43_68(48-70,+, mm: 1)	gi|1026011908|ref|XM_016703358.1| PREDICTED: Capsicum annuum uncharacterized LOC107858599 (LOC107858599), mRNA(2-24,+, mm: 1);gi|1026021639|ref|XR_001669646.1| PREDICTED: Capsicum annuum uncharacterized LOC107853066 (LOC107853066), transcript variant X1, ncRNA(1026-1048,+, mm: 1);gi|1026021640|ref|XR_001669650.1| PREDICTED: Capsicum annuum uncharacterized LOC107853066 (LOC107853066), transcript v…	LTR_FINDER_scaffold157_8_ltr#LTR(1187-1209,+, mm: 0);LTR_FINDER_scaffold157_9_ltr#LTR(20478-20500,-, mm: 0);LTR_FINDER_scaffold497_25_ltr#LTR(2393-2415,-, mm: 1);LTR_FINDER_scaffold1186_6_ltr#LTR(14633-14655,+, mm: 1);LTR_FINDER_scaffold646_17_ltr#LTR(17236-17258,-, mm: 0);LTR_FINDER_scaffold648_8_ltr#LTR(453-475,-, mm: 1);LTR_FINDER_scaffold8312_5_ltr#LTR(1687-1709,-, mm: 1);LTR_FINDER_scaffold1…
AACGAUCUUGGGCUAGCAGAAGGU	AACGAUCUUGGGCUAGCAGAAGGU	24	64.7017	82.3682	37.6636	33.5024	58.1961	54.2587	30.3506	21.099	37.7733	38.023	31.579	23.4695	18.3597	29.242	30.1413	25.437	29.2892	27.9572	5.10763	7.65975	23.287	13.8232	13.6521	13.3122	31.2606	No hit	gi|1026014086|ref|XM_016712913.1| PREDICTED: Capsicum annuum uncharacterized LOC107866895 (LOC107866895), transcript variant X1, mRNA(1209-1232,-, mm: 0);gi|1026082607|ref|XM_016685085.1| PREDICTED: Capsicum annuum zeatin O-glucosyltransferase-like (LOC107841079), mRNA(12-35,+, mm: 1)	LTR_FINDER_scaffold3342_9_ltr#LTR(6696-6719,+, mm: 0);LTR_FINDER_scaffold878_6_ltr#LTR/Copia (416-439,+, mm: 0);LTR_FINDER_scaffold878_6_ltr#LTR/Copia (2690-2713,+, mm: 1);LTR_FINDER_scaffold1135_6_ltr#LTR/Copia (346-369,+, mm: 1);LTR_FINDER_scaffold1135_6_ltr#LTR/Copia (12253-12276,+, mm: 1);LTR_FINDER_scaffold142_8_ltr#LTR/Copia (2431-2454,-, mm: 0);LTR_FINDER_scaffold2673_3_ltr#LTR/Copia (386-…
CACAUGACAUGUUUAGGACCACA	CACAUGACAUGUUUAGGACCACA	23	27.6135	8.26862	5.72629	4.0347	27.4815	40.1916	51.6262	40.621	53.807	47.4266	4.7323	6.91426	68.0054	38.4187	45.504	47.9977	28.4642	43.489	3.03697	2.78536	29.4968	23.7476	54.1102	46.4798	31.2491	No hit	gi|1026091722|ref|XR_001666785.1| PREDICTED: Capsicum annuum uncharacterized LOC107845318 (LOC107845318), transcript variant X10, ncRNA(3002-3024,-, mm: 0);gi|1026091713|ref|XR_001666776.1| PREDICTED: Capsicum annuum uncharacterized LOC107845318 (LOC107845318), transcript variant X1, ncRNA(2948-2970,-, mm: 0);gi|1026091715|ref|XR_001666778.1| PREDICTED: Capsicum annuum uncharacterized LOC10784531…	LTR_FINDER_scaffold311_10_ltr#LTR(6233-6255,+, mm: 1);LTR_FINDER_scaffold3786_1_ltr#LTR/Copia (9010-9032,+, mm: 1);LTR_FINDER_scaffold1952_8_ltr#LTR/Gypsy (10978-11000,+, mm: 1);LTR_FINDER_scaffold31_10_ltr#LTR/Copia (3206-3228,-, mm: 1);LTR_FINDER_scaffold31_7_ltr#LTR/Copia (2822-2844,-, mm: 1);LTR_FINDER_scaffold31_7_ltr#LTR/Copia (7722-7744,-, mm: 1);LTR_FINDER_scaffold31_7_ltr#LTR/Copia (1262…
CUUCCGAUCGACAUAGCUCUGC	CUUCCGAUCGACAUAGCUCUGC	22	46.8744	2.22617	21.0751	23.92	6.08586	13.0623	24.1998	21.7203	50.2698	62.6262	32.7166	16.2631	47.9806	33.5564	34.8579	41.2115	35.1677	59.0207	21.1207	4.87439	23.6955	20.026	63.9756	42.1928	31.1966	No hit	No hit	LTR_FINDER_scaffold1052_3_ltr#LTR/Gypsy (5896-5917,-, mm: 1);LTR_FINDER_scaffold1052_4_ltr#LTR/Gypsy (5896-5917,-, mm: 1);LTR_FINDER_scaffold654_14_ltr#LTR/Gypsy (4221-4242,-, mm: 1);LTR_FINDER_scaffold830_2_ltr#LTR/Gypsy (3480-3501,-, mm: 1);LTR_FINDER_scaffold830_3_ltr#LTR/Gypsy (2614-2635,-, mm: 1);LTR_FINDER_scaffold462_8_ltr#LTR/Gypsy (9739-9760,-, mm: 1);LTR_FINDER_scaffold526_1_ltr#LTR/Gyp…
AUGUUUGUCAUCUGGACCCCUGAA	AUGUUUGUCAUCUGGACCCCUGAA	24	33.6598	12.721	25.3846	26.0094	28.1471	35.1677	27.981	24.1098	56.6471	45.5988	29.6679	33.7922	27.43	27.4615	40.6975	25.8415	41.4587	37.0759	6.21198	11.8378	47.7179	32.4314	28.5	41.1775	31.1137	No hit	gi|1026036440|ref|XM_016708890.1| PREDICTED: Capsicum annuum protein DEFECTIVE IN MERISTEM SILENCING 3-like (LOC107863109), transcript variant X4, mRNA(147-170,-, mm: 0);gi|1026036444|ref|XM_016708892.1| PREDICTED: Capsicum annuum protein DEFECTIVE IN MERISTEM SILENCING 3-like (LOC107863109), transcript variant X6, mRNA(147-170,-, mm: 0);gi|1026036452|ref|XM_016708896.1| PREDICTED: Capsicum annuu…	LTR_FINDER_scaffold2975_1_ltr#LTR/Gypsy (6586-6609,+, mm: 0);LTR_FINDER_scaffold2975_1_ltr#LTR/Gypsy (7797-7820,-, mm: 1);LTR_FINDER_scaffold1690_2_ltr#LTR/Copia (2357-2380,+, mm: 1);LTR_FINDER_scaffold3137_2_ltr#LTR/Gypsy (13055-13078,+, mm: 0);LTR_FINDER_scaffold883_5_ltr#LINE/RTE-BovB (15145-15168,+, mm: 1);LTR_FINDER_scaffold883_5_ltr#LINE/RTE-BovB (16665-16688,-, mm: 0);LTR_FINDER_scaffold26…
GAGGCAUCAGAGACUGAAGAGGAA	GAGGCAUCAGAGACUGAAGAGGAA	24	55.9127	207.034	20.0125	5.72783	185.334	68.3257	127.553	59.7368	1.88479	2.33285	2.18414	1.36338	0.438179	2.05448	2.29092	3.7751	0	0	0	0	0	0	0	0	31.0817	No hit	No hit	No hit
ACUUUGACCUUAAACUUUGACAGU	ACUUUGACCUUAAACUUUGACAGU	24	30.9172	28.3041	38.0769	50.5058	42.3158	23.1102	27.4264	25.7107	28.6592	39.0572	38.3134	52.49	25.6335	28.2148	23.8076	28.2683	42.1806	51.0043	9.52504	6.96341	37.7494	24.8109	19.8304	22.9014	31.074	No hit	No hit	LTR_FINDER_scaffold646_17_ltr#LTR(6680-6703,-, mm: 1);LTR_FINDER_scaffold646_17_ltr#LTR(8127-8150,-, mm: 1);LTR_FINDER_scaffold1375_10_ltr#LTR/Copia (6517-6540,-, mm: 1);LTR_FINDER_scaffold833_18_ltr#LINE/RTE-BovB (186-209,-, mm: 1);LTR_FINDER_scaffold1091_8_ltr#SINE/tRNA (16602-16625,-, mm: 1);LTR_FINDER_scaffold38404_1_ltr#DNA/hAT-Tip100 (888-911,+, mm: 1);LTR_FINDER_scaffold38404_1_ltr#DNA/hAT…
AGGAUGAGGAGCGACAGUUGGAGU	AGGAUGAGGAGCGACAGUUGGAGU	24	45.0668	338.696	7.91054	4.28687	58.8617	29.1389	34.283	30.9675	16.9631	21.9095	3.77674	4.38228	4.95142	19.7914	19.1359	27.4594	5.9816	11.3232	0.414132	4.87439	8.17087	20.2032	10.1643	16.9222	31.0681	No hit	No hit	LTR_FINDER_scaffold1566_1_ltr#LTR(7052-7075,-, mm: 0);LTR_FINDER_scaffold1566_2_ltr#LTR(4469-4492,-, mm: 0);LTR_FINDER_scaffold6735_1_ltr#LTR(3899-3922,-, mm: 1);LTR_FINDER_scaffold4468_1_ltr#LTR(9379-9402,-, mm: 1);LTR_FINDER_scaffold2196_8_ltr#LTR(16822-16845,-, mm: 0);LTR_FINDER_scaffold802_2_ltr#DNA/hAT (5264-5287,-, mm: 1);LTR_FINDER_scaffold1363_2_ltr#DNA/hAT-Ac (2852-2875,-, mm: 0);LTR_FIN…
UUGUUGGUUUAGAAUUCUUAAA	UUGUUGGUUUAGAAUUCUUAAA	22	4.98664	0.954072	22.0787	59.6919	1.33128	1.00479	0.252081	0.621262	4.82817	9.30735	109.07	73.9145	1.84035	1.1642	1.03316	0.853892	29.8049	29.7609	276.364	99.5768	6.86353	6.20273	1.29546	1.01533	30.9923	No hit	No hit	LTR_FINDER_scaffold66_25_ltr#LTR/Copia (8780-8801,-, mm: 1);LTR_FINDER_scaffold66_30_ltr#DNA/TcMar-Stowaway (224-245,-, mm: 1)
UUUCAUGUCGGCUAUCCAUAGC	UUUCAUGUCGGCUAUCCAUAGC	22	8.78895	0.318024	19.2451	18.4083	0.57055	5.02395	1.20999	1.17084	27.4457	22.0779	217.458	103.227	13.5397	4.99922	12.892	4.71888	21.7606	16.5338	181.528	45.9585	5.6379	3.01276	5.77972	2.14349	30.977	can-mir-f34_9(108-129,+, mm: 1)	gi|1026041341|ref|XM_016711280.1| PREDICTED: Capsicum annuum uncharacterized LOC107864871 (LOC107864871), partial mRNA(1482-1503,-, mm: 1)	LTR_FINDER_scaffold100_26_ltr#LTR(6238-6259,-, mm: 1);LTR_FINDER_scaffold5142_2_ltr#LTR(8253-8274,+, mm: 1);LTR_FINDER_scaffold1436_15_ltr#LTR(1015-1036,-, mm: 1);LTR_FINDER_scaffold1436_15_ltr#LTR(12590-12611,+, mm: 1);LTR_FINDER_scaffold654_4_ltr#LTR/Caulimovirus (6666-6687,+, mm: 1);LTR_FINDER_scaffold654_4_ltr#LTR/Caulimovirus (8831-8852,-, mm: 1);LTR_FINDER_scaffold654_5_ltr#LTR/Caulimovirus…
AGGUAGUGGUAUGGACUGCGUAC	AGGUAGUGGUAUGGACUGCGUAC	23	17.3286	52.474	0.472271	0.288193	14.8343	15.0719	53.1891	70.9434	81.9498	47.8354	0.591538	1.16861	55.824	20.6817	66.9757	59.7275	22.6888	21.4439	0.966308	0	20.9991	19.3171	54.5088	43.6594	30.9558	can-mir-f08a_124(38-60,-, mm: 1);can-mir-f08a_125(37-59,-, mm: 1);can-mir-f08a_129(30-52,-, mm: 1);can-mir-f08a_130(31-53,-, mm: 1);can-mir-f08b_109(28-50,+, mm: 1)	gi|1026014392|ref|XM_016714462.1| PREDICTED: Capsicum annuum uncharacterized LOC107867952 (LOC107867952), mRNA(196-218,+, mm: 0);gi|1026011998|ref|XM_016711985.1| PREDICTED: Capsicum annuum ankyrin repeat-containing protein At3g12360-like (LOC107865769), mRNA(1968-1990,+, mm: 1);gi|1026014667|ref|XM_016715510.1| PREDICTED: Capsicum annuum group II intron-encoded protein LtrA-like (LOC107868894), …	LTR_FINDER_scaffold1934_18_ltr#LTR(9711-9733,-, mm: 1);LTR_FINDER_scaffold1186_6_ltr#LTR(14663-14685,+, mm: 0);LTR_FINDER_scaffold646_17_ltr#LTR(17206-17228,-, mm: 1);LTR_FINDER_scaffold1547_5_ltr#LTR(8153-8175,+, mm: 0);LTR_FINDER_scaffold2860_1_ltr#LTR(1431-1453,-, mm: 1);LTR_FINDER_scaffold2860_1_ltr#LTR(6945-6967,+, mm: 0);LTR_FINDER_scaffold11341_1_ltr#DNA/MuDR (14281-14303,+, mm: 1);LTR_FIN…
AACAGACAUGACUCUUCCAAAGGA	AACAGACAUGACUCUUCCAAAGGA	24	27.3019	9.85874	62.1037	65.6359	40.4139	46.2203	4.63829	4.0621	11.4379	16.8831	89.6407	113.55	23.3111	19.723	3.50376	3.32569	43.315	28.5584	16.4272	7.65975	48.6167	38.457	8.76924	9.0252	30.9349	No hit	gi|1026059803|ref|XM_016718895.1| PREDICTED: Capsicum annuum kinesin light chain-like (LOC107872091), mRNA(280-303,+, mm: 0)	LTR_FINDER_scaffold2014_5_ltr#LTR/Copia (142-165,+, mm: 0);LTR_FINDER_scaffold2014_5_ltr#LTR/Copia (3534-3557,+, mm: 0);LTR_FINDER_scaffold252_24_ltr#LTR/Copia (131-154,+, mm: 1);LTR_FINDER_scaffold252_24_ltr#LTR/Copia (5500-5523,+, mm: 1);LTR_FINDER_scaffold302_11_ltr#LTR/Copia (130-153,+, mm: 1);LTR_FINDER_scaffold302_11_ltr#LTR/Copia (5621-5644,+, mm: 1);LTR_FINDER_scaffold1326_6_ltr#LTR/Copia…
ACUUUACCAGUUACUCCAAGGCUC	ACUUUACCAGUUACUCCAAGGCUC	24	13.7756	4.45234	72.5527	71.9041	26.6256	45.2156	2.47039	3.27357	7.41008	8.15295	65.8427	95.3389	12.3566	12.1899	1.123	0.988717	34.0332	37.1761	27.1947	31.3353	73.7012	71.9517	13.8514	8.57394	30.8954	No hit	gi|1026013403|ref|XM_016710476.1| PREDICTED: Capsicum annuum uncharacterized protein slp1 (LOC107864185), transcript variant X1, mRNA(2083-2106,-, mm: 1);gi|1026013678|ref|XM_016711512.1| PREDICTED: Capsicum annuum uncharacterized LOC107865167 (LOC107865167), transcript variant X3, mRNA(2363-2386,-, mm: 1);gi|1026013676|ref|XM_016711507.1| PREDICTED: Capsicum annuum uncharacterized LOC107865167 (…	LTR_FINDER_scaffold3844_2_ltr#LTR(3327-3350,+, mm: 1);LTR_FINDER_scaffold3844_3_ltr#LTR(3215-3238,+, mm: 1);LTR_FINDER_scaffold477_3_ltr#LTR(140-163,+, mm: 0);LTR_FINDER_scaffold477_3_ltr#LTR(4340-4363,+, mm: 1);LTR_FINDER_scaffold622_21_ltr#LTR/Copia (1996-2019,-, mm: 1);LTR_FINDER_scaffold3328_1_ltr#SINE (2265-2288,+, mm: 1);LTR_FINDER_scaffold5857_1_ltr#LTR/Gypsy (3158-3181,-, mm: 1);LTR_FINDE…
UGUGCAGGAAACUACUGAGGCCU	UGUGCAGGAAACUACUGAGGCCU	23	65.7613	39.753	2.53846	1.47699	34.1379	18.0862	29.9976	34.8146	53.3164	81.8421	2.45716	2.72675	45.4392	49.9237	59.9682	70.6933	35.6833	32.6668	2.89892	0.696341	18.8747	9.21549	26.806	21.2092	30.8743	No hit	No hit	LTR_FINDER_scaffold3666_5_ltr#LTR(1870-1892,+, mm: 0);LTR_FINDER_scaffold3666_5_ltr#LTR(9603-9625,+, mm: 0);LTR_FINDER_scaffold269_16_ltr#LTR(5224-5246,-, mm: 0);LTR_FINDER_scaffold4923_1_ltr#LTR(544-566,+, mm: 0);LTR_FINDER_scaffold2524_1_ltr#LTR(11983-12005,+, mm: 0);LTR_FINDER_scaffold2846_8_ltr#LTR/Gypsy (3172-3194,+, mm: 0);LTR_FINDER_scaffold2846_8_ltr#LTR/Gypsy (10577-10599,+, mm: 0);LTR_F…
ACCUGUAACUGAAACCACACCCGA	ACCUGUAACUGAAACCACACCCGA	24	22.8139	2.22617	4.07334	3.31422	34.0428	47.2251	35.1905	21.099	45.2609	45.719	4.27727	4.8692	46.6222	48.6226	50.8944	42.3351	55.1751	47.9982	1.65653	1.39268	33.664	32.7859	58.5944	50.8796	30.8638	No hit	No hit	No hit
CUAUCGGAAACAACCUCUCUACU	CUAUCGGAAACAACCUCUCUACU	23	26.7409	4.13431	7.73344	6.91663	36.9906	28.1341	43.4083	35.0774	53.0841	48.5329	11.2392	8.86194	66.6908	43.3494	53.365	45.9304	40.118	36.3744	7.04024	4.87439	31.0493	21.4437	51.32	27.3012	30.8213	can-mir-f08a_124(68-90,-, mm: 1);can-mir-f08a_124(180-202,+, mm: 1);can-mir-f08a_125(67-89,-, mm: 1);can-mir-f08a_125(179-201,+, mm: 1);can-mir-f08a_127(32-54,+, mm: 1);can-mir-f08a_127(140-162,+, mm: 1);can-mir-f08a_129(60-82,-, mm: 1);can-mir-f08a_129(172-194,+, mm: 1);can-mir-f08a_130(61-83,-, mm: 1);can-mir-f08a_130(173-195,+, mm: 1);can-mir-f08b_109(140-162,-, mm: 0)	gi|1026014392|ref|XM_016714462.1| PREDICTED: Capsicum annuum uncharacterized LOC107867952 (LOC107867952), mRNA(166-188,+, mm: 1);gi|1026017688|ref|XM_016682087.1| PREDICTED: Capsicum annuum probable glutathione S-transferase (LOC107838848), mRNA(898-920,+, mm: 1);gi|1026020998|ref|XM_016695205.1| PREDICTED: Capsicum annuum pentatricopeptide repeat-containing protein At2g22410, mitochondrial-like …	LTR_FINDER_scaffold157_8_ltr#LTR(1187-1209,+, mm: 1);LTR_FINDER_scaffold157_8_ltr#LTR(21862-21884,+, mm: 1);LTR_FINDER_scaffold157_9_ltr#LTR(20478-20500,-, mm: 1);LTR_FINDER_scaffold646_17_ltr#LTR(14923-14945,-, mm: 1);LTR_FINDER_scaffold646_17_ltr#LTR(17236-17258,-, mm: 1);LTR_FINDER_scaffold648_10_ltr#LTR(16507-16529,-, mm: 1);LTR_FINDER_scaffold648_11_ltr#LTR(16507-16529,-, mm: 1);LTR_FINDER_s…
AGGUAGUGGUAUGGUCUGCGUAC	AGGUAGUGGUAUGGUCUGCGUAC	23	16.7676	64.2408	0.649373	0.828554	20.6349	14.0671	65.7427	76.6781	61.7851	38.9369	0.637041	2.23983	60.9069	25.544	67.6046	55.503	20.1105	19.4398	0.276088	1.39268	18.221	20.9121	43.9458	40.0493	30.7131	can-mir-f08b_109(110-132,-, mm: 1)	gi|1026014088|ref|XR_001673058.1| PREDICTED: Capsicum annuum uncharacterized LOC107866895 (LOC107866895), transcript variant X2, misc_RNA(1939-1961,+, mm: 1);gi|1026014089|ref|XR_001673059.1| PREDICTED: Capsicum annuum uncharacterized LOC107866895 (LOC107866895), transcript variant X3, misc_RNA(1849-1871,+, mm: 1);gi|1026014086|ref|XM_016712913.1| PREDICTED: Capsicum annuum uncharacterized LOC107…	LTR_FINDER_scaffold157_8_ltr#LTR(21891-21913,+, mm: 1);LTR_FINDER_scaffold1186_6_ltr#LTR(14663-14685,+, mm: 1);LTR_FINDER_scaffold646_17_ltr#LTR(17206-17228,-, mm: 0);LTR_FINDER_scaffold1547_5_ltr#LTR(8153-8175,+, mm: 1);LTR_FINDER_scaffold2860_1_ltr#LTR(6945-6967,+, mm: 1);LTR_FINDER_scaffold1902_2_ltr#LINE/RTE-BovB (7310-7332,+, mm: 1);LTR_FINDER_scaffold750_2_ltr#LTR/Gypsy (4160-4182,+, mm: 1)…
UUGGAUCCCUUUCACUUCUUG	UUGGAUCCCUUUCACUUCUUG	21	3.05432	0.318024	25.8568	31.5931	0.190183	0	0	0.0238947	7.22935	8.15295	99.0143	80.8287	0.920176	1.43813	0.2246	0.0898834	23.4107	23.3478	239.368	158.069	18.6296	10.2788	1.79371	2.48193	30.6797	No hit	gi|1026020647|ref|XR_001668211.1| PREDICTED: Capsicum annuum uncharacterized LOC107849287 (LOC107849287), transcript variant X6, misc_RNA(884-904,-, mm: 1);gi|1026020641|ref|XR_001668209.1| PREDICTED: Capsicum annuum uncharacterized LOC107849287 (LOC107849287), transcript variant X2, misc_RNA(884-904,-, mm: 1);gi|1026020644|ref|XR_001668210.1| PREDICTED: Capsicum annuum uncharacterized LOC1078492…	No hit
UACCUGCAGAACUAGAUUGAUA	UACCUGCAGAACUAGAUUGAUA	22	12.9029	0.318024	31.288	51.4424	4.37421	3.01437	1.20999	1.362	6.84206	10.8225	135.235	93.1965	2.05944	1.71206	0.13476	0.584242	32.5894	32.6668	215.349	73.1158	9.80504	10.1016	2.39161	2.14349	30.6109	No hit	No hit	LTR_FINDER_scaffold830_2_ltr#LTR/Gypsy (3561-3582,-, mm: 1);LTR_FINDER_scaffold830_3_ltr#LTR/Gypsy (2695-2716,-, mm: 1);LTR_FINDER_scaffold462_8_ltr#LTR/Gypsy (9820-9841,-, mm: 1);LTR_FINDER_scaffold526_1_ltr#LTR/Gypsy (6234-6255,-, mm: 1);LTR_FINDER_scaffold1247_2_ltr#LTR/Gypsy (12199-12220,-, mm: 1);LTR_FINDER_scaffold656_2_ltr#LTR/Gypsy (29-50,-, mm: 1);LTR_FINDER_scaffold656_2_ltr#LTR/Gypsy (…
UUAACGAGAUUAGUAUAGAGCC	UUAACGAGAUUAGUAUAGAGCC	22	14.5236	1.2721	42.1502	63.5465	2.09202	5.02395	0.453746	0.501789	5.21546	8.63395	114.167	88.4247	1.35835	1.98599	0.26952	0.314592	26.7109	27.6566	190.363	104.451	10.0502	15.4182	3.48776	3.27163	30.4726	No hit	No hit	No hit
GAGCACAAUCAUGUCGUCAGGGU	GAGCACAAUCAUGUCGUCAGGGU	23	123.357	36.8908	7.67441	1.76518	155.665	136.651	147.669	99.163	2.60773	4.16065	0	1.36338	3.33016	1.50662	3.05456	4.49417	0	0	0	0	0	0	0	0.112815	30.3944	No hit	No hit	No hit
AGUGAGGUCUGACUGUUAUAGAGA	AGUGAGGUCUGACUGUUAUAGAGA	24	19.0739	57.5623	33.5903	22.6952	48.4016	21.1006	35.493	19.522	39.3741	42.5685	41.4076	28.2414	41.8023	43.2809	42.5392	37.1668	23.4107	30.7629	5.10763	5.57073	24.3492	24.6337	18.3357	23.2399	30.3846	No hit	No hit	LTR_FINDER_scaffold638_1_ltr#LINE/RTE-BovB (14033-14056,+, mm: 1);LTR_FINDER_scaffold638_2_ltr#LINE/RTE-BovB (546-569,+, mm: 1);LTR_FINDER_scaffold638_2_ltr#LINE/RTE-BovB (19710-19733,+, mm: 1);LTR_FINDER_scaffold3268_1_ltr#LINE/L2 (8002-8025,+, mm: 1);LTR_FINDER_scaffold3268_2_ltr#SINE (194-217,+, mm: 1);LTR_FINDER_scaffold475_10_ltr#SINE (342-365,+, mm: 1);LTR_FINDER_scaffold475_11_ltr#SINE (31…
GAAGUUGGAGUGUGUCGUAGCA	GAAGUUGGAGUGUGUCGUAGCA	22	8.78895	8.26862	0.649373	0.540362	73.7911	129.618	44.0638	41.075	12.3415	12.8667	0.728046	3.0189	54.2466	40.3362	19.7648	31.3693	8.663	11.0226	0.414132	2.08902	38.3214	67.8756	51.8182	67.3506	30.3759	can-mir-f10a_118(19-40,-, mm: 1);can-mir-f10a_121(20-41,-, mm: 1);can-mir-f26a_33(136-157,+, mm: 1);can-mir-f26a_34(133-154,+, mm: 1);can-mir-f46_81(216-237,+, mm: 0);can-mir-f50_108(46-67,-, mm: 1);can-mir-f50_108(160-181,+, mm: 0);can-mir-f55_122(83-104,-, mm: 0)	gi|1026020842|ref|XM_016694526.1| PREDICTED: Capsicum annuum long-chain-alcohol oxidase FAO4A-like (LOC107850049), mRNA(2471-2492,-, mm: 1);gi|1026022812|ref|XM_016702294.1| PREDICTED: Capsicum annuum uncharacterized LOC107857411 (LOC107857411), transcript variant X3, mRNA(1789-1810,-, mm: 1);gi|1026022812|ref|XM_016702294.1| PREDICTED: Capsicum annuum uncharacterized LOC107857411 (LOC107857411),…	LTR_FINDER_scaffold638_2_ltr#LINE/RTE-BovB (5503-5524,-, mm: 1);LTR_FINDER_scaffold1791_1_ltr#LTR/Gypsy (1091-1112,-, mm: 1);LTR_FINDER_scaffold1791_1_ltr#LTR/Gypsy (5952-5973,-, mm: 1);LTR_FINDER_scaffold1791_2_ltr#LTR/Gypsy (1339-1360,-, mm: 1);LTR_FINDER_scaffold1791_2_ltr#LTR/Gypsy (6200-6221,-, mm: 1);LTR_FINDER_scaffold447_1_ltr#LTR/Gypsy (17533-17554,+, mm: 1);LTR_FINDER_scaffold2720_6_ltr…
ACCUGAGGUAGUGGUAUGGACUGC	ACCUGAGGUAGUGGUAUGGACUGC	24	66.7586	80.142	6.84793	3.74651	10.4601	7.03353	40.333	40.1431	51.1218	60.8946	1.77461	2.72675	31.8118	26.9821	44.4259	53.8851	40.6336	53.9103	1.2424	2.08902	16.7503	13.8232	35.5752	35.6495	30.365	No hit	gi|1026046435|ref|XM_016713909.1| PREDICTED: Capsicum annuum 26S proteasome non-ATPase regulatory subunit 4 homolog (LOC107867598), mRNA(842-865,+, mm: 1);gi|1026081868|ref|XM_016684715.1| PREDICTED: Capsicum annuum uncharacterized LOC107840796 (LOC107840796), transcript variant X2, mRNA(289-312,+, mm: 1);gi|1026081866|ref|XM_016684714.1| PREDICTED: Capsicum annuum uncharacterized LOC107840796 (L…	LTR_FINDER_scaffold9337_1_ltr#LTR(1581-1604,-, mm: 1);LTR_FINDER_scaffold2622_4_ltr#LINE/RTE-BovB (682-705,+, mm: 1);LTR_FINDER_scaffold1552_5_ltr#DNA/hAT-Tip100 (11175-11198,-, mm: 1);LTR_FINDER_scaffold256_6_ltr#LTR/Copia (1730-1753,-, mm: 1);LTR_FINDER_scaffold4129_3_ltr#LTR/Copia (5060-5083,+, mm: 1);LTR_FINDER_scaffold4834_2_ltr#SINE (3070-3093,-, mm: 1);LTR_FINDER_scaffold819_12_ltr#SINE (3…
UUUUCUAGUAACUGUAUGUUUC	UUUUCUAGUAACUGUAUGUUUC	22	5.29831	1.90814	54.7244	80.6219	3.99385	0	0.40333	0.286736	2.73682	9.1871	101.107	81.8026	1.53363	1.84903	0.17968	0.5393	33.4144	37.1761	214.244	66.1524	11.1941	6.55718	3.28846	3.15882	30.0566	No hit	No hit	LTR_FINDER_scaffold2818_12_ltr#LTR/Gypsy (3883-3904,-, mm: 0);LTR_FINDER_scaffold1045_4_ltr#LTR/Gypsy (1430-1451,-, mm: 0);LTR_FINDER_scaffold789_6_ltr#LTR/Gypsy (10125-10146,-, mm: 1)
UGGUGGAAUGUUGGGCUGUCCCAG	UGGUGGAAUGUUGGGCUGUCCCAG	24	0	0	1.12164	0.900603	0.57055	6.02874	0.554578	0.81242	0.0516382	0	2.00213	9.05671	8.28158	34.5837	0.85348	5.25818	0	0	6.21198	24.3719	55.6436	505.08	9.86539	50.0899	30.0558	No hit	No hit	No hit
CAGGACCACCAUUCAUAGAACC	CAGGACCACCAUUCAUAGAACC	22	3.98931	0.636048	14.8765	25.6492	0.57055	0	0.252081	0.358421	12.3157	19.9374	206.356	178.213	4.33797	3.49261	0.53904	0.584242	10.21	8.1166	176.144	42.4768	3.59518	5.84829	1.39511	0.45126	30.0144	No hit	gi|1026091692|ref|XM_016689558.1| PREDICTED: Capsicum annuum uncharacterized LOC107845312 (LOC107845312), mRNA(828-849,-, mm: 1)	LTR_FINDER_scaffold1842_8_ltr#LTR/Caulimovirus (8286-8307,+, mm: 1);LTR_FINDER_scaffold1339_11_ltr#LTR (6856-6877,-, mm: 1)
GGAGAAUGUUGUCACGUCGACUGA	GGAGAAUGUUGUCACGUCGACUGA	24	37.3375	40.071	7.85151	6.16012	10.0797	4.01916	29.6447	26.0213	65.6838	79.0764	6.59792	11.4913	55.1667	36.0903	65.5832	72.2213	34.652	37.1761	1.93262	1.39268	19.9369	12.051	31.5892	28.4294	30.0107	No hit	No hit	LTR_FINDER_scaffold1067_7_ltr#LTR(9123-9146,+, mm: 0)
UGUUGUUGUAGUGAAUCCGAGAGU	UGUUGUUGUAGUGAAUCCGAGAGU	24	81.7809	186.68	8.38281	1.22482	31.6655	13.0623	39.3246	27.3355	27.0326	29.1726	1.5926	1.8503	14.9419	24.4483	30.321	35.4141	24.8546	26.7547	0.414132	1.39268	20.3455	23.3932	30.9913	37.793	30.007	No hit	gi|1026041175|ref|XM_016711181.1| PREDICTED: Capsicum annuum uncharacterized LOC107864750 (LOC107864750), mRNA(98-121,-, mm: 0)	LTR_FINDER_scaffold3757_2_ltr#LTR(3718-3741,-, mm: 1);LTR_FINDER_scaffold3882_1_ltr#LTR(3220-3243,-, mm: 0);LTR_FINDER_scaffold2176_4_ltr#LTR(4308-4331,+, mm: 1);LTR_FINDER_scaffold5201_1_ltr#LTR(604-627,+, mm: 1);LTR_FINDER_scaffold5201_1_ltr#LTR(3632-3655,+, mm: 1);LTR_FINDER_scaffold978_1_ltr#LTR(2541-2564,-, mm: 0);LTR_FINDER_scaffold1746_20_ltr#LTR(655-678,+, mm: 0);LTR_FINDER_scaffold1746_2…
AGGUGUGUAGAAACGGUAUAGAAC	AGGUGUGUAGAAACGGUAUAGAAC	24	39.0205	118.305	27.864	29.6839	18.1625	16.0766	30.6026	38.7811	22.6692	49.543	5.50585	4.47966	12.3566	37.323	21.0226	39.3689	33.7238	43.8898	2.2087	3.4817	23.6138	29.2415	24.7133	47.6079	29.9686	No hit	No hit	LTR_FINDER_scaffold3780_1_ltr#DNA/P (5222-5245,+, mm: 1);LTR_FINDER_scaffold1895_3_ltr#LTR/Copia (18028-18051,+, mm: 1);rnd-4_family-459#Unknown ( Recon Family Size = 37 Final Multiple Alignment Size = 32 )(352-375,+, mm: 0)
AUGGACUUGAGAAGUACUACGAAG	AUGGACUUGAGAAGUACUACGAAG	24	20.6322	50.2478	48.5849	37.6452	23.3925	8.03832	10.7891	9.51009	29.7952	44.3241	70.1655	51.0292	17.0452	19.0381	15.722	21.4821	51.6686	62.2273	12.2859	7.65975	36.9323	40.2292	11.7587	18.0504	29.9272	No hit	gi|1026017660|ref|XM_016681935.1| PREDICTED: Capsicum annuum probable disease resistance protein At4g27220 (LOC107838747), transcript variant X1, mRNA(767-790,-, mm: 1);gi|1026017662|ref|XM_016681943.1| PREDICTED: Capsicum annuum probable disease resistance protein At4g27220 (LOC107838747), transcript variant X2, mRNA(651-674,-, mm: 1)	No hit
AGUAUGCUCAACUGAAAAUCCGGU	AGUAUGCUCAACUGAAAAUCCGGU	24	31.1042	17.1733	60.7459	40.419	79.4015	57.273	84.2959	59.6173	35.9144	34.0788	19.0657	18.503	17.7462	18.4903	15.8118	22.336	12.582	27.857	0.828264	0.696341	13.4819	21.2665	14.6486	10.9431	29.7617	No hit	gi|1026093111|ref|XM_016690243.1| PREDICTED: Capsicum annuum protein trichome birefringence-like 25 (LOC107845762), mRNA(2031-2054,-, mm: 1);gi|1026093111|ref|XM_016690243.1| PREDICTED: Capsicum annuum protein trichome birefringence-like 25 (LOC107845762), mRNA(2269-2292,+, mm: 1)	LTR_FINDER_scaffold646_17_ltr#LTR(11779-11802,-, mm: 1);LTR_FINDER_scaffold1497_2_ltr#LTR(1003-1026,+, mm: 1)
UAUCCAGGUCUUCUUGUAGGGC	UAUCCAGGUCUUCUUGUAGGGC	22	21.5049	14.6291	24.0268	59.0795	9.50916	12.0575	17.5448	25.0178	40.5618	40.6685	32.4436	33.4027	17.9215	21.0241	30.86	29.257	44.3463	45.1925	73.7155	32.0317	19.9369	5.13941	37.3689	26.85	29.7537	No hit	gi|1026090338|ref|XM_016688877.1| PREDICTED: Capsicum annuum uncharacterized LOC107844468 (LOC107844468), mRNA(1459-1480,-, mm: 1);gi|1026100821|ref|XM_016694051.1| PREDICTED: Capsicum annuum uncharacterized LOC107849487 (LOC107849487), mRNA(1459-1480,-, mm: 0)	LTR_FINDER_scaffold1582_7_ltr#LTR/Gypsy (3499-3520,-, mm: 0);LTR_FINDER_scaffold4877_1_ltr#LTR/Gypsy (4890-4911,-, mm: 0);LTR_FINDER_scaffold33_11_ltr#LTR/Gypsy (4874-4895,-, mm: 0);LTR_FINDER_scaffold1386_10_ltr#LTR/Gypsy (7325-7346,-, mm: 0);LTR_FINDER_scaffold101_1_ltr#LTR/Gypsy (5396-5417,-, mm: 1);LTR_FINDER_scaffold1414_6_ltr#LTR/Gypsy (4621-4642,-, mm: 1);LTR_FINDER_scaffold1446_6_ltr#LTR/…
CGAUAUGAUGUUGGGCUUGGGAAU	CGAUAUGAUGUUGGGCUUGGGAAU	24	80.0979	181.274	9.97673	1.87325	96.0425	53.2539	166.928	107.67	2.24626	3.00625	0	1.36338	1.97181	3.1502	1.70696	3.50545	0	0	0	0	0	0	0	0	29.7528	No hit	No hit	No hit
GAAUGACCUACUUUGACUUGGCAC	GAAUGACCUACUUUGACUUGGCAC	24	61.1487	97.9514	6.84793	4.64711	19.3987	8.03832	36.1988	37.7297	34.6492	42.4723	2.59367	4.67443	25.7649	35.6794	31.5788	38.2454	38.1585	39.581	0.69022	0.696341	30.0688	14.8866	41.6539	59.6791	29.7097	can-mir-f53_103(87-110,-, mm: 1);can-mir-f53_104(89-112,-, mm: 1);can-mir-f53_105(90-113,-, mm: 1)	gi|1026086521|ref|XR_001666154.1| PREDICTED: Capsicum annuum uncharacterized LOC107842892 (LOC107842892), transcript variant X4, ncRNA(1635-1658,-, mm: 1);gi|1026086522|ref|XR_001666156.1| PREDICTED: Capsicum annuum uncharacterized LOC107842892 (LOC107842892), transcript variant X5, ncRNA(1635-1658,-, mm: 1);gi|1026103935|ref|XR_001668751.1| PREDICTED: Capsicum annuum uncharacterized LOC107850780…	LTR_FINDER_scaffold703_4_ltr#LTR/Copia (7748-7771,-, mm: 1);LTR_FINDER_scaffold703_5_ltr#LTR/Copia (1330-1353,-, mm: 1);LTR_FINDER_scaffold703_6_ltr#LTR/Copia (1330-1353,-, mm: 1);LTR_FINDER_scaffold703_7_ltr#LTR/Copia (15614-15637,-, mm: 1);LTR_FINDER_scaffold31_10_ltr#LTR/Copia (3097-3120,+, mm: 0);LTR_FINDER_scaffold31_7_ltr#LTR/Copia (2713-2736,+, mm: 0);LTR_FINDER_scaffold31_7_ltr#LTR/Copia …
CGAGAAUUUUUGAAAGGGCUU	CGAGAAUUUUUGAAAGGGCUU	21	0.186999	0	4.19141	9.29422	4.08894	66.3161	0.857075	8.81714	0.154915	0.12025	10.8297	36.6164	56.3498	130.048	5.97436	18.5609	0	0.501025	29.9555	80.7756	53.3558	155.423	11.5594	28.3166	29.6789	No hit	No hit	No hit
UUGGAGGAUGUUGUAUGAAUAUGC	UUGGAGGAUGUUGUAUGAAUAUGC	24	10.0356	37.5268	57.8532	54.9007	5.99077	1.00479	9.0245	7.40736	9.81126	13.0351	109.161	95.7285	8.54449	9.92996	8.13052	9.30293	15.3665	21.2435	79.9275	99.5768	8.17087	24.8109	6.57693	8.12268	29.6326	No hit	No hit	LTR_FINDER_scaffold648_10_ltr#LTR(17965-17988,+, mm: 0);LTR_FINDER_scaffold648_11_ltr#LTR(17965-17988,+, mm: 0);LTR_FINDER_scaffold648_12_ltr#LTR(2896-2919,-, mm: 0);LTR_FINDER_scaffold648_5_ltr#LTR(6714-6737,-, mm: 1);LTR_FINDER_scaffold648_9_ltr#LTR(917-940,-, mm: 0);LTR_FINDER_scaffold1291_21_ltr#LTR(306-329,+, mm: 0);LTR_FINDER_scaffold1291_21_ltr#LTR(21031-21054,+, mm: 0);LTR_FINDER_scaffold…
UGACUAUAGAGCAGCCUGGUUC	UGACUAUAGAGCAGCCUGGUUC	22	5.36064	0.636048	32.9409	80.766	1.61656	4.01916	0.302497	0.358421	7.59082	8.68205	124.268	68.2662	1.27072	1.5751	0.26952	0.359534	17.9448	28.2578	191.605	115.593	6.6184	7.26606	1.79371	3.61008	29.6238	No hit	No hit	No hit
AGAGAUCAACGACAAGGUAGGAGU	AGAGAUCAACGACAAGGUAGGAGU	24	29.3588	37.8449	8.38281	5.47566	21.3005	9.04311	10.9907	6.90557	75.1336	45.9596	19.3842	6.81688	30.8478	33.6249	76.5886	47.6831	65.3851	43.2886	3.4511	2.08902	31.9481	29.7731	38.8637	30.7985	29.6224	No hit	No hit	LTR_FINDER_scaffold1164_15_ltr#LINE/RTE-BovB (1808-1831,+, mm: 1)
CCUGAACCCUGAACCCUGAAC	CCUGAACCCUGAACCCUGAAC	21	22.4399	11.7669	0.885509	0.864578	7.70242	7.03353	8.97408	18.9246	94.3172	70.4665	3.45822	1.8503	70.4592	55.6078	82.518	65.0306	24.5452	32.5666	1.65653	1.39268	21.8979	18.6082	49.3269	37.4546	29.5728	No hit	No hit	LTR_FINDER_scaffold1422_1_ltr#LINE/Penelope (3137-3157,+, mm: 1);LTR_FINDER_scaffold1422_1_ltr#LINE/Penelope (3144-3164,+, mm: 0);LTR_FINDER_scaffold1422_1_ltr#LINE/Penelope (3151-3171,+, mm: 1)
UCGAGGGGACUGUUUCAAACCA	UCGAGGGGACUGUUUCAAACCA	22	9.53695	2.22617	35.0071	67.3651	2.2822	2.00958	0.201665	0.143368	5.55111	9.6681	97.7402	98.3578	1.7089	2.46537	0.08984	0.26965	28.7735	30.2619	197.127	92.6134	10.8673	10.456	2.59091	2.14349	29.5607	No hit	gi|1026095548|ref|XM_016691473.1| PREDICTED: Capsicum annuum WD repeat-containing protein 91 homolog (LOC107847281), transcript variant X3, mRNA(585-606,-, mm: 0);gi|1026095546|ref|XM_016691472.1| PREDICTED: Capsicum annuum WD repeat-containing protein 91 homolog (LOC107847281), transcript variant X2, mRNA(585-606,-, mm: 0);gi|1026095550|ref|XM_016691474.1| PREDICTED: Capsicum annuum WD repeat-co…	LTR_FINDER_scaffold574_7_ltr#LTR/Copia (3261-3282,-, mm: 1);LTR_FINDER_scaffold2844_1_ltr#LTR/Copia (8164-8185,-, mm: 1);LTR_FINDER_scaffold1021_12_ltr#LTR/Copia (1956-1977,-, mm: 1);LTR_FINDER_scaffold142_17_ltr#LTR/Copia (3651-3672,-, mm: 1);LTR_FINDER_scaffold1151_1_ltr#LTR/Copia (2979-3000,-, mm: 1);LTR_FINDER_scaffold816_12_ltr#LTR/Copia (5299-5320,-, mm: 1);LTR_FINDER_scaffold144_6_ltr#LTR/…
AGUAAAAGUGAAUACAACGGCUGU	AGUAAAAGUGAAUACAACGGCUGU	24	67.943	55.3362	16.4114	30.7646	26.0551	17.0814	18.9061	20.5017	40.8975	50.5771	28.3938	23.4695	21.1202	27.4615	27.0868	25.5718	47.1309	54.2109	2.62284	2.78536	30.3956	20.3804	17.5385	36.4392	29.5451	No hit	No hit	LTR_FINDER_scaffold7937_1_ltr#LTR(5610-5633,-, mm: 0);LTR_FINDER_scaffold3273_6_ltr#LTR(825-848,-, mm: 0);LTR_FINDER_scaffold3273_7_ltr#LTR(806-829,-, mm: 0);LTR_FINDER_scaffold3273_9_ltr#LTR(375-398,-, mm: 0);LTR_FINDER_scaffold1684_4_ltr#LTR/Copia (990-1013,-, mm: 1);LTR_FINDER_scaffold1684_4_ltr#LTR/Copia (7188-7211,-, mm: 0);LTR_FINDER_scaffold3273_8_ltr#SINE (553-576,-, mm: 0)
AGAGAGACUGUUUCCGAUAGACC	AGAGAGACUGUUUCCGAUAGACC	23	52.5467	20.0355	2.59749	1.51301	27.4815	8.03832	59.7432	59.9279	47.6621	39.1775	1.68361	4.09013	59.3294	42.2537	65.134	52.8514	19.5949	17.1351	1.93262	2.08902	25.9834	13.2916	46.9353	34.747	29.4073	can-mir-f43_67(206-228,+, mm: 1);can-mir-f43_68(205-227,+, mm: 1)	gi|1026011998|ref|XM_016711985.1| PREDICTED: Capsicum annuum ankyrin repeat-containing protein At3g12360-like (LOC107865769), mRNA(1935-1957,-, mm: 1);gi|1026014667|ref|XM_016715510.1| PREDICTED: Capsicum annuum group II intron-encoded protein LtrA-like (LOC107868894), mRNA(5367-5389,+, mm: 1);gi|1026020998|ref|XM_016695205.1| PREDICTED: Capsicum annuum pentatricopeptide repeat-containing protein…	LTR_FINDER_scaffold157_8_ltr#LTR(1184-1206,-, mm: 1);LTR_FINDER_scaffold157_9_ltr#LTR(20481-20503,+, mm: 1);LTR_FINDER_scaffold8312_5_ltr#LTR(1690-1712,+, mm: 1);LTR_FINDER_scaffold830_6_ltr#LTR/Gypsy (356-378,-, mm: 0);LTR_FINDER_scaffold1021_17_ltr#LINE/L1 (28-50,-, mm: 1);LTR_FINDER_scaffold1021_17_ltr#LINE/L1 (19618-19640,-, mm: 1);LTR_FINDER_scaffold2720_2_ltr#SINE (1365-1387,-, mm: 0);LTR_F…
AGAGGAUGUAGCAGUUAUGGGUU	AGAGGAUGUAGCAGUUAUGGGUU	23	22.1282	100.814	1.83005	1.76518	27.4815	33.1581	47.1391	52.4967	25.974	35.5459	1.27408	1.94768	34.4847	52.663	36.2504	46.4248	23.3076	30.1617	2.2087	5.57073	24.5126	22.3298	38.3654	37.793	29.4011	No hit	No hit	No hit
AACGGUGGCCGGGAUGUGAACAGU	AACGGUGGCCGGGAUGUGAACAGU	24	56.0997	145.655	57.0267	41.4637	24.2484	16.0766	19.4102	15.6988	11.6444	14.4059	15.016	24.1512	5.3896	9.72452	7.54656	11.9545	21.6575	25.4521	4.14132	6.96341	45.8386	72.3062	21.1259	30.5729	29.3154	No hit	No hit	LTR_FINDER_scaffold3666_5_ltr#LTR(1842-1865,+, mm: 0);LTR_FINDER_scaffold3666_5_ltr#LTR(9575-9598,+, mm: 0);LTR_FINDER_scaffold269_16_ltr#LTR(5251-5274,-, mm: 0);LTR_FINDER_scaffold269_16_ltr#LTR(12774-12797,-, mm: 0);LTR_FINDER_scaffold4923_1_ltr#LTR(516-539,+, mm: 0);LTR_FINDER_scaffold2524_1_ltr#LTR(11955-11978,+, mm: 0);LTR_FINDER_scaffold2846_8_ltr#LTR/Gypsy (3144-3167,+, mm: 0);LTR_FINDER_s…
AUAUCUCGUAGAAUUAGUUGAAGC	AUAUCUCGUAGAAUUAGUUGAAGC	24	57.9074	79.506	36.8372	31.5571	35.9446	59.2826	13.0578	14.1218	17.0664	28.9802	28.8488	36.7138	16.6946	20.4763	15.0033	17.2127	50.7405	57.1168	2.48479	4.17805	26.9639	18.6082	15.2465	17.0351	29.2327	No hit	No hit	No hit
CCACAAUGUAGUCGUUUAAAGAGU	CCACAAUGUAGUCGUUUAAAGAGU	24	36.5271	56.6083	4.60464	1.33289	51.92	26.1245	84.2455	63.536	40.4585	40.5002	1.72911	3.70059	36.8947	30.0638	32.7467	41.9306	21.6575	30.5625	0.828264	0	19.365	20.7349	27.3042	24.9321	29.0961	No hit	No hit	LTR_FINDER_scaffold1523_17_ltr#LTR(4410-4433,-, mm: 1);LTR_FINDER_scaffold1646_8_ltr#LTR/Copia (7045-7068,+, mm: 0);LTR_FINDER_scaffold1646_9_ltr#buffer (1681-1704,-, mm: 0);LTR_FINDER_scaffold879_4_ltr#LTR/Copia (4100-4123,+, mm: 1);LTR_FINDER_scaffold879_5_ltr#LTR/Copia (10910-10933,+, mm: 1);LTR_FINDER_scaffold863_1_ltr#LTR/Copia (3755-3778,+, mm: 1);LTR_FINDER_scaffold863_1_ltr#LTR/Copia (453…
UGAUGAUGACUCUGACGACGU	UGAUGAUGACUCUGACGACGU	21	19.9466	0.318024	14.8175	27.5224	2.09202	1.00479	5.24328	6.04536	21.5073	22.583	99.8789	46.3548	16.3003	10.6148	13.3862	14.7409	16.3978	34.6709	182.77	76.5975	17.404	7.97494	21.4248	17.8248	29.0592	No hit	gi|1026012750|ref|XM_016705271.1| PREDICTED: Capsicum annuum uncharacterized LOC107860055 (LOC107860055), mRNA(759-779,+, mm: 1);gi|1026041793|ref|XM_016711558.1| PREDICTED: Capsicum annuum uncharacterized LOC107865248 (LOC107865248), mRNA(745-765,+, mm: 1);gi|1026043458|ref|XR_001672884.1| PREDICTED: Capsicum annuum uncharacterized LOC107866340 (LOC107866340), ncRNA(456-476,+, mm: 0);gi|10260617…	LTR_FINDER_scaffold1646_8_ltr#LTR/Copia (16231-16251,+, mm: 1)
UCGCUUGGUGCAGGUCGGGACC	UCGCUUGGUGCAGGUCGGGACC	22	17.0792	0.636048	28.1001	43.301	1.99692	2.00958	0.806659	0.573473	12.5481	8.2251	100.789	44.0176	6.44123	5.20467	1.61712	0.719067	25.0608	15.7322	285.199	73.8121	9.06967	6.55718	4.58392	2.82037	29.0375	can-miR168a(8-29,+, mm: 1);can-miR168b(10-31,+, mm: 1)	gi|1026015008|ref|XR_001674093.1| PREDICTED: Capsicum annuum uncharacterized LOC107870308 (LOC107870308), transcript variant X2, ncRNA(83-104,+, mm: 1);gi|1026015007|ref|XR_001674092.1| PREDICTED: Capsicum annuum uncharacterized LOC107870308 (LOC107870308), transcript variant X1, ncRNA(83-104,+, mm: 1);gi|1026020841|ref|XR_001668423.1| PREDICTED: Capsicum annuum uncharacterized LOC107850040 (LOC1…	No hit
AACGAGAUUAGUAUAGAGCCAC	AACGAGAUUAGUAUAGAGCCAC	22	138.005	15.9012	3.77817	2.05337	9.60425	11.0527	35.5938	45.8539	40.82	30.0625	5.68786	3.0189	32.732	20.6817	44.8302	28.0436	41.3555	36.0738	1.79457	3.4817	32.3566	6.91162	68.2605	37.2289	28.9659	No hit	No hit	No hit
UGCCGACCUAGUGACUCCCGCCUG	UGCCGACCUAGUGACUCCCGCCUG	24	0	0	370.202	7.85325	20.4447	6.02874	1.10916	0.119474	0.206553	0.21645	169.043	13.439	19.4113	8.2179	0.71872	0.449417	0	0	19.3262	26.461	5.47448	24.6337	0.697553	1.12815	28.9659	No hit	No hit	No hit
GUUUAAUAUCUGAUAUGUGGGCCA	GUUUAAUAUCUGAUAUGUGGGCCA	24	0	0	3.01073	16.6792	4.08894	97.4646	0.151249	1.45758	0.180734	0.1443	11.1937	59.4042	20.5506	397.267	0.71872	2.47179	0.103131	0.40082	2.07066	18.8012	4.16714	53.8752	0.199301	0.112815	28.9381	No hit	gi|1026092545|ref|XM_016689976.1| PREDICTED: Capsicum annuum pentatricopeptide repeat-containing protein At1g03540 (LOC107845568), transcript variant X3, mRNA(2613-2636,-, mm: 1);gi|1026092543|ref|XM_016689975.1| PREDICTED: Capsicum annuum pentatricopeptide repeat-containing protein At1g03540 (LOC107845568), transcript variant X2, mRNA(2609-2632,-, mm: 1)	LTR_FINDER_scaffold258_14_ltr#LTR/Gypsy (14055-14078,+, mm: 0);LTR_FINDER_scaffold258_14_ltr#LTR/Gypsy (15508-15531,+, mm: 0);LTR_FINDER_scaffold475_7_ltr#LTR/Copia (9793-9816,+, mm: 0);LTR_FINDER_scaffold475_7_ltr#LTR/Copia (15610-15633,+, mm: 0)
UGGGCUGCUCCAAUUAGACCACC	UGGGCUGCUCCAAUUAGACCACC	23	0.124666	0.318024	2.42039	1.72916	8.74843	10.0479	2.82331	2.36558	0.206553	0.07215	2.36615	21.814	22.7415	68.2771	3.68344	12.8084	0.412524	0	4.55545	26.461	76.6428	210.007	65.9686	149.593	28.9245	No hit	No hit	No hit
CGGCUGUGAGGAUACCUUGGGAAA	CGGCUGUGAGGAUACCUUGGGAAA	24	93.3125	188.906	7.55634	1.33289	39.3679	9.04311	44.82	41.1945	28.4268	32.5396	0.819052	1.46076	10.7792	24.1743	26.7723	29.2121	16.9135	23.1474	0.414132	0.696341	9.15137	11.8738	23.6171	27.1884	28.8633	No hit	No hit	LTR_FINDER_scaffold12_5_ltr#LTR(3253-3276,+, mm: 1);rnd-1_family-1090#Unknown ( RepeatScout Family Size = 31 Final Multiple Alignment Size (possibly truncated) = 29 Localized to 6496 out of 12404 contigs )(12-35,-, mm: 1)
ACCCAAAUUUUCGUCGUCAAAGAA	ACCCAAAUUUUCGUCGUCAAAGAA	24	66.5716	19.3995	177.987	104.218	143.303	112.536	31.006	25.9735	0.154915	0.74555	2.00213	4.09013	0.219089	1.30117	0.2246	0.26965	0	0	0	0	0	0	0	0	28.7501	No hit	No hit	No hit
CUUAACGAGAUUAGUAUAGAGC	CUUAACGAGAUUAGUAUAGAGC	22	57.7204	11.7669	28.5134	33.8266	6.37114	8.03832	14.7719	23.1062	22.9015	29.9663	46.8225	36.519	19.981	20.1339	19.4504	20.7631	47.6465	41.4849	56.598	28.55	25.8199	8.32939	47.7325	32.6035	28.7257	No hit	No hit	No hit
AUCUGGCGGUCAUGUAAACCCUGC	AUCUGGCGGUCAUGUAAACCCUGC	24	35.4675	21.6256	14.0501	11.1314	23.1073	12.0575	30.8547	27.5267	67.078	57.7681	8.41804	6.81688	34.879	18.5588	44.8302	43.0541	48.781	54.4113	4.6935	4.17805	30.3139	13.4688	42.1521	33.6189	28.7017	No hit	No hit	No hit
AGGAUACGUCGAAUCAUGAAGAGU	AGGAUACGUCGAAUCAUGAAGAGU	24	28.6108	53.428	32.7638	20.4617	30.3342	29.1389	22.536	23.4168	38.5479	52.6454	20.9313	23.4695	24.4942	36.2272	33.8248	44.0878	29.908	46.5953	1.2424	2.08902	22.6333	23.5704	18.8339	28.4294	28.6758	No hit	gi|1026006399|ref|XM_016699524.1| PREDICTED: Capsicum annuum putative ankyrin repeat protein RF_0381 (LOC107854520), mRNA(1823-1846,+, mm: 0)	No hit
CAUGAGACCAACACUGCCGGGC	CAUGAGACCAACACUGCCGGGC	22	63.5797	8.58665	9.03219	9.94265	20.0643	27.1293	24.8552	27.9329	35.0365	37.2775	19.9758	9.83578	36.3689	22.5992	23.4033	25.6168	34.1364	60.5238	28.161	7.65975	25.7382	24.8109	58.3951	47.2695	28.6638	No hit	gi|1026091692|ref|XM_016689558.1| PREDICTED: Capsicum annuum uncharacterized LOC107845312 (LOC107845312), mRNA(22-43,+, mm: 1)	LTR_FINDER_scaffold2015_29_ltr#LTR/Gypsy (1971-1992,+, mm: 0);LTR_FINDER_scaffold2015_30_ltr#LTR/Gypsy (1974-1995,+, mm: 0);LTR_FINDER_scaffold1842_8_ltr#LTR/Caulimovirus (5806-5827,+, mm: 1);LTR_FINDER_scaffold1842_8_ltr#LTR/Caulimovirus (13243-13264,-, mm: 1);LTR_FINDER_scaffold5572_2_ltr#LTR/Caulimovirus (1837-1858,-, mm: 0);LTR_FINDER_scaffold5572_2_ltr#LTR/Caulimovirus (7703-7724,+, mm: 0);L…
GAAGUAGCUGUGGAACCUUGGGGA	GAAGUAGCUGUGGAACCUUGGGGA	24	74.8619	86.5025	15.2307	6.73651	94.7112	53.2539	58.8357	44.3486	24.1925	24.531	2.86668	2.23983	16.6946	23.4895	26.8622	26.4257	16.7072	17.7363	0.414132	1.39268	11.1124	17.0132	22.0227	19.517	28.6541	No hit	No hit	LTR_FINDER_scaffold20749_1_ltr#LTR/Copia (460-483,+, mm: 1);LTR_FINDER_scaffold1887_1_ltr#LTR/Copia (354-377,+, mm: 1);LTR_FINDER_scaffold1887_1_ltr#LTR/Copia (5403-5426,+, mm: 1);LTR_FINDER_scaffold2511_9_ltr#LTR/Copia (366-389,+, mm: 0);LTR_FINDER_scaffold2511_9_ltr#LTR/Copia (3680-3703,+, mm: 0);LTR_FINDER_scaffold863_7_ltr#LTR/Copia (470-493,+, mm: 0);LTR_FINDER_scaffold863_7_ltr#LTR/Copia (4…
AGACCAAGGACCCUUUAACCCACC	AGACCAAGGACCCUUUAACCCACC	24	22.1282	2.22617	50.474	41.7519	16.3558	19.091	1.15957	1.67263	11.3862	10.7744	89.4132	86.3796	20.1562	22.2568	1.30268	1.21343	35.3739	32.0656	12.7	18.1049	82.4441	80.8128	17.5385	10.379	28.6317	can-mir-f23_11(222-245,-, mm: 1);can-mir-f23_12(218-241,-, mm: 1);can-mir-f23_13(218-241,-, mm: 1);can-mir-f23_15(53-76,+, mm: 0);can-mir-f23_19(221-244,-, mm: 1)	gi|1026027953|ref|XM_016704744.1| PREDICTED: Capsicum annuum rust resistance kinase Lr10-like (LOC107859664), mRNA(2322-2345,+, mm: 1);gi|1026047270|ref|XM_016714080.1| PREDICTED: Capsicum annuum maltose excess protein 1-like, chloroplastic (LOC107867712), mRNA(425-448,+, mm: 1);gi|1026090472|ref|XM_016688961.1| PREDICTED: Capsicum annuum ubiquitin carboxyl-terminal hydrolase 12-like (LOC10784458…	LTR_FINDER_scaffold332_3_ltr#LINE/L1 (5546-5569,-, mm: 0);LTR_FINDER_scaffold332_4_ltr#LINE/L1 (4427-4450,-, mm: 0);LTR_FINDER_scaffold2605_2_ltr#LTR/Copia (7755-7778,+, mm: 1);LTR_FINDER_scaffold927_9_ltr#LTR/Gypsy (934-957,-, mm: 0);LTR_FINDER_scaffold927_9_ltr#LTR/Gypsy (1157-1180,-, mm: 0);LTR_FINDER_scaffold176_21_ltr#LTR/Copia (2539-2562,-, mm: 1);LTR_FINDER_scaffold592_26_ltr#LTR/Copia (43…
AUUUUUAGAAUGCAUGUAGAAACU	AUUUUUAGAAUGCAUGUAGAAACU	24	36.5895	12.721	61.3953	62.1776	63.0457	53.2539	3.78121	5.99757	6.29986	11.2313	39.7695	60.5728	13.8903	17.1891	0.98824	1.43813	74.77	50.6035	6.62611	4.87439	55.3985	22.6843	11.4598	8.00986	28.532	No hit	No hit	LTR_FINDER_scaffold3224_8_ltr#LTR(8201-8224,-, mm: 1);LTR_FINDER_scaffold1068_2_ltr#DNA/TcMar (4504-4527,+, mm: 0);LTR_FINDER_scaffold1068_3_ltr#LTR/Copia (6483-6506,-, mm: 1);LTR_FINDER_scaffold879_5_ltr#LTR/Copia (6569-6592,-, mm: 1);LTR_FINDER_scaffold3083_1_ltr#LTR/Copia (6372-6395,-, mm: 0);rnd-1_family-855#Unknown ( RepeatScout Family Size = 66 Final Multiple Alignment Size (possibly trunca…
GGUGGAAUGUUGGGCUGUCCCAGA	GGUGGAAUGUUGGGCUGUCCCAGA	24	0	0	0.236136	0.972651	1.04601	4.01916	0.352913	0.453999	0.0258191	0	1.5926	6.81688	6.83559	25.1331	0.94332	4.17958	0.103131	0	3.4511	14.6232	48.9435	497.459	18.236	47.2695	28.4455	No hit	No hit	No hit
UUAAUAUCUGAUAUGUGGGCCA	UUAAUAUCUGAUAUGUGGGCCA	22	0.062333	0	2.53846	11.8519	2.66256	35.1677	0.100832	0.884104	0.180734	0.0962	15.2435	48.9842	44.4314	365.902	0.58396	2.06732	0	0	8.1446	61.278	11.0307	66.6351	0.697553	0.22563	28.282	No hit	gi|1026092545|ref|XM_016689976.1| PREDICTED: Capsicum annuum pentatricopeptide repeat-containing protein At1g03540 (LOC107845568), transcript variant X3, mRNA(2613-2634,-, mm: 1);gi|1026092543|ref|XM_016689975.1| PREDICTED: Capsicum annuum pentatricopeptide repeat-containing protein At1g03540 (LOC107845568), transcript variant X2, mRNA(2609-2630,-, mm: 1)	LTR_FINDER_scaffold258_14_ltr#LTR/Gypsy (14057-14078,+, mm: 0);LTR_FINDER_scaffold258_14_ltr#LTR/Gypsy (15510-15531,+, mm: 0);LTR_FINDER_scaffold475_7_ltr#LTR/Copia (9795-9816,+, mm: 0);LTR_FINDER_scaffold475_7_ltr#LTR/Copia (15612-15633,+, mm: 0)
UUGUUCGGGUGAAAGAUUUACC	UUGUUCGGGUGAAAGAUUUACC	22	3.36598	0.636048	14.7585	18.6245	0.760733	0	0	0.0716841	9.26906	8.7061	152.89	88.4247	1.7089	0.753308	0.17968	0.134825	30.5268	21.6443	200.026	105.147	10.8673	5.13941	1.99301	0.90252	28.1888	No hit	gi|1026056469|ref|XR_001674240.1| PREDICTED: Capsicum annuum uncharacterized LOC107870655 (LOC107870655), ncRNA(537-558,-, mm: 0)	No hit
CGGGCUGGUGUCUUUCAAGUC	CGGGCUGGUGUCUUUCAAGUC	21	0.311665	0	0.236136	2.30554	0.190183	10.0479	0.0504162	0.453999	0.0774573	0.3367	0.637041	11.8808	15.1172	87.0413	0.2246	4.58405	0.309393	0.40082	9.80112	49.4402	67.9816	379.076	8.07168	27.7525	28.1803	No hit	No hit	No hit
UGAGGACAUGACCCUGGAUAGGAA	UGAGGACAUGACCCUGGAUAGGAA	24	96.3045	23.5338	7.79247	1.69313	67.1347	40.1916	63.4236	48.4107	30.7247	34.8725	2.13864	1.46076	25.1077	15.8879	27.6707	31.4142	29.4955	32.3662	0.966308	0.696341	18.5479	20.026	27.9021	27.3012	28.1276	can-mir-f12_211(23-46,+, mm: 0);can-mir-f12_212(123-146,+, mm: 0);can-mir-f12_213(82-105,+, mm: 0);can-mir-f12_214(107-130,-, mm: 0);can-mir-f12_214(184-207,+, mm: 0);can-mir-f12_215(136-159,+, mm: 1);can-mir-f12_216(127-150,-, mm: 0);can-mir-f12_216(204-227,+, mm: 0);can-mir-f12_217(22-45,+, mm: 1);can-mir-f12_218(204-227,+, mm: 0);can-mir-f12_219(125-148,-, mm: 0);can-mir-f12_219(202-225,+, mm:…	gi|1026024864|ref|XM_016703288.1| PREDICTED: Capsicum annuum nucleolin-like (LOC107858559), mRNA(6229-6252,-, mm: 1);gi|1026039868|ref|XM_016710502.1| PREDICTED: Capsicum annuum eukaryotic translation initiation factor 2 subunit alpha-like (LOC107864200), transcript variant X1, mRNA(535-558,+, mm: 1);gi|1026048022|ref|XR_001673336.1| PREDICTED: Capsicum annuum uncharacterized LOC107867790 (LOC107…	LTR_FINDER_scaffold1186_6_ltr#LTR(14418-14441,+, mm: 1);LTR_FINDER_scaffold2909_1_ltr#LINE/RTE-BovB (14481-14504,+, mm: 1);LTR_FINDER_scaffold190_1_ltr#LTR/Gypsy (1704-1727,-, mm: 1);LTR_FINDER_scaffold750_2_ltr#LTR/Gypsy (3876-3899,+, mm: 1);LTR_FINDER_scaffold1021_17_ltr#LINE/L1 (153-176,+, mm: 1);LTR_FINDER_scaffold847_8_ltr#LINE/RTE-BovB (14251-14274,+, mm: 1);LTR_FINDER_scaffold142_14_ltr#LT…
GAGACUGCUACCUACCAUCCGAGA	GAGACUGCUACCUACCAUCCGAGA	24	169.296	111.626	37.7227	11.0954	134.079	33.1581	102.647	55.1012	2.63355	3.4632	0.591538	0.48692	1.88417	2.19144	2.9198	3.46051	0.103131	0	0	0.696341	0.326835	0	0	0	28.0618	No hit	gi|1026069384|ref|XM_016723679.1| PREDICTED: Capsicum annuum uncharacterized LOC107876846 (LOC107876846), mRNA(3771-3794,+, mm: 0)	No hit
AGACCGUGUUCUCUGAUGAUAGCU	AGACCGUGUUCUCUGAUGAUAGCU	24	82.7782	36.2547	251.543	150.725	80.5426	47.2251	6.40286	6.71441	0.335648	0.50505	2.04763	3.40844	0.525815	0.82179	0.17968	0.314592	0.618786	0.40082	0	0	0.571961	0.708884	0.199301	0.112815	28.039	No hit	No hit	No hit
UCUUGCCGAUUCCGUCCAUACCG	UCUUGCCGAUUCCGUCCAUACCG	23	5.4853	0	58.6797	46.399	1.23619	3.01437	0.705827	0.716841	5.96421	4.2809	129.638	74.6935	1.31454	2.46537	0.31444	0.584242	20.3168	13.9285	184.289	96.0951	5.71961	12.051	0.996504	1.80504	27.9456	No hit	No hit	No hit
UUUGUCAUCUGGACCCUUGAACCC	UUUGUCAUCUGGACCCUUGAACCC	24	36.7765	6.04246	57.2038	63.4384	3.04293	8.03832	0.756243	0.860209	7.04861	8.1289	78.7655	63.6891	5.65251	6.91673	0.62888	0.314592	55.072	54.2109	74.8198	51.5292	37.9945	37.5709	6.47728	5.52794	27.9378	No hit	gi|1026036440|ref|XM_016708890.1| PREDICTED: Capsicum annuum protein DEFECTIVE IN MERISTEM SILENCING 3-like (LOC107863109), transcript variant X4, mRNA(144-167,-, mm: 1);gi|1026036444|ref|XM_016708892.1| PREDICTED: Capsicum annuum protein DEFECTIVE IN MERISTEM SILENCING 3-like (LOC107863109), transcript variant X6, mRNA(144-167,-, mm: 1);gi|1026036452|ref|XM_016708896.1| PREDICTED: Capsicum annuu…	LTR_FINDER_scaffold164_2_ltr#LTR(1732-1755,-, mm: 1);LTR_FINDER_scaffold2975_1_ltr#LTR/Gypsy (6589-6612,+, mm: 1);LTR_FINDER_scaffold1690_2_ltr#LTR/Copia (2360-2383,+, mm: 1);LTR_FINDER_scaffold618_9_ltr#LTR/Copia (5050-5073,-, mm: 1);LTR_FINDER_scaffold3137_2_ltr#LTR/Gypsy (13058-13081,+, mm: 1);LTR_FINDER_scaffold3137_2_ltr#LTR/Gypsy (14252-14275,-, mm: 0);LTR_FINDER_scaffold883_5_ltr#LINE/RTE-…
ACCAUUUUAGAUAGUUGAAGGAC	ACCAUUUUAGAUAGUUGAAGGAC	23	28.6732	24.1698	2.89266	2.73783	21.0152	8.03832	46.7358	56.3437	48.5141	51.467	1.91112	2.04506	36.1059	29.5844	55.9254	36.8073	47.8528	47.397	2.07066	1.39268	26.0651	10.456	43.5472	38.4699	27.9258	No hit	No hit	No hit
CGCCACCAUGAUUGUCUCGGGU	CGCCACCAUGAUUGUCUCGGGU	22	44.9421	2.54419	15.1717	16.427	35.6593	53.2539	32.0647	27.2639	42.4466	34.3674	39.3145	17.0422	38.6474	28.0778	25.245	27.5942	21.6575	35.0718	33.5447	12.5341	14.1356	17.3677	35.9738	19.517	27.911	No hit	gi|1026012308|ref|XM_016694363.1| PREDICTED: Capsicum annuum uncharacterized LOC107849771 (LOC107849771), partial mRNA(435-456,+, mm: 0)	LTR_FINDER_scaffold1842_8_ltr#LTR/Caulimovirus (2412-2433,+, mm: 0);LTR_FINDER_scaffold1842_8_ltr#LTR/Caulimovirus (16637-16658,-, mm: 0);LTR_FINDER_scaffold2373_1_ltr#LTR/Gypsy (5294-5315,-, mm: 1);LTR_FINDER_scaffold1339_11_ltr#LTR (2650-2671,+, mm: 0)
AACGGUGGCCGGGAUGUUGUGAAC	AACGGUGGCCGGGAUGUUGUGAAC	24	48.2457	101.45	21.3703	14.4096	6.08586	8.03832	11.8982	9.84462	29.2014	46.2241	11.6942	14.9971	10.2096	21.1611	19.3605	34.3804	36.0958	44.491	4.6935	9.05243	25.4114	48.0269	38.8637	53.4743	27.8617	No hit	No hit	LTR_FINDER_scaffold862_2_ltr#LTR/Copia (4630-4653,+, mm: 0);LTR_FINDER_scaffold638_1_ltr#LINE/RTE-BovB (13169-13192,-, mm: 0);LTR_FINDER_scaffold638_2_ltr#LINE/RTE-BovB (18846-18869,-, mm: 0);LTR_FINDER_scaffold3904_2_ltr#LTR/Gypsy (5901-5924,+, mm: 0);LTR_FINDER_scaffold1105_6_ltr#LTR/Gypsy (2259-2282,-, mm: 0);LTR_FINDER_scaffold1586_3_ltr#LTR/Gypsy (288-311,+, mm: 0);LTR_FINDER_scaffold1586_4_…
AAAAGACGAGGACGCAGACGAAGA	AAAAGACGAGGACGCAGACGAAGA	24	142.805	169.825	126.037	91.9335	65.2328	57.273	6.25161	5.49578	0.0774573	0.26455	0.637041	1.26599	0.350543	0.410895	0.2246	0.0898834	0	0	0	0	0	0	0	0	27.8406	No hit	No hit	No hit
AGACUUUGUAAACACUGCCAUGGG	AGACUUUGUAAACACUGCCAUGGG	24	86.4559	84.2764	143.925	121.725	113.159	38.182	38.1651	33.5721	0.180734	0.8658	0.910058	3.21367	0.219089	0.616343	0.2246	0.404475	0	0.100205	0.828264	0	0	0	0.0996504	0	27.7968	No hit	No hit	No hit
AAGUUUAAAAUUCUGAAUCCGCCU	AAGUUUAAAAUUCUGAAUCCGCCU	24	63.3927	38.4809	59.6242	54.0722	24.5336	16.0766	1.96623	2.77179	8.02974	14.0933	57.6067	54.9246	10.0343	19.586	0.58396	1.21343	63.6318	50.0023	10.6294	11.1415	46.7374	41.8242	7.37413	6.65609	27.7078	No hit	gi|1026093590|ref|XR_001667098.1| PREDICTED: Capsicum annuum uncharacterized LOC107845934 (LOC107845934), transcript variant X1, ncRNA(1368-1391,-, mm: 1);gi|1026093592|ref|XR_001667100.1| PREDICTED: Capsicum annuum uncharacterized LOC107845934 (LOC107845934), transcript variant X3, ncRNA(1368-1391,-, mm: 1);gi|1026093591|ref|XR_001667099.1| PREDICTED: Capsicum annuum uncharacterized LOC107845934…	LTR_FINDER_scaffold1629_2_ltr#LTR/Copia (2960-2983,-, mm: 1)
GUGGCACUGUUUGAUUAGGGAC	GUGGCACUGUUUGAUUAGGGAC	22	36.0908	8.90467	1.71198	1.26084	14.1686	6.02874	42.0471	36.9412	43.5052	41.366	2.73017	2.82414	51.004	39.5144	52.242	48.7617	37.2303	29.5605	1.2424	1.39268	35.8701	9.39271	73.7413	47.3823	27.7047	No hit	No hit	No hit
UACAAGUUGUAAAGAUAGGACU	UACAAGUUGUAAAGAUAGGACU	22	5.8593	0.636048	26.093	63.1502	3.04293	4.01916	0.352913	0.692946	6.40314	9.2352	127.226	72.6485	1.7089	3.08171	1.84172	1.30331	34.1364	20.041	197.955	70.3304	5.96474	4.2533	2.29196	1.91785	27.6744	No hit	No hit	LTR_FINDER_scaffold830_2_ltr#LTR/Gypsy (4090-4111,+, mm: 0);LTR_FINDER_scaffold830_3_ltr#LTR/Gypsy (3224-3245,+, mm: 0);LTR_FINDER_scaffold462_8_ltr#LTR/Gypsy (10349-10370,+, mm: 1);LTR_FINDER_scaffold526_1_ltr#LTR/Gypsy (6763-6784,+, mm: 1);LTR_FINDER_scaffold1247_2_ltr#LTR/Gypsy (12728-12749,+, mm: 1);LTR_FINDER_scaffold33_10_ltr#LTR/Gypsy (7248-7269,+, mm: 1);LTR_FINDER_scaffold3714_3_ltr#LTR/…
CGACAUCGGAUCAAGAACUGAGGA	CGACAUCGGAUCAAGAACUGAGGA	24	92.1282	184.772	10.508	6.44831	130.561	51.2443	98.2612	78.6375	1.78152	2.76575	0.682543	0.292152	0.920176	0.753308	1.3476	2.56168	0	0	0	0	0	0	0	0	27.6527	No hit	No hit	No hit
AGCCGACAUGAAAAGACUCCGU	AGCCGACAUGAAAAGACUCCGU	22	44.5681	3.81629	0.885509	0.252169	22.4416	15.0719	33.678	19.0919	83.7313	38.8648	1.82012	3.79798	63.5798	35.8163	77.0827	49.7954	13.7164	24.6504	0.69022	1.39268	22.8784	10.456	56.1032	38.9212	27.6293	can-mir-f34_9(99-120,-, mm: 1)	gi|1026041341|ref|XM_016711280.1| PREDICTED: Capsicum annuum uncharacterized LOC107864871 (LOC107864871), partial mRNA(1491-1512,+, mm: 0)	LTR_FINDER_scaffold174_12_ltr#LTR/Caulimovirus (5035-5056,+, mm: 1);LTR_FINDER_scaffold1842_8_ltr#LTR/Caulimovirus (1620-1641,+, mm: 1);LTR_FINDER_scaffold1842_8_ltr#LTR/Caulimovirus (17429-17450,-, mm: 1);LTR_FINDER_scaffold1362_3_ltr#LTR/Caulimovirus (6612-6633,+, mm: 1);LTR_FINDER_scaffold1748_3_ltr#LTR/Caulimovirus (286-307,+, mm: 0);LTR_FINDER_scaffold1748_3_ltr#LTR/Caulimovirus (8662-8683,+…
GCUGAGAAUGAUGAUUGUCGCUGU	GCUGAGAAUGAUGAUUGUCGCUGU	24	49.4301	117.351	3.6601	3.06205	15.2147	15.0719	38.9717	33.5959	46.2936	34.632	1.45609	1.55814	13.8465	19.1751	41.6858	33.7063	45.8933	42.9879	0.966308	0	18.793	9.74715	38.8637	37.1161	27.6283	No hit	No hit	No hit
AUACUGAGAAACUUGAUGUCU	AUACUGAGAAACUUGAUGUCU	21	9.66161	3.81629	4.36851	15.5624	0.380366	0	0	0.382315	5.31873	7.4555	72.3951	39.4405	1.2269	1.43813	0.31444	0.134825	45.1714	32.8672	277.745	104.451	28.0261	3.54442	4.28497	4.06134	27.5853	No hit	gi|1026014782|ref|XR_001673791.1| PREDICTED: Capsicum annuum uncharacterized LOC107869336 (LOC107869336), transcript variant X2, ncRNA(848-868,+, mm: 0);gi|1026014781|ref|XR_001673790.1| PREDICTED: Capsicum annuum uncharacterized LOC107869336 (LOC107869336), transcript variant X1, ncRNA(845-865,+, mm: 0);gi|1026014784|ref|XR_001673793.1| PREDICTED: Capsicum annuum uncharacterized LOC107869336 (LO…	LTR_FINDER_scaffold1994_7_ltr#LTR(2315-2335,-, mm: 1);LTR_FINDER_scaffold5204_4_ltr#LTR(2114-2134,-, mm: 1);LTR_FINDER_scaffold5204_2_ltr#LTR/Copia (1153-1173,+, mm: 1);LTR_FINDER_scaffold10566_2_ltr#DNA/Harbinger (8105-8125,+, mm: 1)
UGUGAAUGGGGUCUCUGACAAGGC	UGUGAAUGGGGUCUCUGACAAGGC	24	150.659	187.316	23.2003	8.32157	97.6591	38.182	91.6062	55.9853	1.00694	2.2607	0	0.681688	0.788722	0.958755	0.85348	2.24709	0	0	0	0	0	0	0.199301	0.112815	27.585	No hit	No hit	No hit
UUGAGAAUUUUUGAAAGGGCUUC	UUGAGAAUUUUUGAAAGGGCUUC	23	0	0	5.01788	6.05205	12.2668	75.3593	1.00832	6.71441	0.0258191	0.0962	4.91431	19.6716	36.4565	87.6576	5.25564	11.7747	0	0	16.9794	77.2939	38.3214	226.134	6.47728	23.6912	27.5487	No hit	No hit	No hit
CUCCCGCUCUGUGCAGUGGAAGGAC	CUCCCGCUCUGUGCAGUGGAAGGAC	25	0.062333	0	0.472271	0.79253	0.760733	9.04311	0.100832	0.334526	0.129096	0.0962	4.27727	16.3605	28.876	61.1549	0.58396	1.34825	0	0.20041	6.9022	20.8902	50.496	450.496	1.29546	5.07667	27.4896	No hit	No hit	No hit
UACCAACGUCCACCUAUUACUG	UACCAACGUCCACCUAUUACUG	22	7.23063	0.636048	51.2414	55.2249	1.33128	0	0.705827	0.645157	4.23433	4.68975	112.802	93.9756	1.35835	1.78055	0.58396	0.5393	15.2634	17.0348	160.683	111.415	4.33056	8.32939	2.09266	2.36911	27.4374	No hit	gi|1026070656|ref|XM_016724249.1| PREDICTED: Capsicum annuum probable leucine-rich repeat receptor-like protein kinase At1g68400 (LOC107877574), mRNA(1406-1427,+, mm: 0)	No hit
CAAGACAGAGAAGAACUAACAG	CAAGACAGAGAAGAACUAACAG	22	22.1282	1.2721	38.8443	46.2189	8.46315	4.01916	1.76457	3.82315	8.93341	12.8667	110.072	107.22	4.9076	4.38288	1.61712	3.95487	29.7017	23.7486	119.684	61.9743	11.6026	13.646	5.87937	9.47646	27.3417	No hit	No hit	LTR_FINDER_scaffold1045_4_ltr#LTR/Gypsy (4482-4503,+, mm: 1)
GUUAGAGAAUGAUGAGCUGGCAGU	GUUAGAGAAUGAUGAGCUGGCAGU	24	60.1513	189.542	8.61895	2.44964	111.162	76.364	106.983	87.2395	1.85898	3.87205	0.0455029	0.389536	0.394361	1.71206	1.48236	3.32569	0	0.100205	0	0	0	0	0	0	27.3205	No hit	No hit	No hit
GCGGAGUGUUGGCCAGUUAAGAAC	GCGGAGUGUUGGCCAGUUAAGAAC	24	36.5895	94.4531	4.30947	4.0347	7.22696	1.00479	11.142	15.7944	20.6295	47.643	1.22858	4.09013	8.3254	29.1735	18.1477	46.1551	30.4236	45.2927	1.2424	2.08902	35.7884	38.457	56.8007	95.3287	27.3071	No hit	gi|1026012322|ref|XM_016695589.1| PREDICTED: Capsicum annuum uncharacterized LOC107850794 (LOC107850794), partial mRNA(2458-2481,+, mm: 0);gi|1026059279|ref|XM_016718572.1| PREDICTED: Capsicum annuum uncharacterized LOC107871655 (LOC107871655), mRNA(1138-1161,+, mm: 0);gi|1026064212|ref|XM_016721020.1| PREDICTED: Capsicum annuum uncharacterized LOC107874160 (LOC107874160), partial mRNA(373-396,+,…	LTR_FINDER_scaffold2844_1_ltr#LTR/Copia (4270-4293,-, mm: 1);LTR_FINDER_scaffold3326_2_ltr#LINE/RTE-BovB (6711-6734,-, mm: 0);LTR_FINDER_scaffold3326_2_ltr#LINE/RTE-BovB (10136-10159,+, mm: 1);LTR_FINDER_scaffold1902_2_ltr#LINE/RTE-BovB (78-101,+, mm: 1);LTR_FINDER_scaffold1902_2_ltr#LINE/RTE-BovB (18734-18757,+, mm: 0);LTR_FINDER_scaffold2622_4_ltr#LINE/RTE-BovB (244-267,+, mm: 1);LTR_FINDER_sca…
ACCACAAGGGUGUAUCGUACGCAG	ACCACAAGGGUGUAUCGUACGCAG	24	32.9118	1.59012	19.9535	17.7959	16.641	34.1629	32.7201	26.7621	52.5677	53.2948	12.0583	11.2965	39.4799	26.1603	36.1606	47.9528	22.9982	37.3765	4.6935	6.26707	25.1663	38.1025	33.1836	25.2706	27.2736	No hit	gi|1026014667|ref|XM_016715510.1| PREDICTED: Capsicum annuum group II intron-encoded protein LtrA-like (LOC107868894), mRNA(5554-5577,-, mm: 1);gi|1026017862|ref|XM_016682899.1| PREDICTED: Capsicum annuum purple acid phosphatase 15-like (LOC107839421), mRNA(1340-1363,-, mm: 0);gi|1026012758|ref|XM_016705395.1| PREDICTED: Capsicum annuum uncharacterized LOC107860136 (LOC107860136), mRNA(42-65,-, m…	LTR_FINDER_scaffold3844_2_ltr#LTR(3232-3255,+, mm: 1);LTR_FINDER_scaffold3844_3_ltr#LTR(3120-3143,+, mm: 1);LTR_FINDER_scaffold8312_5_ltr#LTR(2441-2464,+, mm: 1);LTR_FINDER_scaffold477_3_ltr#LTR(45-68,+, mm: 0);LTR_FINDER_scaffold477_3_ltr#LTR(4245-4268,+, mm: 1);LTR_FINDER_scaffold638_2_ltr#LINE/RTE-BovB (4760-4783,-, mm: 1);LTR_FINDER_scaffold1759_13_ltr#SINE (12635-12658,+, mm: 1);LTR_FINDER_s…
ACUCGAUCAUGACUCUGACCAGGA	ACUCGAUCAUGACUCUGACCAGGA	24	96.9901	51.2019	140.796	140.746	94.6161	59.2826	27.7793	24.4921	0.85203	1.80375	2.32065	6.03781	0.876358	2.12296	1.25776	0.853892	0.309393	0.100205	0	0	0.571961	0.354442	0	0.22563	27.233	No hit	No hit	No hit
UAUGGAGAAAACUCUGUUGGGAG	UAUGGAGAAAACUCUGUUGGGAG	23	46.6251	13.357	8.55992	5.36759	20.0643	12.0575	54.9537	55.3879	57.6541	54.0884	4.91431	5.06397	54.6847	26.0918	44.4259	38.0207	29.908	30.8631	6.21198	6.96341	17.0771	8.68383	30.9913	19.8554	27.1613	can-mir-f30_4(8-30,-, mm: 0);can-mir-f30_5(6-28,-, mm: 0)	gi|1026025228|ref|XR_001671189.1| PREDICTED: Capsicum annuum uncharacterized LOC107858674 (LOC107858674), transcript variant X2, ncRNA(717-739,-, mm: 1);gi|1026025227|ref|XR_001671188.1| PREDICTED: Capsicum annuum uncharacterized LOC107858674 (LOC107858674), transcript variant X1, ncRNA(717-739,-, mm: 1);gi|1026043386|ref|XR_001672860.1| PREDICTED: Capsicum annuum uncharacterized LOC107866298 (LO…	LTR_FINDER_scaffold334_15_ltr#LINE/RTE-BovB (10662-10684,-, mm: 1);LTR_FINDER_scaffold273_1_ltr#DNA/hAT-Tip100 (8457-8479,+, mm: 0);LTR_FINDER_scaffold205_1_ltr#LTR/Copia (9643-9665,-, mm: 1);LTR_FINDER_scaffold1688_8_ltr#LTR/Copia (6195-6217,-, mm: 0);LTR_FINDER_scaffold1688_9_ltr#DNA/MuDR (1428-1450,+, mm: 0);LTR_FINDER_scaffold2059_1_ltr#LTR/Copia (19322-19344,-, mm: 1);LTR_FINDER_scaffold475_…
AGCUGAACAUGAUCAUAGAGU	AGCUGAACAUGAUCAUAGAGU	21	252.262	10.8128	3.01073	1.00867	66.6592	14.0671	185.985	94.8381	2.24626	0.1443	0.500532	0.389536	1.97181	0.27393	1.70696	0.359534	1.75323	0.20041	0	0	2.94151	0.531663	8.66958	0.90252	27.1348	No hit	No hit	No hit
AUCCACAAUGUAGUCGUUUAAAG	AUCCACAAUGUAGUCGUUUAAAG	23	29.8575	10.1768	2.59749	2.23349	11.8864	7.03353	45.2737	32.4012	65.7096	57.744	3.54923	9.44625	35.2296	33.5564	55.8805	43.5036	38.0553	43.1884	3.03697	0	22.715	17.0132	45.1416	34.8598	27.0871	No hit	No hit	LTR_FINDER_scaffold1523_17_ltr#LTR(4413-4435,-, mm: 1);LTR_FINDER_scaffold1646_8_ltr#LTR/Copia (7043-7065,+, mm: 0);LTR_FINDER_scaffold1646_9_ltr#buffer (1684-1706,-, mm: 0);LTR_FINDER_scaffold879_4_ltr#LTR/Copia (4098-4120,+, mm: 1);LTR_FINDER_scaffold879_5_ltr#LTR/Copia (10908-10930,+, mm: 1);LTR_FINDER_scaffold863_1_ltr#LTR/Copia (3753-3775,+, mm: 1);LTR_FINDER_scaffold863_1_ltr#LTR/Copia (453…
ACCGUACUGUGACCAUUAGGCUGC	ACCGUACUGUGACCAUUAGGCUGC	24	23.4995	2.54419	2.53846	2.30554	15.7852	6.02874	27.0735	11.6367	60.1843	76.6233	3.64023	7.20642	54.2466	48.2802	46.1328	50.6493	31.7643	58.9205	1.10435	1.39268	20.8357	12.9371	31.7885	52.1205	27.0516	No hit	No hit	LTR_FINDER_scaffold648_10_ltr#LTR(180-203,-, mm: 1);LTR_FINDER_scaffold648_11_ltr#LTR(180-203,-, mm: 1);LTR_FINDER_scaffold648_11_ltr#LTR(18820-18843,-, mm: 1);LTR_FINDER_scaffold648_12_ltr#LTR(2041-2064,+, mm: 1);LTR_FINDER_scaffold648_5_ltr#LTR(5860-5883,+, mm: 1);LTR_FINDER_scaffold648_8_ltr#LTR(2565-2588,-, mm: 1);LTR_FINDER_scaffold648_9_ltr#LTR(62-85,+, mm: 1);LTR_FINDER_scaffold648_9_ltr#L…
UAGCCCAAGAUCGUUAACUAAGAU	UAGCCCAAGAUCGUUAACUAAGAU	24	20.4452	36.5728	26.6833	31.3049	15.8803	10.0479	27.3256	22.9389	35.7336	43.0014	29.8499	33.8896	25.1953	34.6521	36.475	34.4253	35.0645	40.1822	22.087	7.65975	19.5284	19.6715	20.3287	19.6298	27.0239	No hit	gi|1026005137|ref|XR_001669888.1| PREDICTED: Capsicum annuum uncharacterized LOC107853919 (LOC107853919), transcript variant X3, ncRNA(213-236,+, mm: 1)	LTR_FINDER_scaffold2860_1_ltr#LTR(189-212,-, mm: 1);LTR_FINDER_scaffold878_6_ltr#LTR/Copia (407-430,-, mm: 0);LTR_FINDER_scaffold878_6_ltr#LTR/Copia (2681-2704,-, mm: 1);LTR_FINDER_scaffold2673_3_ltr#LTR/Copia (377-400,-, mm: 1);LTR_FINDER_scaffold497_12_ltr#LTR/Copia (388-411,-, mm: 0);LTR_FINDER_scaffold497_12_ltr#LTR/Copia (2732-2755,-, mm: 1);LTR_FINDER_scaffold4706_2_ltr#LTR/Copia (562-585,-…
CCCAGAUGGUUGGGCUUGGUAGGCU	CCCAGAUGGUUGGGCUUGGUAGGCU	25	62.6447	6.99653	15.9392	65.2396	20.73	108.517	22.0319	53.6675	2.99502	0.5291	3.1397	8.37502	7.75577	52.8	2.51552	11.1905	1.23757	0.100205	4.41741	23.6756	9.55992	139.65	1.79371	22.6758	27.0074	No hit	No hit	No hit
UUCCGGGAAGUAGUAGCUCUC	UUCCGGGAAGUAGUAGCUCUC	21	4.86197	1.90814	11.5116	25.2529	0.380366	0	0.0504162	0.0955788	5.08636	7.0707	43.9103	36.2268	1.2269	0.958755	0.13476	0.314592	25.164	35.673	317.501	107.237	11.2758	5.84829	3.48776	2.82037	26.9999	No hit	No hit	No hit
AGAGGUCGCUGAAGAAAUGGGA	AGAGGUCGCUGAAGAAAUGGGA	22	28.7978	13.039	3.89624	3.96265	70.2727	31.1485	64.684	28.2435	21.9204	22.8956	5.68786	4.38228	62.9663	40.1307	28.5242	29.7065	21.4512	22.2455	2.48479	1.39268	30.7225	29.5959	47.5332	32.1523	26.9932	No hit	No hit	No hit
ACGUUUUCUGGCUUUAGAUCGC	ACGUUUUCUGGCUUUAGAUCGC	22	36.2155	15.5832	4.84078	5.98	13.4079	7.03353	51.122	59.904	47.4297	63.0831	6.18839	3.99274	29.4894	17.463	37.7777	39.8633	33.827	45.7937	9.24895	2.78536	24.8394	7.97494	45.6399	37.9058	26.9746	No hit	gi|1026070656|ref|XM_016724249.1| PREDICTED: Capsicum annuum probable leucine-rich repeat receptor-like protein kinase At1g68400 (LOC107877574), mRNA(666-687,-, mm: 0)	No hit
UUUAUCUCUGGCACAACUCUGU	UUUAUCUCUGGCACAACUCUGU	22	9.97328	3.49826	27.0966	65.9601	0.950916	1.00479	0.604994	1.31421	6.68715	8.3213	106.249	62.2284	3.54925	1.91751	1.123	0.898834	28.8767	26.7547	178.491	87.0426	9.96846	4.07608	7.17483	3.49727	26.9691	No hit	No hit	No hit
AGGACAACAUCUCUCGAGAUUCGU	AGGACAACAUCUCUCGAGAUUCGU	24	48.3081	49.9298	15.703	15.6705	17.2116	13.0623	27.2752	25.9257	37.9283	41.4862	9.55561	6.42734	26.9042	24.4483	37.3734	41.3464	46.4089	40.583	1.38044	2.08902	31.9481	12.9371	38.764	34.4086	26.9615	No hit	gi|1026021129|ref|XM_016695887.1| PREDICTED: Capsicum annuum disease resistance protein At4g27190-like (LOC107850999), transcript variant X2, mRNA(63-86,+, mm: 1)	No hit
UCAUGGCCCUGUAGAAAUUCUC	UCAUGGCCCUGUAGAAAUUCUC	22	7.85396	0.954072	34.5939	35.916	1.71165	5.02395	0.0504162	0.238947	5.08636	8.5137	75.2618	65.2473	1.2269	1.23269	0.08984	0.134825	39.4992	47.0964	173.245	107.933	7.10866	24.1021	2.49126	1.35378	26.9152	No hit	gi|1026091692|ref|XM_016689558.1| PREDICTED: Capsicum annuum uncharacterized LOC107845312 (LOC107845312), mRNA(5-26,-, mm: 1);gi|1026095366|ref|XM_016691395.1| PREDICTED: Capsicum annuum uncharacterized LOC107847164 (LOC107847164), mRNA(40-61,-, mm: 1)	LTR_FINDER_scaffold415_17_ltr#LTR/Caulimovirus (2370-2391,-, mm: 1);LTR_FINDER_scaffold2015_29_ltr#LTR/Gypsy (1954-1975,-, mm: 0);LTR_FINDER_scaffold2015_30_ltr#LTR/Gypsy (1957-1978,-, mm: 0);LTR_FINDER_scaffold8338_1_ltr#LTR/Gypsy (3256-3277,-, mm: 1);LTR_FINDER_scaffold8338_2_ltr#LTR/Gypsy (5562-5583,-, mm: 1);LTR_FINDER_scaffold8338_5_ltr#LTR/Gypsy (11779-11800,-, mm: 1);LTR_FINDER_scaffold136…
UAGAACACCAUUGUAGAUACUA	UAGAACACCAUUGUAGAUACUA	22	6.91896	1.59012	17.5921	47.1916	2.94784	3.01437	0.352913	0.453999	5.6802	13.7806	71.8491	113.647	1.75272	4.86226	0.49412	1.57296	27.8454	36.4746	140.943	114.896	11.5209	8.32939	5.38112	5.97919	26.8779	No hit	No hit	LTR_FINDER_scaffold37_20_ltr#LTR(15-36,+, mm: 1);LTR_FINDER_scaffold1052_3_ltr#LTR/Gypsy (5427-5448,+, mm: 1);LTR_FINDER_scaffold1052_4_ltr#LTR/Gypsy (5427-5448,+, mm: 1);LTR_FINDER_scaffold654_14_ltr#LTR/Gypsy (1058-1079,+, mm: 1);LTR_FINDER_scaffold2061_4_ltr#LTR/Gypsy (5422-5443,+, mm: 1);LTR_FINDER_scaffold462_8_ltr#LTR/Gypsy (9268-9289,+, mm: 0);LTR_FINDER_scaffold526_1_ltr#LTR/Gypsy (5682-5…
UUUUAUAAAUAGUCUUGGAGG	UUUUAUAAAUAGUCUUGGAGG	21	7.66696	0.318024	30.1073	48.3083	1.04601	0	0.806659	0.453999	4.93145	0.45695	79.7211	5.94042	3.94361	0.54786	1.25776	0.134825	33.3113	3.908	372.719	29.2463	12.0112	2.48109	3.58741	0.22563	26.7971	No hit	No hit	No hit
GCUGGUUGUAGAGGAUGAAGUAAU	GCUGGUUGUAGAGGAUGAAGUAAU	24	49.5547	233.43	5.54919	2.73783	87.3892	20.0958	146.509	81.9827	1.72988	3.43915	0	0.097384	2.4538	2.60234	1.3476	3.28074	0.103131	0	0	0	0	0	0	0	26.7626	No hit	No hit	No hit
AUGGGCUGUGAGAAACCGGGAU	AUGGGCUGUGAGAAACCGGGAU	22	32.0392	11.4489	5.07692	7.99735	30.3342	22.1054	27.1743	24.3248	52.6968	46.9215	9.00957	6.42734	43.3797	15.477	42.5392	34.2456	38.4679	48.7998	16.1511	2.78536	27.209	8.32939	58.0962	29.3319	26.682	No hit	gi|1026106215|ref|XM_016696634.1| PREDICTED: Capsicum annuum uncharacterized LOC107851569 (LOC107851569), mRNA(88-109,-, mm: 0);gi|1026011216|ref|XM_016701804.1| PREDICTED: Capsicum annuum uncharacterized LOC107856829 (LOC107856829), mRNA(437-458,-, mm: 0)	No hit
GUUUGUCAUCUGGACCCCUGAAC	GUUUGUCAUCUGGACCCCUGAAC	23	24.8085	5.72443	1.29875	0.61241	9.88953	9.04311	34.5351	33.4526	75.5983	34.9687	0.409526	1.55814	59.9429	25.6809	67.1554	38.6049	49.2966	20.4418	1.79457	0	31.9481	17.5449	61.285	34.2958	26.6621	No hit	gi|1026036440|ref|XM_016708890.1| PREDICTED: Capsicum annuum protein DEFECTIVE IN MERISTEM SILENCING 3-like (LOC107863109), transcript variant X4, mRNA(146-168,-, mm: 0);gi|1026036444|ref|XM_016708892.1| PREDICTED: Capsicum annuum protein DEFECTIVE IN MERISTEM SILENCING 3-like (LOC107863109), transcript variant X6, mRNA(146-168,-, mm: 0);gi|1026036452|ref|XM_016708896.1| PREDICTED: Capsicum annuu…	LTR_FINDER_scaffold2975_1_ltr#LTR/Gypsy (6588-6610,+, mm: 0);LTR_FINDER_scaffold2975_1_ltr#LTR/Gypsy (7796-7818,-, mm: 1);LTR_FINDER_scaffold1690_2_ltr#LTR/Copia (2359-2381,+, mm: 1);LTR_FINDER_scaffold3137_2_ltr#LTR/Gypsy (13057-13079,+, mm: 0);LTR_FINDER_scaffold883_5_ltr#LINE/RTE-BovB (15147-15169,+, mm: 1);LTR_FINDER_scaffold883_5_ltr#LINE/RTE-BovB (16664-16686,-, mm: 0);LTR_FINDER_scaffold26…
GUUACUAAUUCAUGAUCUGGC	GUUACUAAUUCAUGAUCUGGC	21	4.30098	1.59012	12.9284	40.7793	10.0797	58.2778	6.50369	93.0221	3.35648	4.49735	31.306	39.7327	20.1562	55.8817	3.77328	36.5376	3.60959	6.91415	17.5316	48.7439	24.3492	78.6861	11.1608	23.2399	26.5399	No hit	No hit	LTR_FINDER_scaffold2363_1_ltr#LTR/Gypsy (5427-5447,-, mm: 1);rnd-6_family-50#Unknown ( Recon Family Size = 17 Final Multiple Alignment Size = 15 )(336-356,-, mm: 0)
UAGGGACUUAAUCUUGACGACU	UAGGGACUUAAUCUUGACGACU	22	8.60195	0.318024	38.9033	89.2317	1.04601	3.01437	0.252081	0.262842	5.11218	15.5122	68.8914	106.733	0.963994	1.23269	0.26952	0.314592	17.8417	25.2517	158.336	75.9012	10.6221	5.49385	0.398602	1.12815	26.4847	No hit	No hit	No hit
AGGUGAUUAGGCAUGAUAUGGAGC	AGGUGAUUAGGCAUGAUAUGGAGC	24	16.5182	88.4107	10.449	4.39494	54.5826	50.2395	72.6497	51.8993	20.2422	21.2361	8.60005	11.9782	14.8981	39.309	19.675	36.7174	8.35361	12.726	2.07066	3.4817	15.8515	29.5959	15.6451	25.609	26.4639	No hit	gi|1026014088|ref|XR_001673058.1| PREDICTED: Capsicum annuum uncharacterized LOC107866895 (LOC107866895), transcript variant X2, misc_RNA(1596-1619,+, mm: 1);gi|1026014089|ref|XR_001673059.1| PREDICTED: Capsicum annuum uncharacterized LOC107866895 (LOC107866895), transcript variant X3, misc_RNA(1506-1529,+, mm: 1);gi|1026076926|ref|XM_016682203.1| PREDICTED: Capsicum annuum protein WVD2-like 5 (L…	LTR_FINDER_scaffold3326_2_ltr#LINE/RTE-BovB (6427-6450,-, mm: 0);LTR_FINDER_scaffold672_4_ltr#DNA/hAT-Charlie (2219-2242,+, mm: 1);LTR_FINDER_scaffold1626_6_ltr#LINE/RTE-BovB (8039-8062,-, mm: 1);LTR_FINDER_scaffold1105_2_ltr#SINE/tRNA (6409-6432,+, mm: 1);LTR_FINDER_scaffold34_15_ltr#LINE/RTE-BovB (810-833,+, mm: 0);LTR_FINDER_scaffold2210_1_ltr#SINE (4307-4330,+, mm: 1);LTR_FINDER_scaffold19_15…
AGUAUAACAGUAUCAAAAGGAC	AGUAUAACAGUAUCAAAAGGAC	22	62.5823	12.4029	2.42039	4.1788	8.08279	8.03832	34.888	44.8742	31.112	57.8883	1.22858	3.11629	25.1515	33.6934	29.2878	32.1783	40.8399	50.7037	0.828264	2.78536	28.4346	20.026	57.0997	42.7569	26.4416	No hit	gi|1026070656|ref|XM_016724249.1| PREDICTED: Capsicum annuum probable leucine-rich repeat receptor-like protein kinase At1g68400 (LOC107877574), mRNA(140-161,-, mm: 0)	No hit
AUGGAGAAAACUCUGUUGGGAGC	AUGGAGAAAACUCUGUUGGGAGC	23	31.1665	13.675	1.94812	2.55771	39.1777	40.1916	60.8524	73.6674	30.9055	31.4093	2.18414	1.65553	40.7068	30.4747	36.9242	37.3915	27.6391	36.174	1.2424	0.696341	14.4624	19.1399	26.507	30.2344	26.291	can-mir-f30_4(7-29,-, mm: 0);can-mir-f30_5(5-27,-, mm: 0)	gi|1026025228|ref|XR_001671189.1| PREDICTED: Capsicum annuum uncharacterized LOC107858674 (LOC107858674), transcript variant X2, ncRNA(716-738,-, mm: 1);gi|1026025227|ref|XR_001671188.1| PREDICTED: Capsicum annuum uncharacterized LOC107858674 (LOC107858674), transcript variant X1, ncRNA(716-738,-, mm: 1);gi|1026043832|ref|XM_016712600.1| PREDICTED: Capsicum annuum small ubiquitin-related modifier…	LTR_FINDER_scaffold334_15_ltr#LINE/RTE-BovB (10661-10683,-, mm: 1);LTR_FINDER_scaffold305_1_ltr#LTR/Gypsy (10049-10071,+, mm: 1);LTR_FINDER_scaffold273_1_ltr#DNA/hAT-Tip100 (8458-8480,+, mm: 0);LTR_FINDER_scaffold205_1_ltr#LTR/Copia (9642-9664,-, mm: 1);LTR_FINDER_scaffold1895_3_ltr#LTR/Copia (5582-5604,-, mm: 1);LTR_FINDER_scaffold1688_8_ltr#LTR/Copia (6194-6216,-, mm: 0);LTR_FINDER_scaffold1688…
AUGGACAGAGAGACUCAAUAUUGG	AUGGACAGAGAGACUCAAUAUUGG	24	140.249	132.934	145.164	81.2704	67.3249	36.1724	11.5453	10.2747	0.232372	0.79365	0.227515	1.75291	0.219089	0.684825	0.31444	0.224709	0	0	0	0	0	0	0	0	26.2243	No hit	No hit	No hit
GAAAGAGAUACUGGUAGAGC	GAAAGAGAUACUGGUAGAGC	20	0.498664	0	0.354203	2.91795	0	0	0	0.0238947	4.07942	1.75565	47.778	12.9521	3.24252	0.616343	0.49412	0.0898834	35.1677	8.91825	353.255	57.1	84.4051	7.44328	6.27798	0.564075	26.1639	No hit	No hit	No hit
UUUGUCAUCUGGACCCUUGAACC	UUUGUCAUCUGGACCCUUGAACC	23	43.2591	7.63258	5.96242	8.32157	5.51531	7.03353	15.4778	14.1457	57.0086	64.2375	17.0181	11.3939	30.6725	31.4335	49.5468	45.2114	43.315	41.1843	20.1544	17.4085	16.0966	13.8232	40.6574	19.9683	26.1033	No hit	gi|1026036440|ref|XM_016708890.1| PREDICTED: Capsicum annuum protein DEFECTIVE IN MERISTEM SILENCING 3-like (LOC107863109), transcript variant X4, mRNA(145-167,-, mm: 1);gi|1026036444|ref|XM_016708892.1| PREDICTED: Capsicum annuum protein DEFECTIVE IN MERISTEM SILENCING 3-like (LOC107863109), transcript variant X6, mRNA(145-167,-, mm: 1);gi|1026036452|ref|XM_016708896.1| PREDICTED: Capsicum annuu…	LTR_FINDER_scaffold164_2_ltr#LTR(1733-1755,-, mm: 1);LTR_FINDER_scaffold2975_1_ltr#LTR/Gypsy (6589-6611,+, mm: 1);LTR_FINDER_scaffold1690_2_ltr#LTR/Copia (2360-2382,+, mm: 0);LTR_FINDER_scaffold618_9_ltr#LTR/Copia (5051-5073,-, mm: 1);LTR_FINDER_scaffold3137_2_ltr#LTR/Gypsy (13058-13080,+, mm: 1);LTR_FINDER_scaffold3137_2_ltr#LTR/Gypsy (14253-14275,-, mm: 0);LTR_FINDER_scaffold883_5_ltr#LINE/RTE-…
UUUCAUCUAUGUUCGUCCAGGA	UUUCAUCUAUGUUCGUCCAGGA	22	7.29296	2.86222	14.6994	23.5598	0.475458	3.01437	0.806659	1.62484	8.57194	17.7489	56.9696	66.4159	4.38179	4.93074	4.2674	7.41538	24.0295	36.0738	195.194	112.807	7.43549	9.21549	8.17133	8.34831	26.0963	No hit	No hit	LTR_FINDER_scaffold5572_2_ltr#LTR/Caulimovirus (8432-8453,+, mm: 0);LTR_FINDER_scaffold5572_3_ltr#LTR/Gypsy (8277-8298,+, mm: 0)
AGCUGACUUGUCUGAAAACCUUGG	AGCUGACUUGUCUGAAAACCUUGG	24	116.687	173.641	125.919	62.5739	50.3985	24.115	31.7622	30.179	1.18768	2.1164	0.637041	2.04506	0.876358	1.43813	0.85348	1.25837	0.103131	0.100205	0	0	0	0	0	0	26.0788	No hit	No hit	LTR_FINDER_scaffold3023_1_ltr#LTR/Gypsy (4854-4877,+, mm: 1);LTR_FINDER_scaffold3023_2_ltr#LTR/Gypsy (4341-4364,+, mm: 1);LTR_FINDER_scaffold34_3_ltr#LTR/Gypsy (4075-4098,+, mm: 1);LTR_FINDER_scaffold98_8_ltr#LTR/Gypsy (3334-3357,+, mm: 1);LTR_FINDER_scaffold244_6_ltr#LTR/Gypsy (7138-7161,+, mm: 1);LTR_FINDER_scaffold774_2_ltr#LTR/Gypsy (8123-8146,+, mm: 0);LTR_FINDER_scaffold1430_13_ltr#LINE/RTE…
AGGCCUCAGUAGUUUCCUGCACAU	AGGCCUCAGUAGUUUCCUGCACAU	24	17.8272	26.078	5.01788	3.09807	21.1103	10.0479	28.586	27.2161	46.6035	62.9388	4.59579	4.77182	31.1983	40.1307	47.4804	62.424	22.792	37.1761	0.69022	0	30.2322	12.7599	35.6748	47.3823	26.0763	No hit	No hit	LTR_FINDER_scaffold3666_5_ltr#LTR(1869-1892,-, mm: 0);LTR_FINDER_scaffold3666_5_ltr#LTR(9602-9625,-, mm: 0);LTR_FINDER_scaffold269_16_ltr#LTR(5224-5247,+, mm: 0);LTR_FINDER_scaffold4923_1_ltr#LTR(543-566,-, mm: 0);LTR_FINDER_scaffold2524_1_ltr#LTR(11982-12005,-, mm: 0);LTR_FINDER_scaffold2846_8_ltr#LTR/Gypsy (3171-3194,-, mm: 0);LTR_FINDER_scaffold2846_8_ltr#LTR/Gypsy (10576-10599,-, mm: 0);LTR_F…
UCGAGAUAGCUCUGCACACUGC	UCGAGAUAGCUCUGCACACUGC	22	31.1665	5.40641	26.093	56.5578	3.80366	1.00479	5.04162	9.31893	19.0545	21.5969	36.7208	60.2807	11.8308	9.10817	13.2963	11.6848	28.0516	41.4849	86.2775	64.7597	20.1003	9.56993	30.5927	21.4349	26.0099	No hit	No hit	LTR_FINDER_scaffold37_20_ltr#LTR(13085-13106,-, mm: 1);LTR_FINDER_scaffold654_14_ltr#LTR/Gypsy (4214-4235,-, mm: 1);LTR_FINDER_scaffold462_8_ltr#LTR/Gypsy (9732-9753,-, mm: 1);LTR_FINDER_scaffold1247_2_ltr#LTR/Gypsy (12111-12132,-, mm: 1);LTR_FINDER_scaffold6074_1_ltr#LTR/Gypsy (7490-7511,-, mm: 1);LTR_FINDER_scaffold1504_1_ltr#LTR/Gypsy (1510-1531,-, mm: 1);LTR_FINDER_scaffold560_4_ltr#LTR/Gypsy…
AUGAACUGAGGAUGGAUGAGCGUC	AUGAACUGAGGAUGGAUGAGCGUC	24	31.1042	78.5519	66.3541	56.0535	30.9048	63.3018	2.31915	3.20189	7.64245	11.0149	56.3326	62.5205	9.11412	15.5455	0.94332	0.808951	22.792	23.5482	6.21198	6.26707	20.6723	36.862	6.37763	5.07667	25.9801	No hit	No hit	No hit
AGAGAGGCUGUUUCCGAUAGACC	AGAGAGGCUGUUUCCGAUAGACC	23	35.0311	19.0814	1.23971	1.00867	22.4416	7.03353	52.0799	62.5085	45.3383	20.2501	0.955561	4.47966	56.0869	26.7767	69.5362	35.9983	13.0976	7.11456	1.38044	6.26707	25.248	12.4055	55.9039	41.8544	25.9632	can-mir-f43_67(46-68,-, mm: 1);can-mir-f43_68(45-67,-, mm: 1)	gi|1026013608|ref|XM_016711347.1| PREDICTED: Capsicum annuum uncharacterized LOC107864958 (LOC107864958), mRNA(1593-1615,+, mm: 1);gi|1026013670|ref|XM_016711491.1| PREDICTED: Capsicum annuum uncharacterized LOC107865135 (LOC107865135), transcript variant X4, mRNA(223-245,+, mm: 1);gi|1026013947|ref|XM_016712383.1| PREDICTED: Capsicum annuum molybdenum cofactor sulfurase-like (LOC107866232), mRNA…	LTR_FINDER_scaffold157_8_ltr#LTR(1184-1206,-, mm: 0);LTR_FINDER_scaffold157_9_ltr#LTR(20481-20503,+, mm: 0);LTR_FINDER_scaffold497_25_ltr#LTR(2396-2418,+, mm: 1);LTR_FINDER_scaffold1186_6_ltr#LTR(14630-14652,-, mm: 1);LTR_FINDER_scaffold646_17_ltr#LTR(17239-17261,+, mm: 1);LTR_FINDER_scaffold648_8_ltr#LTR(456-478,+, mm: 1);LTR_FINDER_scaffold8312_5_ltr#LTR(1690-1712,+, mm: 0);LTR_FINDER_scaffold1…
GUGGAUCCAAGUAGAAAUUCGAAU	GUGGAUCCAAGUAGAAAUUCGAAU	24	158.014	216.892	15.3488	6.48434	42.6961	15.0719	85.7075	66.3556	1.7557	3.43915	0.591538	0.389536	1.13927	2.53385	1.88664	2.38191	0	0.20041	0	0	0.0817087	0	0	0	25.8737	No hit	No hit	No hit
GUUGGUUGGGAGAGAGUUGAGAGA	GUUGGUUGGGAGAGAGUUGAGAGA	24	14.7729	134.206	6.13953	3.38627	127.042	58.2778	51.5254	28.363	13.7099	16.7388	2.91219	3.79798	9.37703	25.8179	14.7787	20.2687	5.25968	5.01025	0.414132	1.39268	18.3845	26.0515	17.0402	16.0197	25.8619	No hit	No hit	LTR_FINDER_scaffold1890_10_ltr#LTR/Copia (2710-2733,+, mm: 0);LTR_FINDER_scaffold1890_10_ltr#LTR/Copia (2836-2859,+, mm: 1);LTR_FINDER_scaffold2628_7_ltr#DNA/MuDR (1312-1335,-, mm: 1);LTR_FINDER_scaffold614_1_ltr#LTR/Copia (895-918,-, mm: 0);LTR_FINDER_scaffold582_10_ltr#LTR/Gypsy (3510-3533,+, mm: 0);LTR_FINDER_scaffold582_10_ltr#LTR/Gypsy (3638-3661,+, mm: 0);rnd-1_family-16#Unknown ( RepeatSco…
CUUUGGACCUCUAUCUCUUGGA	CUUUGGACCUCUAUCUCUUGGA	22	17.7649	1.2721	17.9463	22.1188	4.84967	5.02395	7.56243	8.64988	18.3316	33.7662	72.1676	58.9173	8.63213	15.8195	7.99576	19.7743	18.0479	31.765	150.33	51.5292	8.4977	9.03827	12.6556	16.8094	25.8027	No hit	gi|1026091692|ref|XM_016689558.1| PREDICTED: Capsicum annuum uncharacterized LOC107845312 (LOC107845312), mRNA(1343-1364,-, mm: 0)	LTR_FINDER_scaffold5572_2_ltr#LTR/Caulimovirus (9024-9045,-, mm: 1);LTR_FINDER_scaffold5572_3_ltr#LTR/Gypsy (8869-8890,-, mm: 1);LTR_FINDER_scaffold1339_11_ltr#LTR (7371-7392,-, mm: 0)
AAAUGAAUUGUUGAAUUUUGGCAC	AAAUGAAUUGUUGAAUUUUGGCAC	24	39.5815	66.467	9.20929	7.20482	11.0306	7.03353	24.351	27.3116	37.6184	62.7945	4.36828	12.0756	18.5788	28.3518	45.9532	43.0541	38.8804	51.806	1.38044	2.08902	14.299	12.7599	23.6171	28.5422	25.7649	No hit	gi|1026009253|ref|XM_016700877.1| PREDICTED: Capsicum annuum protein STRUBBELIG-RECEPTOR FAMILY 5 (LOC107855866), transcript variant X2, mRNA(2491-2514,+, mm: 0)	LTR_FINDER_scaffold2206_1_ltr#LTR/Copia (13081-13104,+, mm: 1);LTR_FINDER_scaffold26496_1_ltr#LTR/Gypsy (4069-4092,+, mm: 0);LTR_FINDER_scaffold1642_1_ltr#LTR/Copia (2333-2356,+, mm: 1);LTR_FINDER_scaffold7618_1_ltr#SINE (9936-9959,-, mm: 1);LTR_FINDER_scaffold7618_2_ltr#SINE (5875-5898,-, mm: 1);LTR_FINDER_scaffold1332_1_ltr#LINE/RTE-BovB (96-119,-, mm: 0);LTR_FINDER_scaffold1332_1_ltr#LINE/RTE-…
UAUAGGGUGAGAGAAAGUAGAAUC	UAUAGGGUGAGAGAAAGUAGAAUC	24	15.0846	71.5554	198.531	258.185	23.868	44.2108	0.756243	1.14695	0.103276	0.21645	0.728046	1.07122	0	0.410895	0.17968	0.134825	0.103131	0.100205	0.276088	1.39268	0	0	0	0	25.7523	No hit	No hit	LTR_FINDER_scaffold3418_1_ltr#LINE/RTE-BovB (6626-6649,-, mm: 1);LTR_FINDER_scaffold3418_1_ltr#LINE/RTE-BovB (6875-6898,+, mm: 1)
GCACGAUUGAGAUGGUUCGGACAC	GCACGAUUGAGAUGGUUCGGACAC	24	26.0552	47.3856	2.89266	1.40494	11.7914	8.03832	33.678	45.0415	36.9471	67.1476	2.63917	4.8692	24.056	39.309	29.5574	57.1658	26.5047	41.5851	0.966308	1.39268	18.0576	26.9376	31.2902	32.6035	25.7215	No hit	gi|1026012322|ref|XM_016695589.1| PREDICTED: Capsicum annuum uncharacterized LOC107850794 (LOC107850794), partial mRNA(2620-2643,+, mm: 1);gi|1026068760|ref|XM_016723306.1| PREDICTED: Capsicum annuum uncharacterized LOC107876363 (LOC107876363), partial mRNA(352-375,+, mm: 0);gi|1026068886|ref|XM_016723381.1| PREDICTED: Capsicum annuum uncharacterized LOC107876464 (LOC107876464), partial mRNA(658-…	LTR_FINDER_scaffold2844_1_ltr#LTR/Copia (4108-4131,-, mm: 0);LTR_FINDER_scaffold1902_2_ltr#LINE/RTE-BovB (240-263,+, mm: 0);LTR_FINDER_scaffold1902_2_ltr#LINE/RTE-BovB (18896-18919,+, mm: 0);LTR_FINDER_scaffold3470_6_ltr#LTR/Gypsy (5090-5113,-, mm: 0);LTR_FINDER_scaffold1646_4_ltr#LTR/Copia (8121-8144,+, mm: 0);LTR_FINDER_scaffold878_18_ltr#LINE/RTE-BovB (12457-12480,+, mm: 0);LTR_FINDER_scaffold…
AGAUGCGUGCAAGCUGGCCUGGAC	AGAUGCGUGCAAGCUGGCCUGGAC	24	40.4541	35.6187	13.2826	13.6171	29.7637	10.0479	42.5513	41.1706	40.1745	33.4295	7.23496	4.77182	13.8026	23.4895	31.3991	26.8302	31.5581	30.4623	1.38044	2.08902	22.4699	32.2542	36.3724	50.6539	25.6199	No hit	gi|1026033169|ref|XR_001671876.1| PREDICTED: Capsicum annuum uncharacterized LOC107861900 (LOC107861900), ncRNA(725-748,+, mm: 1)	No hit
can-miR-n011	AGCAUCGAUUACAAUGACAAAAAG	24	42.4488	8.26862	88.3737	73.3451	92.7143	68.3257	5.74745	4.56389	4.26015	3.1265	21.2954	11.1018	3.94361	3.76654	0.53904	0.134825	45.8933	24.7506	3.86523	4.17805	54.0912	26.9376	12.7553	10.379	25.6169	No hit	No hit	No hit
GCCUGCCUGACUGUGAGACCGA	GCCUGCCUGACUGUGAGACCGA	22	0.186999	0	8.91412	5.47566	3.51839	9.04311	1.66373	0.76463	0.0258191	0.1924	4.82331	16.1657	2.10326	6.6428	1.123	1.03366	0	0.60123	56.7361	245.112	10.377	216.21	3.08916	19.9683	25.5738	No hit	No hit	No hit
UCUCCGGUUGCUGUGUAAUAUC	UCUCCGGUUGCUGUGUAAUAUC	22	10.5343	0.318024	78.6922	75.7587	3.4233	5.02395	0.201665	0.453999	4.41507	5.79605	96.4206	69.4348	1.53363	1.36965	0.08984	0.5393	17.4291	11.6238	160.407	55.0109	6.37328	4.2533	2.98951	1.46659	25.5649	No hit	No hit	LTR_FINDER_scaffold3714_3_ltr#LTR/Copia (11860-11881,-, mm: 0);LTR_FINDER_scaffold275_3_ltr#LTR/Gypsy (10183-10204,-, mm: 1);LTR_FINDER_scaffold1045_4_ltr#LTR/Gypsy (4670-4691,-, mm: 1)
UCCGAGACUAUUUAUAGAACA	UCCGAGACUAUUUAUAGAACA	21	5.8593	1.59012	15.644	36.0241	1.1411	0	0	0.0716841	4.51834	0.79365	62.7485	9.25148	2.19089	0.27393	0.13476	0	48.2653	7.9162	332.686	42.4768	31.2127	2.12665	6.27798	0.45126	25.4856	No hit	No hit	No hit
AUGAGGAUGAUAGAGUGACGGCAU	AUGAGGAUGAUAGAGUGACGGCAU	24	17.8272	74.0996	14.3452	18.3723	51.0642	28.1341	34.5855	27.694	21.8688	30.0144	10.4657	18.8925	28.6569	39.9253	29.6023	38.6948	15.4696	21.1433	4.83154	2.08902	18.4662	20.026	15.9441	25.2706	25.3118	No hit	gi|1026054531|ref|XR_001673998.1| PREDICTED: Capsicum annuum uncharacterized LOC107869894 (LOC107869894), transcript variant X2, ncRNA(1441-1464,-, mm: 0);gi|1026054530|ref|XR_001673997.1| PREDICTED: Capsicum annuum uncharacterized LOC107869894 (LOC107869894), transcript variant X1, ncRNA(1397-1420,-, mm: 0)	LTR_FINDER_scaffold10566_1_ltr#LTR(3553-3576,-, mm: 0)
CCGGGUGUAUAUAUCAAACCAAU	CCGGGUGUAUAUAUCAAACCAAU	23	22.0659	10.1768	1.71198	0.360241	11.6963	4.01916	40.8875	58.5659	62.3531	22.9918	0.182012	0.584304	40.181	17.3946	51.074	29.1222	30.733	14.8303	0.552176	1.39268	43.0605	16.1271	78.3252	48.5104	25.2874	No hit	No hit	No hit
GUUUGUCAUCUGAACCCUUGAAC	GUUUGUCAUCUGAACCCUUGAAC	23	69.0026	15.9012	1.71198	0.61241	5.7055	6.02874	26.6702	28.3152	59.797	36.4598	1.13757	1.36338	45.7021	25.0646	60.1928	45.4361	42.7994	21.5441	0.69022	0	22.715	11.3421	47.8322	30.6857	25.2796	No hit	gi|1026102676|ref|XM_016694919.1| PREDICTED: Capsicum annuum coatomer subunit beta'-2-like (LOC107850418), transcript variant X1, mRNA(3922-3944,+, mm: 0);gi|1026102680|ref|XM_016694922.1| PREDICTED: Capsicum annuum coatomer subunit beta'-2-like (LOC107850418), transcript variant X3, mRNA(3493-3515,+, mm: 0);gi|1026102678|ref|XM_016694921.1| PREDICTED: Capsicum annuum coatomer subunit beta'-2-lik…	LTR_FINDER_scaffold1690_2_ltr#LTR/Copia (2359-2381,+, mm: 1);LTR_FINDER_scaffold7578_1_ltr#LTR/Gypsy (9937-9959,+, mm: 0);LTR_FINDER_scaffold932_4_ltr#LTR/Copia (1658-1680,+, mm: 0);LTR_FINDER_scaffold2427_9_ltr#LINE/RTE-BovB (3141-3163,+, mm: 1)
UAAAACGGUGGCCGGGAUGUGAAC	UAAAACGGUGGCCGGGAUGUGAAC	24	48.4327	145.655	9.74059	8.50169	4.84967	0	13.9149	10.5137	27.4199	46.4646	2.41165	3.99274	5.78396	9.72452	13.6557	22.6506	40.943	49.0002	3.4511	2.08902	22.2248	32.9631	43.1486	39.034	25.2736	No hit	No hit	LTR_FINDER_scaffold3666_5_ltr#LTR(1839-1862,+, mm: 0);LTR_FINDER_scaffold3666_5_ltr#LTR(9572-9595,+, mm: 0);LTR_FINDER_scaffold269_16_ltr#LTR(5254-5277,-, mm: 0);LTR_FINDER_scaffold269_16_ltr#LTR(12777-12800,-, mm: 0);LTR_FINDER_scaffold4923_1_ltr#LTR(513-536,+, mm: 0);LTR_FINDER_scaffold2524_1_ltr#LTR(11952-11975,+, mm: 0);LTR_FINDER_scaffold2846_8_ltr#LTR/Gypsy (3141-3164,+, mm: 0);LTR_FINDER_s…
AACCAUGAUUCUGAACAAGUACAA	AACCAUGAUUCUGAACAAGUACAA	24	28.3615	25.4419	24.2039	28.8553	29.1931	36.1724	20.7715	19.6653	32.6095	54.0644	22.6149	24.7355	32.4252	29.5844	33.1959	36.268	26.2984	31.0635	1.51848	1.39268	22.2248	10.2788	15.8444	19.7426	25.2719	No hit	No hit	LTR_FINDER_scaffold638_10_ltr#DNA/hAT-Ac (3660-3683,+, mm: 0);LTR_FINDER_scaffold802_2_ltr#DNA/hAT (5141-5164,+, mm: 0);LTR_FINDER_scaffold1363_2_ltr#DNA/hAT-Ac (2729-2752,+, mm: 1);LTR_FINDER_scaffold423_9_ltr#DNA/hAT (7108-7131,+, mm: 1);LTR_FINDER_scaffold1403_1_ltr#DNA/hAT (2074-2097,+, mm: 0);LTR_FINDER_scaffold891_3_ltr#LTR/Copia (11737-11760,+, mm: 1);LTR_FINDER_scaffold1404_3_ltr#LINE/L1 …
AUGGUCCAGUACGUAGUAUUC	AUGGUCCAGUACGUAGUAUUC	21	18.8869	2.22617	50.1788	67.7613	3.32821	1.00479	0.604994	0.836315	7.48754	9.3314	106.204	52.0031	5.56487	3.83502	0.4492	0.0898834	16.1916	13.5277	172.141	54.3146	13.4819	4.43052	0.697553	1.01533	25.233	No hit	gi|1026034507|ref|XM_016707934.1| PREDICTED: Capsicum annuum tetraspanin-8-like (LOC107862373), transcript variant X5, mRNA(1257-1277,+, mm: 0);gi|1026034511|ref|XM_016707936.1| PREDICTED: Capsicum annuum tetraspanin-8-like (LOC107862373), transcript variant X7, mRNA(1257-1277,+, mm: 0);gi|1026034499|ref|XM_016707930.1| PREDICTED: Capsicum annuum tetraspanin-8-like (LOC107862373), transcript vari…	No hit
AAGGAUAUGUUUGGAGAACCACA	AAGGAUAUGUUUGGAGAACCACA	23	48.1834	14.3111	3.42397	2.0894	22.5367	17.0814	55.2057	47.1681	44.0732	35.3775	2.13864	4.2849	58.1025	21.6405	52.5115	29.0773	35.3739	25.1515	1.93262	0.696341	22.8784	7.6205	34.3794	20.1939	25.2263	No hit	No hit	No hit
AUGGACAAACACUCUGUUGGGAG	AUGGACAAACACUCUGUUGGGAG	23	47.6847	19.0814	4.48658	3.49434	27.1011	19.091	40.1817	38.2315	50.0891	51.972	2.09313	3.70059	35.9307	28.0778	47.166	43.144	37.6428	35.3724	0.966308	0	11.6843	7.08884	27.9021	23.1271	25.2212	No hit	gi|1026076002|ref|XR_001677141.1| PREDICTED: Capsicum annuum uncharacterized LOC107879967 (LOC107879967), ncRNA(318-340,+, mm: 1)	LTR_FINDER_scaffold666_6_ltr#LTR(7242-7264,-, mm: 0);LTR_FINDER_scaffold1073_2_ltr#LTR/Gypsy (16035-16057,+, mm: 1);LTR_FINDER_scaffold228_18_ltr#LTR/Gypsy (15754-15776,-, mm: 1);LTR_FINDER_scaffold228_19_ltr#LTR/Gypsy (17032-17054,-, mm: 1);LTR_FINDER_scaffold232_6_ltr#LTR/Copia (6947-6969,+, mm: 1)
AGGGAUUGAAGAUGUUGUUCAU	AGGGAUUGAAGAUGUUGUUCAU	22	37.7115	15.5832	2.83363	0.972651	12.9325	15.0719	40.2825	42.0308	31.0862	31.9143	3.0942	2.62937	44.1246	35.063	34.5435	40.2678	29.1861	37.1761	3.17501	2.78536	33.8274	14.1777	53.313	41.4031	25.2161	No hit	No hit	LTR_FINDER_scaffold2893_1_ltr#LTR(4965-4986,-, mm: 1);LTR_FINDER_scaffold2893_1_ltr#LTR(9350-9371,+, mm: 1);LTR_FINDER_scaffold2893_1_ltr#LTR(9939-9960,+, mm: 1)
GUUUAAUAUCUGAUAUGUGGGCC	GUUUAAUAUCUGAUAUGUGGGCC	23	1.18433	1.2721	1.77102	11.5998	2.85275	64.3066	1.31082	3.08242	2.34954	2.0202	9.32809	60.2807	25.4582	300.022	4.17756	6.65137	1.44383	0.901845	7.31633	40.3878	5.71961	45.3686	2.09266	2.82037	25.1549	No hit	gi|1026092545|ref|XM_016689976.1| PREDICTED: Capsicum annuum pentatricopeptide repeat-containing protein At1g03540 (LOC107845568), transcript variant X3, mRNA(2614-2636,-, mm: 1);gi|1026092543|ref|XM_016689975.1| PREDICTED: Capsicum annuum pentatricopeptide repeat-containing protein At1g03540 (LOC107845568), transcript variant X2, mRNA(2610-2632,-, mm: 1)	LTR_FINDER_scaffold258_14_ltr#LTR/Gypsy (14055-14077,+, mm: 0);LTR_FINDER_scaffold258_14_ltr#LTR/Gypsy (15508-15530,+, mm: 0);LTR_FINDER_scaffold475_7_ltr#LTR/Copia (9793-9815,+, mm: 0);LTR_FINDER_scaffold475_7_ltr#LTR/Copia (15610-15632,+, mm: 0)
UUCAUUUGGAUAGGUCUGGCCU	UUCAUUUGGAUAGGUCUGGCCU	22	8.41495	0.636048	22.3738	26.7659	0.190183	1.00479	0.252081	0.430105	4.51834	5.6758	93.1899	61.1572	0.920176	1.36965	0.2246	0.179767	21.5544	20.3416	215.625	106.54	4.98423	3.72164	1.79371	1.69223	25.1482	No hit	gi|1026085000|ref|XM_016686284.1| PREDICTED: Capsicum annuum putative SOS response-associated peptidase YoqW (LOC107842440), mRNA(795-816,-, mm: 0)	LTR_FINDER_scaffold4545_2_ltr#LTR(2267-2288,+, mm: 1);LTR_FINDER_scaffold1693_4_ltr#LTR(10090-10111,+, mm: 1);LTR_FINDER_scaffold1435_1_ltr#LTR(4596-4617,-, mm: 0);LTR_FINDER_scaffold654_4_ltr#LTR/Caulimovirus (3774-3795,+, mm: 1);LTR_FINDER_scaffold654_4_ltr#LTR/Caulimovirus (11751-11772,-, mm: 1);LTR_FINDER_scaffold654_5_ltr#LTR/Caulimovirus (1444-1465,+, mm: 1);LTR_FINDER_scaffold654_5_ltr#LTR…
AACUGUCGCUCCUCAUCCUCCCGA	AACUGUCGCUCCUCAUCCUCCCGA	24	16.7676	2.22617	161.635	66.3204	32.9017	25.1198	11.9486	5.8542	12.1092	9.0428	40.5886	56.8723	13.5397	27.53	7.68132	7.59515	8.663	9.41927	6.62611	9.05243	16.0149	41.6469	7.17483	7.22016	25.1479	No hit	No hit	LTR_FINDER_scaffold1566_1_ltr#LTR(7057-7080,+, mm: 1);LTR_FINDER_scaffold1566_2_ltr#LTR(4474-4497,+, mm: 0);LTR_FINDER_scaffold6735_1_ltr#LTR(3904-3927,+, mm: 1);LTR_FINDER_scaffold4468_1_ltr#LTR(9384-9407,+, mm: 1);LTR_FINDER_scaffold2196_8_ltr#LTR(16827-16850,+, mm: 1);LTR_FINDER_scaffold802_2_ltr#DNA/hAT (5269-5292,+, mm: 1);LTR_FINDER_scaffold1363_2_ltr#DNA/hAT-Ac (2857-2880,+, mm: 0);LTR_FIN…
GUAAGGCAUGCAGAAAAUUGGGAC	GUAAGGCAUGCAGAAAAUUGGGAC	24	47.6224	123.711	7.61537	1.80121	102.128	53.2539	157.5	96.8691	1.39423	2.1645	0.227515	0	1.48981	3.83502	1.07808	2.11226	0	0	0	0	0.326835	0	0	0.112815	25.1351	No hit	No hit	No hit
CGUGACUAAUGAAUUCCGAUGCAA	CGUGACUAAUGAAUUCCGAUGCAA	24	110.953	150.107	16.8247	7.27687	63.7114	34.1629	121.906	80.1667	1.91061	3.7518	0.955561	1.55814	1.75272	1.43813	1.93156	3.59534	0	0.300615	0.138044	0	0.0817087	0	0.398602	0.112815	25.1264	No hit	No hit	No hit
AAUUGUUGGGCUCGUCAUUAGUGA	AAUUGUUGGGCUCGUCAUUAGUGA	24	87.7649	62.0147	191.565	108.649	69.7972	45.2156	19.1077	10.9199	0.309829	0.55315	2.00213	3.11629	0.657269	0.82179	0.04492	0.359534	0	0	0	0	0	0	0	0	25.1208	No hit	No hit	No hit
UAAAAAUAAUGAAACUCGGCC	UAAAAAUAAUGAAACUCGGCC	21	0.311665	0	0.354203	1.00867	0.0950916	1.00479	0	0	4.31179	15.6806	87.8206	121.73	1.40217	1.84903	0.2246	0.134825	40.2211	15.3314	239.368	48.7439	9.88675	6.20273	3.88637	1.69223	25.0525	No hit	gi|1026023411|ref|XM_016702566.1| PREDICTED: Capsicum annuum uncharacterized LOC107857725 (LOC107857725), mRNA(72-92,+, mm: 1)	LTR_FINDER_scaffold2869_12_ltr#LTR/Copia (775-795,+, mm: 1);LTR_FINDER_scaffold51_5_ltr#LTR/Copia (863-883,+, mm: 1)
UCAUCAGAGGUAGAGGUAUGGACU	UCAUCAGAGGUAGAGGUAUGGACU	24	7.66696	28.3041	73.6743	104.074	6.94169	8.03832	0.756243	0.645157	2.76264	4.11255	123.586	66.708	0.613451	2.53385	0.26952	0.26965	12.7882	8.51742	69.8503	55.7073	6.86353	12.051	1.39511	2.14349	25.0114	No hit	gi|1026033751|ref|XR_001671916.1| PREDICTED: Capsicum annuum uncharacterized LOC107862112 (LOC107862112), ncRNA(989-1012,-, mm: 0);gi|1026038059|ref|XM_016709620.1| PREDICTED: Capsicum annuum ubiquitin domain-containing protein DSK2b-like (LOC107863614), transcript variant X1, mRNA(1-24,+, mm: 0);gi|1026054494|ref|XM_016716280.1| PREDICTED: Capsicum annuum uncharacterized LOC107869876 (LOC1078698…	LTR_FINDER_scaffold574_7_ltr#LTR/Copia (1111-1134,+, mm: 1);LTR_FINDER_scaffold2844_1_ltr#LTR/Copia (3657-3680,-, mm: 0);LTR_FINDER_scaffold2909_1_ltr#LINE/RTE-BovB (1142-1165,+, mm: 1);LTR_FINDER_scaffold1902_2_ltr#LINE/RTE-BovB (696-719,+, mm: 0);LTR_FINDER_scaffold1902_2_ltr#LINE/RTE-BovB (19353-19376,+, mm: 1);LTR_FINDER_scaffold3470_6_ltr#LTR/Gypsy (4633-4656,-, mm: 1);LTR_FINDER_scaffold347…
AUUCAACUGUAGCUCCCAUCAAGU	AUUCAACUGUAGCUCCCAUCAAGU	24	26.6162	15.9012	31.6422	19.7772	17.4969	22.1054	8.92367	7.50294	24.7347	31.3131	41.0891	50.0554	24.6695	31.502	14.4193	20.4485	38.7773	38.0779	15.8751	11.1415	41.9983	34.9125	12.6556	16.3582	24.9164	No hit	No hit	No hit
AAGGACACUCCAUGAAGUCGGGGG	AAGGACACUCCAUGAAGUCGGGGG	24	46.0018	66.467	43.8032	45.8947	34.9937	11.0527	16.0324	11.8996	25.5093	16.3059	38.45	23.3722	21.3393	5.82101	13.8803	9.03328	48.059	30.3621	8.42068	2.08902	36.3604	17.1904	16.3427	9.13801	24.9091	No hit	No hit	LTR_FINDER_scaffold1629_4_ltr#LTR/Copia (5871-5894,+, mm: 1);LTR_FINDER_scaffold302_11_ltr#LTR/Copia (5912-5935,+, mm: 0);LTR_FINDER_scaffold910_8_ltr#LTR/Copia (664-687,+, mm: 1);LTR_FINDER_scaffold910_8_ltr#LTR/Copia (6061-6084,+, mm: 1);LTR_FINDER_scaffold910_9_ltr#LTR/Copia (4397-4420,+, mm: 1);LTR_FINDER_scaffold1326_6_ltr#LTR/Copia (428-451,+, mm: 0);LTR_FINDER_scaffold1326_6_ltr#LTR/Copia …
GGUCUCCUUAUAUGGUCUUGGGC	GGUCUCCUUAUAUGGUCUUGGGC	23	29.2342	39.117	2.00715	0.720482	49.7329	75.3593	61.7598	54.5755	24.1925	25.5892	1.13757	2.72675	22.4786	23.6949	25.4696	27.9088	18.1511	28.7588	1.10435	0.696341	16.5052	15.4182	24.6136	26.85	24.9084	can-mir-f23_15(35-57,-, mm: 0);can-mir-f23_17(90-112,-, mm: 1)	gi|1026027953|ref|XM_016704744.1| PREDICTED: Capsicum annuum rust resistance kinase Lr10-like (LOC107859664), mRNA(2304-2326,-, mm: 1);gi|1026082512|ref|XR_001665384.1| PREDICTED: Capsicum annuum mediator of RNA polymerase II transcription subunit 20a-like (LOC107841026), transcript variant X7, misc_RNA(513-535,+, mm: 0);gi|1026082506|ref|XM_016685027.1| PREDICTED: Capsicum annuum mediator of RNA…	LTR_FINDER_scaffold332_3_ltr#LINE/L1 (5359-5381,+, mm: 0);LTR_FINDER_scaffold332_3_ltr#LINE/L1 (5565-5587,+, mm: 0);LTR_FINDER_scaffold332_4_ltr#LINE/L1 (4240-4262,+, mm: 0);LTR_FINDER_scaffold332_4_ltr#LINE/L1 (4446-4468,+, mm: 0);LTR_FINDER_scaffold17247_1_ltr#LTR/Gypsy (2994-3016,+, mm: 1);LTR_FINDER_scaffold2605_2_ltr#LTR/Copia (7737-7759,-, mm: 0);LTR_FINDER_scaffold927_9_ltr#LTR/Gypsy (953-…
UUGGAUGAUGGAAAAACCAGC	UUGGAUGAUGGAAAAACCAGC	21	0	0.636048	19.186	37.1048	18.2576	17.0814	1.96623	2.74789	0.0258191	0.07215	14.7884	33.0132	3.85598	9.10817	0.2246	0.988717	0	0	52.8709	311.264	9.64163	59.0146	1.99301	3.83571	24.9032	No hit	No hit	No hit
UUGGACACACCUUGAAUCUUGAAU	UUGGACACACCUUGAAUCUUGAAU	24	101.603	60.1065	76.0947	109.513	31.3802	5.02395	76.3805	57.3473	7.87483	2.7898	3.68573	3.31106	5.34578	1.36965	6.15404	2.60662	13.9227	4.91005	3.17501	0.696341	7.84404	3.54442	9.46679	3.38445	24.8971	No hit	No hit	No hit
UGAAGAGGGCUACAACUUGCU	UGAAGAGGGCUACAACUUGCU	21	2.99198	0.954072	10.0358	28.0628	0.57055	0	0.201665	0.191158	5.62856	6.9745	67.4808	49.4711	1.44599	0.890273	0.17968	0.359534	20.8325	26.1535	262.146	94.7024	9.72334	3.54442	2.29196	2.48193	24.8881	No hit	gi|1026106215|ref|XM_016696634.1| PREDICTED: Capsicum annuum uncharacterized LOC107851569 (LOC107851569), mRNA(453-473,-, mm: 0);gi|1026011216|ref|XM_016701804.1| PREDICTED: Capsicum annuum uncharacterized LOC107856829 (LOC107856829), mRNA(799-819,-, mm: 0)	No hit
GUGUGGCCGGCUAUACUGUAAAGC	GUGUGGCCGGCUAUACUGUAAAGC	24	176.776	190.178	11.8658	2.26952	50.6838	9.04311	93.7237	51.732	1.39423	2.28475	0	0.097384	0.350543	1.71206	1.70696	2.1572	0.103131	0.40082	0.138044	0	0	0	0	0	24.859	No hit	No hit	No hit
UUAUUAAUGGCAACAGUAGACU	UUAUUAAUGGCAACAGUAGACU	22	2.99198	0.318024	8.44185	32.3136	1.42637	1.00479	0.100832	0.0955788	4.56998	8.63395	103.61	74.7909	1.09545	0.890273	0.35936	0.179767	21.5544	28.1576	174.902	110.022	10.0502	7.26606	1.69406	2.14349	24.8589	No hit	No hit	LTR_FINDER_scaffold4545_2_ltr#LTR(1982-2003,-, mm: 0);LTR_FINDER_scaffold1693_4_ltr#LTR(6299-6320,+, mm: 1);LTR_FINDER_scaffold609_5_ltr#LTR(6656-6677,+, mm: 1);LTR_FINDER_scaffold100_26_ltr#LTR(5182-5203,-, mm: 1);LTR_FINDER_scaffold100_26_ltr#LTR(12645-12666,-, mm: 1);LTR_FINDER_scaffold890_5_ltr#LTR(2580-2601,-, mm: 1);LTR_FINDER_scaffold937_3_ltr#LTR(6425-6446,+, mm: 1);LTR_FINDER_scaffold207…
UGAUUGUUGAAACUGAUGCCU	UGAUUGUUGAAACUGAUGCCU	21	13.0276	1.2721	8.79605	42.1482	0.475458	0	0.151249	0.262842	5.75766	11.1351	91.5973	58.6252	0.920176	2.25992	0.31444	0.449417	17.9448	25.3519	190.777	113.504	4.33056	3.89886	1.49476	1.91785	24.8505	No hit	No hit	LTR_FINDER_scaffold393_12_ltr#LTR(1007-1027,+, mm: 1);LTR_FINDER_scaffold393_13_ltr#LTR(2255-2275,+, mm: 1);LTR_FINDER_scaffold937_3_ltr#LTR(3391-3411,+, mm: 1);LTR_FINDER_scaffold2593_8_ltr#LTR/Caulimovirus (1169-1189,+, mm: 1);LTR_FINDER_scaffold2593_9_ltr#LTR (779-799,-, mm: 1);LTR_FINDER_scaffold2593_9_ltr#LTR (4243-4263,+, mm: 1);LTR_FINDER_scaffold933_5_ltr#LTR/Caulimovirus (1988-2008,+, mm…
GAACAGAGAUUUCGACUAAGGAAU	GAACAGAGAUUUCGACUAAGGAAU	24	57.7204	51.5199	8.73702	3.31422	91.7634	38.182	192.086	139.067	1.49751	2.71765	0.182012	0.097384	2.14708	1.02724	1.21284	1.43813	0.412524	0.60123	0	0	0.163417	0.354442	0.298951	0.67689	24.8007	No hit	No hit	LTR_FINDER_scaffold1067_3_ltr#LTR(17195-17218,-, mm: 1);LTR_FINDER_scaffold1068_19_ltr#LTR/Gypsy (11504-11527,-, mm: 1);LTR_FINDER_scaffold1310_5_ltr#LTR/Gypsy (1720-1743,-, mm: 1);LTR_FINDER_scaffold1310_5_ltr#LTR/Gypsy (14061-14084,-, mm: 1);LTR_FINDER_scaffold1582_2_ltr#LTR/Gypsy (16292-16315,-, mm: 1);LTR_FINDER_scaffold252_13_ltr#LTR/Gypsy (6516-6539,-, mm: 1);LTR_FINDER_scaffold638_10_ltr#D…
GGACGGCGGGAGGAGACUCAGAGC	GGACGGCGGGAGGAGACUCAGAGC	24	79.5369	83.6403	7.02503	0.972651	29.6686	8.03832	34.9888	28.9126	23.1339	34.1991	0.591538	2.82414	7.62431	14.8607	16.1263	27.5942	13.5102	22.4459	0.69022	2.78536	25.9017	29.0642	45.6399	55.3922	24.7986	No hit	gi|1026012322|ref|XM_016695589.1| PREDICTED: Capsicum annuum uncharacterized LOC107850794 (LOC107850794), partial mRNA(1931-1954,+, mm: 1);gi|1026059279|ref|XM_016718572.1| PREDICTED: Capsicum annuum uncharacterized LOC107871655 (LOC107871655), mRNA(611-634,+, mm: 1)	LTR_FINDER_scaffold2860_1_ltr#LTR(5801-5824,+, mm: 1);LTR_FINDER_scaffold2909_1_ltr#LINE/RTE-BovB (91-114,+, mm: 0);LTR_FINDER_scaffold2909_1_ltr#LINE/RTE-BovB (17519-17542,+, mm: 1);LTR_FINDER_scaffold1646_4_ltr#LTR/Copia (5207-5230,+, mm: 0);LTR_FINDER_scaffold1646_4_ltr#LTR/Copia (7432-7455,+, mm: 0);LTR_FINDER_scaffold878_18_ltr#LINE/RTE-BovB (11768-11791,+, mm: 0);LTR_FINDER_scaffold878_19_l…
UCCCAGAUGGUUGGGCUUGGUAGGC	UCCCAGAUGGUUGGGCUUGGUAGGC	25	0.311665	0	0.944542	3.31422	0	8.03832	0.151249	1.09916	0.154915	0.16835	1.91112	14.2181	8.19395	84.5074	0.4492	2.56168	0.206262	0.20041	14.4946	66.8487	20.9991	355.151	2.98951	7.44579	24.765	No hit	No hit	No hit
AGUAGACCUGUGAGCCCAUAAUGG	AGUAGACCUGUGAGCCCAUAAUGG	24	19.5102	5.08838	19.127	25.2529	9.31898	14.0671	13.4107	6.37988	49.5985	55.4593	28.0753	41.583	30.2782	22.5307	28.9285	23.0102	35.4771	41.5851	7.59242	5.57073	34.8896	27.292	26.507	23.3527	24.7452	No hit	No hit	LTR_FINDER_scaffold4733_1_ltr#LTR/Copia (177-200,+, mm: 1);LTR_FINDER_scaffold4733_1_ltr#LTR/Copia (5503-5526,+, mm: 1);LTR_FINDER_scaffold2250_2_ltr#LTR/Copia (169-192,+, mm: 1);LTR_FINDER_scaffold2250_2_ltr#LTR/Copia (5588-5611,+, mm: 0);LTR_FINDER_scaffold1012_7_ltr#LTR/Copia (1899-1922,+, mm: 0);LTR_FINDER_scaffold53_14_ltr#LTR/Copia (176-199,+, mm: 0);LTR_FINDER_scaffold1991_3_ltr#LTR/Copia …
GAUGGGCUGUGAGAAACCGGGA	GAUGGGCUGUGAGAAACCGGGA	22	49.0561	20.9896	1.59392	0.684458	40.6041	31.1485	29.3422	26.7382	33.4099	42.8571	0.364023	1.94768	27.9996	20.2708	31.3991	33.7962	36.5084	51.1046	0.414132	1.39268	20.0186	5.49385	48.0315	38.5827	24.7395	No hit	gi|1026106215|ref|XM_016696634.1| PREDICTED: Capsicum annuum uncharacterized LOC107851569 (LOC107851569), mRNA(89-110,-, mm: 0);gi|1026011216|ref|XM_016701804.1| PREDICTED: Capsicum annuum uncharacterized LOC107856829 (LOC107856829), mRNA(438-459,-, mm: 0)	No hit
AUGUCGGAAGCAUCGGUUUCGA	AUGUCGGAAGCAUCGGUUUCGA	22	21.6296	7.63258	7.67441	10.5551	7.70242	3.01437	13.8645	13.166	37.3861	43.9634	39.542	35.8373	19.2799	10.4093	29.8269	25.5718	47.8528	58.6199	56.598	12.5341	21.5711	6.02551	32.3864	27.0756	24.5716	No hit	No hit	LTR_FINDER_scaffold1342_1_ltr#LTR/Caulimovirus (4504-4525,-, mm: 1);LTR_FINDER_scaffold1487_5_ltr#LTR/Caulimovirus (2490-2511,-, mm: 1);LTR_FINDER_scaffold2373_3_ltr#LTR/Gypsy (2965-2986,+, mm: 1);LTR_FINDER_scaffold2600_2_ltr#LTR/Gypsy (8660-8681,-, mm: 1)
CUGCUUGGGCGAAGGUCUCUGG	CUGCUUGGGCGAAGGUCUCUGG	22	16.5806	4.13431	5.13595	7.27687	7.41714	3.01437	17.0407	12.4969	63.7732	79.3409	40.3156	15.7762	23.2235	18.7642	28.1648	38.7397	27.7422	45.8939	53.285	9.74877	12.7466	7.97494	31.5892	19.0657	24.5517	No hit	gi|1026091692|ref|XM_016689558.1| PREDICTED: Capsicum annuum uncharacterized LOC107845312 (LOC107845312), mRNA(320-341,-, mm: 0)	LTR_FINDER_scaffold2176_1_ltr#LTR/Caulimovirus (7088-7109,+, mm: 1);LTR_FINDER_scaffold2176_1_ltr#LTR/Caulimovirus (14053-14074,-, mm: 1);LTR_FINDER_scaffold2176_2_ltr#LTR/Caulimovirus (4541-4562,+, mm: 1);LTR_FINDER_scaffold2176_2_ltr#LTR/Caulimovirus (11506-11527,-, mm: 1);LTR_FINDER_scaffold8338_1_ltr#LTR/Gypsy (3574-3595,-, mm: 0);LTR_FINDER_scaffold8338_2_ltr#LTR/Gypsy (5880-5901,-, mm: 0);L…
ACCGAAAAUCGAACCGUUAAGGAC	ACCGAAAAUCGAACCGUUAAGGAC	24	44.3811	7.31455	2.00715	1.72916	12.3619	6.02874	17.0911	20.9557	51.3284	67.4121	2.59367	3.21367	29.84	43.0755	44.8302	35.3691	44.862	57.3173	1.2424	0.696341	14.299	14.1777	24.215	42.6441	24.5411	No hit	gi|1026047741|ref|XM_016714159.1| PREDICTED: Capsicum annuum pre-mRNA cleavage factor Im 25 kDa subunit 1-like (LOC107867759), transcript variant X1, mRNA(561-584,-, mm: 1)	LTR_FINDER_scaffold2463_1_ltr#LTR/Gypsy (2359-2382,+, mm: 1);LTR_FINDER_scaffold194_4_ltr#LTR/Gypsy (5683-5706,-, mm: 0);LTR_FINDER_scaffold541_18_ltr#LTR/Gypsy (2360-2383,-, mm: 0);LTR_FINDER_scaffold541_19_ltr#DNA (2362-2385,-, mm: 0);LTR_FINDER_scaffold635_11_ltr#LTR/Copia (3651-3674,-, mm: 1);rnd-1_family-740#Unknown ( RepeatScout Family Size = 91 Final Multiple Alignment Size (possibly trunc…
AGGAGAAUGAGCUAGAAAUGAGGA	AGGAGAAUGAGCUAGAAAUGAGGA	24	73.3036	193.041	117.891	57.7827	71.7942	57.273	7.25993	7.16841	0.154915	0.16835	0.136509	1.07122	0.131454	0.205448	0.04492	0.134825	0.206262	0	0.138044	0	0	0.531663	0	0	24.5182	No hit	No hit	No hit
AGAGGUAGAGGUAUGGACUGC	AGAGGUAGAGGUAUGGACUGC	21	12.1549	8.26862	1.65295	5.00735	11.6963	23.1102	33.4259	40.4776	27.9879	29.6296	21.9779	8.66718	75.1039	33.1455	29.6921	41.5261	12.9945	18.0369	15.0468	6.96341	31.6213	20.3804	59.0927	20.758	24.5174	can-mir-f43_67(177-197,-, mm: 1);can-mir-f43_68(176-196,-, mm: 1)	gi|1026014392|ref|XM_016714462.1| PREDICTED: Capsicum annuum uncharacterized LOC107867952 (LOC107867952), mRNA(194-214,+, mm: 1);gi|1026014667|ref|XM_016715510.1| PREDICTED: Capsicum annuum group II intron-encoded protein LtrA-like (LOC107868894), mRNA(5338-5358,-, mm: 1);gi|1026020286|ref|XR_001667760.1| PREDICTED: Capsicum annuum uncharacterized LOC107848025 (LOC107848025), ncRNA(277-297,-, mm:…	LTR_FINDER_scaffold1547_5_ltr#LTR(8151-8171,+, mm: 1);LTR_FINDER_scaffold11341_1_ltr#DNA/MuDR (14279-14299,+, mm: 0);LTR_FINDER_scaffold574_7_ltr#LTR/Copia (1116-1136,+, mm: 0);LTR_FINDER_scaffold2844_1_ltr#LTR/Copia (3655-3675,-, mm: 0);LTR_FINDER_scaffold1902_2_ltr#LINE/RTE-BovB (701-721,+, mm: 0);LTR_FINDER_scaffold1902_2_ltr#LINE/RTE-BovB (19358-19378,+, mm: 1);LTR_FINDER_scaffold3470_6_ltr#L…
GCUCGGUCGUGACAACUUUGGAGU	GCUCGGUCGUGACAACUUUGGAGU	24	108.023	147.881	4.78175	1.00867	131.417	51.2443	71.6918	60.0952	1.44587	3.6556	0.0455029	0.48692	1.31454	1.36965	1.61712	1.75273	0	0.100205	0	0	0	0	0	0	24.4971	No hit	No hit	No hit
UUGAGAAUUUUUGAAAGGGC	UUGAGAAUUUUUGAAAGGGC	20	0	0	2.89266	6.19615	4.18403	82.3928	0.756243	6.3321	0.0516382	0.12025	10.4202	39.6353	29.2265	64.2366	2.51552	8.44904	0.206262	0	60.0491	132.305	29.742	81.6989	10.1643	15.9069	24.4784	No hit	No hit	No hit
UUCGGACCGGAUCUUGUGUAUC	UUCGGACCGGAUCUUGUGUAUC	22	17.8272	1.59012	33.4132	50.83	1.80674	1.00479	0.100832	0.0955788	5.34455	10.7503	64.0226	82.7764	0.83254	1.71206	0	0.224709	24.6483	26.5543	161.373	84.9536	6.12815	7.6205	1.99301	1.46659	24.4612	No hit	gi|1026068768|ref|XM_016723310.1| PREDICTED: Capsicum annuum uncharacterized LOC107876369 (LOC107876369), partial mRNA(655-676,+, mm: 0);gi|1026068890|ref|XM_016723383.1| PREDICTED: Capsicum annuum uncharacterized LOC107876466 (LOC107876466), partial mRNA(1108-1129,+, mm: 0)	LTR_FINDER_scaffold3666_5_ltr#LTR(8580-8601,+, mm: 0);LTR_FINDER_scaffold1171_8_ltr#LTR(704-725,+, mm: 0);LTR_FINDER_scaffold269_16_ltr#LTR(6248-6269,-, mm: 0);LTR_FINDER_scaffold151_1_ltr#LTR(8987-9008,+, mm: 0);LTR_FINDER_scaffold429_1_ltr#LTR/Gypsy (5593-5614,+, mm: 0);LTR_FINDER_scaffold2846_8_ltr#LTR/Gypsy (9554-9575,+, mm: 0);LTR_FINDER_scaffold2781_2_ltr#LTR/Gypsy (7362-7383,+, mm: 0);LTR_…
UUUCUAGGACAUGAUCUGCACC	UUUCUAGGACAUGAUCUGCACC	22	4.11398	2.22617	14.9356	25.7572	1.04601	3.01437	0.151249	0.286736	3.56304	7.4074	63.4765	50.0554	1.05163	0.684825	0.13476	0	31.0424	37.1761	212.45	102.362	9.64163	8.50661	3.48776	3.72289	24.4289	No hit	No hit	LTR_FINDER_scaffold5572_2_ltr#LTR/Caulimovirus (7019-7040,+, mm: 0);LTR_FINDER_scaffold5572_3_ltr#LTR/Gypsy (6864-6885,+, mm: 0)
AGAGAGACUGAUUCCGAUAGACA	AGAGAGACUGAUUCCGAUAGACA	23	46.1888	23.8518	2.59749	1.11675	32.5213	25.1198	63.1211	62.1262	31.9899	31.5295	0.819052	1.07122	29.2265	26.9136	28.3445	30.5154	24.1327	26.6545	0.276088	0.696341	20.1003	11.3421	36.5717	28.8806	24.4045	No hit	No hit	No hit
CUGAACCCUGAACCCUGAACCC	CUGAACCCUGAACCCUGAACCC	22	10.2226	0.636048	30.5796	27.8466	0.760733	5.02395	0.453746	1.31421	7.17771	10.606	135.053	89.1064	2.71671	4.04047	1.61712	1.48308	9.69431	9.92029	120.374	99.5768	4.33056	7.79772	2.39161	2.03067	24.3647	No hit	No hit	LTR_FINDER_scaffold1422_1_ltr#LINE/Penelope (3138-3159,+, mm: 1);LTR_FINDER_scaffold1422_1_ltr#LINE/Penelope (3145-3166,+, mm: 0)
GCGAAAAGGCUGAGACACACCCGA	GCGAAAAGGCUGAGACACACCCGA	24	52.2351	10.4948	6.02146	6.98868	72.1745	38.182	39.2238	33.1181	29.8985	23.8095	1.22858	4.57705	26.5536	17.6	27.3563	22.9652	26.2984	26.2537	0.828264	0	23.6955	20.3804	37.8672	35.3111	24.2942	No hit	gi|1026091428|ref|XM_016689425.1| PREDICTED: Capsicum annuum uncharacterized LOC107845173 (LOC107845173), mRNA(1851-1874,-, mm: 0);gi|1026101503|ref|XM_016694397.1| PREDICTED: Capsicum annuum RPM1-interacting protein 4-like (LOC107849852), transcript variant X2, mRNA(1048-1071,-, mm: 1);gi|1026101501|ref|XM_016694396.1| PREDICTED: Capsicum annuum RPM1-interacting protein 4-like (LOC107849852), tr…	LTR_FINDER_scaffold646_28_ltr#DNA/hAT-Tip100 (4058-4081,+, mm: 1)
UUUGGAUUGUACUGAUGAGCCU	UUUGGAUUGUACUGAUGAGCCU	22	13.0899	2.22617	25.1484	56.1255	0.950916	1.00479	0.100832	0.119474	2.89174	6.42135	62.066	66.0264	1.09545	1.50662	0.13476	0.179767	25.164	28.1576	186.359	80.7756	11.1124	8.32939	1.79371	1.80504	24.2744	No hit	No hit	No hit
AUCUCGUAGAAUUAGUUGAAGCGC	AUCUCGUAGAAUUAGUUGAAGCGC	24	35.7168	74.0996	16.4705	15.4904	33.4722	18.0862	27.4768	31.1109	24.1409	47.3063	6.46141	10.8096	12.8825	28.4887	27.3114	40.9419	20.9356	37.9777	0.69022	0.696341	13.6454	14.8866	16.542	26.7372	24.2657	No hit	No hit	No hit
AGGGAAGGAAAUCUUGAAUGAGUU	AGGGAAGGAAAUCUUGAAUGAGUU	24	28.2368	121.803	47.6994	54.2883	28.6226	20.0958	6.40286	6.52325	10.4309	17.0033	36.1293	27.4623	6.70414	11.8475	9.97224	13.2578	23.7201	22.7465	9.52504	3.4817	28.6798	27.6465	9.16784	9.8149	24.2192	No hit	No hit	rnd-5_family-3110#Unknown ( Recon Family Size = 20 Final Multiple Alignment Size = 16 )(36-59,-, mm: 0)
UUUAAUAUCUGAUAUGUGGGCCAU	UUUAAUAUCUGAUAUGUGGGCCAU	24	0	0.318024	6.966	14.2295	4.75458	58.2778	0.554578	0.884104	0.232372	0.3848	14.3789	56.5801	22.128	274.615	0.58396	1.16848	0.206262	0.100205	7.17829	32.0317	8.66112	75.4961	0.398602	0.564075	24.1955	No hit	gi|1026092545|ref|XM_016689976.1| PREDICTED: Capsicum annuum pentatricopeptide repeat-containing protein At1g03540 (LOC107845568), transcript variant X3, mRNA(2612-2635,-, mm: 1);gi|1026092543|ref|XM_016689975.1| PREDICTED: Capsicum annuum pentatricopeptide repeat-containing protein At1g03540 (LOC107845568), transcript variant X2, mRNA(2608-2631,-, mm: 1)	LTR_FINDER_scaffold258_14_ltr#LTR/Gypsy (14056-14079,+, mm: 0);LTR_FINDER_scaffold258_14_ltr#LTR/Gypsy (15509-15532,+, mm: 1);LTR_FINDER_scaffold475_7_ltr#LTR/Copia (9794-9817,+, mm: 0);LTR_FINDER_scaffold475_7_ltr#LTR/Copia (15611-15634,+, mm: 0)
AUAGGACCCCUGUGAAGUUGGAGU	AUAGGACCCCUGUGAAGUUGGAGU	24	18.4506	41.3431	5.25402	4.43096	39.5581	24.115	31.8126	23.5124	55.5627	54.5213	2.95769	8.37502	26.2469	19.586	38.6761	35.7736	26.1953	38.6791	2.76088	0.696341	16.1783	17.1904	23.9161	24.2552	24.1687	can-mir-f26d_147(127-150,+, mm: 1);can-mir-f26d_148(126-149,+, mm: 1);can-mir-f46_81(33-56,-, mm: 1);can-mir-f50_108(57-80,-, mm: 1);can-mir-f55_122(94-117,-, mm: 0)	gi|1026022812|ref|XM_016702294.1| PREDICTED: Capsicum annuum uncharacterized LOC107857411 (LOC107857411), transcript variant X3, mRNA(1800-1823,-, mm: 0);gi|1026022810|ref|XM_016702293.1| PREDICTED: Capsicum annuum uncharacterized LOC107857411 (LOC107857411), transcript variant X2, mRNA(1796-1819,-, mm: 0);gi|1026022808|ref|XM_016702292.1| PREDICTED: Capsicum annuum uncharacterized LOC107857411 (…	LTR_FINDER_scaffold1791_1_ltr#LTR/Gypsy (1102-1125,-, mm: 1);LTR_FINDER_scaffold1791_2_ltr#LTR/Gypsy (1350-1373,-, mm: 1);LTR_FINDER_scaffold819_8_ltr#LTR/Gypsy (17871-17894,-, mm: 1);LTR_FINDER_scaffold819_9_ltr#SINE/tRNA (11153-11176,-, mm: 1);LTR_FINDER_scaffold6149_2_ltr#DNA/TcMar-Stowaway (2196-2219,-, mm: 1);LTR_FINDER_scaffold3342_2_ltr#LTR/Copia (10333-10356,+, mm: 1);LTR_FINDER_scaffold3…
CAUGGAGAAAACUCUGUUGGGAGC	CAUGGAGAAAACUCUGUUGGGAGC	24	42.0124	31.1664	3.54203	2.62976	39.8434	21.1006	63.3227	64.1812	36.8439	37.1091	2.95769	5.16135	27.7367	21.0241	36.475	28.6279	24.1327	29.0595	1.65653	2.08902	10.4587	15.0638	17.1399	16.5838	24.1633	can-mir-f30_4(7-30,-, mm: 1);can-mir-f30_5(5-28,-, mm: 1)	gi|1026081679|ref|XM_016684616.1| PREDICTED: Capsicum annuum probable glutamate carboxypeptidase 2 (LOC107840736), transcript variant X3, mRNA(1969-1992,-, mm: 1);gi|1026084042|ref|XM_016685843.1| PREDICTED: Capsicum annuum transcription repressor OFP12-like (LOC107842037), transcript variant X2, mRNA(801-824,-, mm: 1);gi|1026084040|ref|XM_016685841.1| PREDICTED: Capsicum annuum transcription rep…	LTR_FINDER_scaffold305_1_ltr#LTR/Gypsy (10048-10071,+, mm: 1);LTR_FINDER_scaffold273_1_ltr#DNA/hAT-Tip100 (8457-8480,+, mm: 1);LTR_FINDER_scaffold1895_3_ltr#LTR/Copia (5582-5605,-, mm: 1);LTR_FINDER_scaffold1688_8_ltr#LTR/Copia (6194-6217,-, mm: 1);LTR_FINDER_scaffold1688_9_ltr#DNA/MuDR (1428-1451,+, mm: 1);rnd-1_family-645#Unknown ( RepeatScout Family Size = 126 Final Multiple Alignment Size (po…
UACUGAGAUCAUCUUACGCCU	UACUGAGAUCAUCUUACGCCU	21	8.53962	1.59012	6.966	15.7425	1.1411	3.01437	0	0.0955788	4.51834	9.40355	49.4617	41.1934	1.57744	1.30117	0.04492	0.0449417	35.1677	36.7752	237.298	100.273	11.2758	5.84829	4.08567	4.5126	24.1613	No hit	gi|1026014782|ref|XR_001673791.1| PREDICTED: Capsicum annuum uncharacterized LOC107869336 (LOC107869336), transcript variant X2, ncRNA(1136-1156,-, mm: 0);gi|1026014781|ref|XR_001673790.1| PREDICTED: Capsicum annuum uncharacterized LOC107869336 (LOC107869336), transcript variant X1, ncRNA(1133-1153,-, mm: 0);gi|1026014784|ref|XR_001673793.1| PREDICTED: Capsicum annuum uncharacterized LOC107869336…	No hit
AGCAGACGAUAGAAUUAUAAAACC	AGCAGACGAUAGAAUUAUAAAACC	24	16.5182	6.04246	33.059	27.8106	13.2177	9.04311	0.453746	1.05137	10.9473	17.0514	97.4217	120.561	21.1202	26.5027	1.61712	1.48308	45.687	28.358	1.38044	3.4817	45.5117	37.2164	8.76924	5.41512	24.155	No hit	gi|1026094210|ref|XM_016690783.1| PREDICTED: Capsicum annuum uncharacterized LOC107846375 (LOC107846375), mRNA(411-434,+, mm: 0)	LTR_FINDER_scaffold725_647_ltr#LTR(3394-3417,-, mm: 1);LTR_FINDER_scaffold37_20_ltr#LTR(10380-10403,+, mm: 1);LTR_FINDER_scaffold1052_3_ltr#LTR/Gypsy (3617-3640,+, mm: 1);LTR_FINDER_scaffold1052_4_ltr#LTR/Gypsy (3617-3640,+, mm: 1);LTR_FINDER_scaffold654_14_ltr#LTR/Gypsy (9581-9604,+, mm: 1);LTR_FINDER_scaffold462_8_ltr#LTR/Gypsy (6820-6843,+, mm: 0);LTR_FINDER_scaffold526_1_ltr#LTR/Gypsy (3234-3…
ACCAUUGUAGAUACUACUCAGG	ACCAUUGUAGAUACUACUCAGG	22	15.0846	7.63258	2.36136	1.36892	5.32513	0	11.6966	17.0369	62.0949	94.0355	1.91112	2.04506	45.5268	27.8039	36.2504	51.0088	28.2579	60.123	0.966308	2.78536	16.0149	8.50661	35.4755	46.367	24.1533	No hit	No hit	LTR_FINDER_scaffold654_14_ltr#LTR/Gypsy (1064-1085,+, mm: 1);LTR_FINDER_scaffold462_8_ltr#LTR/Gypsy (9274-9295,+, mm: 0);LTR_FINDER_scaffold526_1_ltr#LTR/Gypsy (5688-5709,+, mm: 0);LTR_FINDER_scaffold1247_2_ltr#LTR/Gypsy (11653-11674,+, mm: 0);LTR_FINDER_scaffold334_8_ltr#LTR/Gypsy (10623-10644,+, mm: 0);LTR_FINDER_scaffold1951_5_ltr#LTR/Gypsy (189-210,+, mm: 0);LTR_FINDER_scaffold1951_5_ltr#LTR/…
UUCUUUGGCUAUGAAGGUUUGGGC	UUCUUUGGCUAUGAAGGUUUGGGC	24	87.1415	127.528	22.3738	11.3836	72.4598	40.1916	117.571	89.7724	1.29096	1.8759	0.591538	0.681688	0.657269	1.50662	1.70696	2.42685	0	0	0	0	0	0	0	0	24.1316	No hit	No hit	No hit
UCUCCGGUUGUUGCGAAAUAUC	UCUCCGGUUGUUGCGAAAUAUC	22	5.73464	0.318024	35.3613	46.9394	2.37729	1.00479	0.201665	0.382315	6.37732	12.6984	99.4693	121.243	1.40217	1.78055	0.4492	0.179767	24.1327	20.8426	116.923	57.7963	7.43549	7.97494	4.38462	3.38445	24.1164	No hit	No hit	LTR_FINDER_scaffold830_2_ltr#LTR/Gypsy (4137-4158,-, mm: 1);LTR_FINDER_scaffold830_3_ltr#LTR/Gypsy (3271-3292,-, mm: 1);LTR_FINDER_scaffold462_8_ltr#LTR/Gypsy (10396-10417,-, mm: 1);LTR_FINDER_scaffold526_1_ltr#LTR/Gypsy (6810-6831,-, mm: 0);LTR_FINDER_scaffold1247_2_ltr#LTR/Gypsy (12775-12796,-, mm: 1);LTR_FINDER_scaffold178_3_ltr#LTR/Gypsy (9541-9562,-, mm: 1);LTR_FINDER_scaffold3226_1_ltr#LTR/…
AACCCUGAACCCUGAACCCUG	AACCCUGAACCCUGAACCCUG	21	6.85663	3.18024	6.72986	8.17747	2.94784	9.04311	6.30203	10.3225	10.4826	43.5786	116.396	75.57	15.4239	47.5269	14.5092	35.5938	8.14735	16.634	55.0796	29.2463	9.64163	24.6337	8.37063	14.2147	24.1087	No hit	No hit	LTR_FINDER_scaffold1422_1_ltr#LINE/Penelope (3141-3161,+, mm: 0);LTR_FINDER_scaffold1422_1_ltr#LINE/Penelope (3148-3168,+, mm: 1)
AACGAUCUUGGGCUAGCAAAAGGU	AACGAUCUUGGGCUAGCAAAAGGU	24	57.5957	42.9332	40.7334	28.7472	36.1348	21.1006	6.50369	5.90199	19.7516	21.3083	45.9124	60.4755	12.3566	20.8872	10.5113	7.72997	47.1309	29.9613	3.58914	2.08902	28.2712	10.9877	8.47028	7.67142	24.0314	No hit	gi|1026014086|ref|XM_016712913.1| PREDICTED: Capsicum annuum uncharacterized LOC107866895 (LOC107866895), transcript variant X1, mRNA(1209-1232,-, mm: 1);gi|1026100655|ref|XM_016693950.1| PREDICTED: Capsicum annuum very-long-chain enoyl-CoA reductase-like (LOC107849352), mRNA(180-203,+, mm: 1);gi|1026005137|ref|XR_001669888.1| PREDICTED: Capsicum annuum uncharacterized LOC107853919 (LOC107853919)…	LTR_FINDER_scaffold3342_9_ltr#LTR(6696-6719,+, mm: 1);LTR_FINDER_scaffold2860_1_ltr#LTR(7218-7241,+, mm: 1);LTR_FINDER_scaffold878_6_ltr#LTR/Copia (416-439,+, mm: 1);LTR_FINDER_scaffold1135_6_ltr#LTR/Copia (346-369,+, mm: 0);LTR_FINDER_scaffold142_8_ltr#LTR/Copia (2431-2454,-, mm: 1);LTR_FINDER_scaffold497_12_ltr#LTR/Copia (397-420,+, mm: 1);LTR_FINDER_scaffold1252_8_ltr#LTR/Copia (36-59,-, mm: 1…
UAAUUCGAGGACCGUCAGUAGC	UAAUUCGAGGACCGUCAGUAGC	22	15.7079	3.49826	34.4758	53.7119	2.18711	0	0.705827	0.501789	5.88675	8.9947	84.2259	74.6935	1.40217	1.84903	0.8984	0.808951	18.4604	20.4418	137.906	89.1316	7.02695	9.56993	1.79371	2.82037	24.0291	No hit	gi|1026013484|ref|XM_016710844.1| PREDICTED: Capsicum annuum endoglucanase 18-like (LOC107864477), transcript variant X1, mRNA(264-285,-, mm: 1);gi|1026013486|ref|XM_016710852.1| PREDICTED: Capsicum annuum endoglucanase 18-like (LOC107864477), transcript variant X2, mRNA(159-180,-, mm: 1)	LTR_FINDER_scaffold3214_5_ltr#LTR/Gypsy (934-955,-, mm: 1);LTR_FINDER_scaffold591_5_ltr#LTR/Gypsy (6099-6120,-, mm: 1);LTR_FINDER_scaffold181_21_ltr#LTR/Gypsy (485-506,-, mm: 1)
can-miR-n030	UUCGAGGACCGUCAGUAGCAUA	22	28.9225	2.86222	38.7262	53.9281	5.42022	1.00479	0.453746	0.238947	6.37732	9.2833	84.0439	59.1121	1.18308	1.50662	0.2246	0.314592	22.1732	23.2476	109.193	101.666	9.3965	11.8738	2.29196	2.93319	24.0157	No hit	No hit	No hit
ACGAAAUUGCUGAGACACACCCGA	ACGAAAUUGCUGAGACACACCCGA	24	41.7008	12.4029	17.1198	13.2208	27.6717	25.1198	19.9648	19.6892	29.0981	28.1385	11.6942	12.5625	22.5662	24.5852	28.075	26.8751	34.0332	37.7773	2.07066	4.87439	30.3139	27.4693	30.5927	48.0592	23.9865	No hit	gi|1026021824|ref|XR_001669912.1| PREDICTED: Capsicum annuum uncharacterized LOC107853996 (LOC107853996), transcript variant X1, ncRNA(131-154,+, mm: 0);gi|1026021825|ref|XR_001669913.1| PREDICTED: Capsicum annuum uncharacterized LOC107853996 (LOC107853996), transcript variant X2, ncRNA(131-154,+, mm: 0);gi|1026026818|ref|XM_016704192.1| PREDICTED: Capsicum annuum subtilisin-like protease SBT1.8 …	LTR_FINDER_scaffold3342_9_ltr#LTR(4066-4089,+, mm: 1);LTR_FINDER_scaffold273_1_ltr#DNA/hAT-Tip100 (2017-2040,-, mm: 1);LTR_FINDER_scaffold4970_5_ltr#SINE/tRNA (8074-8097,-, mm: 1)
AUUUGAAAUUCCUCGGGCUCGA	AUUUGAAAUUCCUCGGGCUCGA	22	87.7025	6.04246	8.73702	7.13277	5.03985	3.01437	16.839	8.74546	55.7176	30.6397	74.0787	23.4695	28.4378	9.99845	45.9532	17.7969	24.442	24.6504	41.9654	9.05243	14.2173	4.07608	17.4388	9.13801	23.9302	No hit	No hit	No hit
ACCUUGGGACAUGACGCUGAACCA	ACCUUGGGACAUGACGCUGAACCA	24	49.2431	19.3995	45.8103	51.2983	21.6809	18.0862	2.47039	3.13021	8.98505	13.7806	46.9135	47.1339	11.8308	18.0794	0.80856	1.03366	55.072	39.2804	12.9761	13.9268	45.5935	32.7859	8.76924	4.28697	23.849	No hit	No hit	No hit
GGAGGACAUGACCCUUGAUAGGAA	GGAGGACAUGACCCUUGAUAGGAA	24	30.0445	7.9506	2.47942	2.26952	55.7237	25.1198	37.5601	36.4872	34.2361	33.0206	2.86668	3.70059	30.804	30.8171	22.8643	31.594	16.6041	25.0512	0.69022	2.08902	25.248	28.0009	34.2797	52.6846	23.8411	No hit	gi|1026036492|ref|XR_001672093.1| PREDICTED: Capsicum annuum uncharacterized LOC107863120 (LOC107863120), ncRNA(2122-2145,+, mm: 0);gi|1026063047|ref|XR_001675393.1| PREDICTED: Capsicum annuum UDP-galactose/UDP-glucose transporter 5B-like (LOC107873528), transcript variant X1, misc_RNA(1715-1738,+, mm: 0);gi|1026096384|ref|XM_016691861.1| PREDICTED: Capsicum annuum calcium-transporting ATPase 3, …	LTR_FINDER_scaffold9337_1_ltr#LTR(1871-1894,-, mm: 0);LTR_FINDER_scaffold1516_14_ltr#LTR/Gypsy (10408-10431,+, mm: 0);LTR_FINDER_scaffold1902_2_ltr#LINE/RTE-BovB (6991-7014,+, mm: 1);LTR_FINDER_scaffold2622_4_ltr#LINE/RTE-BovB (360-383,+, mm: 0);LTR_FINDER_scaffold592_22_ltr#LTR/Copia (599-622,-, mm: 1);LTR_FINDER_scaffold1073_7_ltr#LTR/Copia (1002-1025,+, mm: 1);LTR_FINDER_scaffold1105_2_ltr#SIN…
AACAGACAUGACUCUUUCAAAGGA	AACAGACAUGACUCUUUCAAAGGA	24	25.4319	11.1308	54.2522	49.8934	32.0459	36.1724	3.68038	4.08599	7.74573	12.1933	70.302	73.6223	14.8981	16.6412	3.41392	2.38191	38.571	26.3539	8.00655	6.96341	34.0725	26.2287	7.97203	4.96386	23.7926	No hit	gi|1026059803|ref|XM_016718895.1| PREDICTED: Capsicum annuum kinesin light chain-like (LOC107872091), mRNA(280-303,+, mm: 1)	LTR_FINDER_scaffold2014_5_ltr#LTR/Copia (142-165,+, mm: 1);LTR_FINDER_scaffold2014_5_ltr#LTR/Copia (3534-3557,+, mm: 1);LTR_FINDER_scaffold142_1_ltr#LTR/Copia (5596-5619,+, mm: 1);LTR_FINDER_scaffold272_3_ltr#LTR/Copia (5364-5387,+, mm: 1);LTR_FINDER_scaffold8858_1_ltr#LTR/Copia (131-154,+, mm: 1);LTR_FINDER_scaffold8858_1_ltr#LTR/Copia (5511-5534,+, mm: 1);LTR_FINDER_scaffold1037_13_ltr#LTR/Copi…
AUACCCAGGACUCGAACCCGAGAC	AUACCCAGGACUCGAACCCGAGAC	24	34.7195	16.5372	15.9392	20.6058	8.93861	15.0719	9.327	8.53041	42.7822	43.8431	17.4731	16.1657	34.879	23.1471	28.2547	22.6956	48.3684	46.3949	10.4913	7.65975	33.5823	21.4437	23.6171	19.9683	23.7682	No hit	gi|1026016351|ref|XM_016721785.1| PREDICTED: Capsicum annuum E3 ubiquitin-protein ligase SINAT2-like (LOC107875160), transcript variant X3, mRNA(1273-1296,+, mm: 1);gi|1026016353|ref|XM_016721792.1| PREDICTED: Capsicum annuum E3 ubiquitin-protein ligase SINAT2-like (LOC107875160), transcript variant X4, mRNA(1644-1667,+, mm: 1);gi|1026016347|ref|XM_016721774.1| PREDICTED: Capsicum annuum E3 ubiqu…	No hit
ACGGAAAACAUGUCUACUCAGAGC	ACGGAAAACAUGUCUACUCAGAGC	24	146.981	100.496	33.059	22.7312	46.2145	30.1437	94.48	78.2074	1.65242	2.6936	0.409526	0.876456	2.54144	2.46537	1.88664	3.50545	0.412524	0.501025	0	0	0.0817087	0	0.398602	0.22563	23.7485	No hit	No hit	No hit
can-miR-n017	CUAAGCAACGCUAUGUCGAGU	21	13.0899	4.45234	14.6994	28.1708	4.65949	4.01916	4.33579	11.5172	23.1597	20.9956	55.468	40.317	14.1094	6.36887	10.0172	9.25799	17.7385	29.8611	127.415	48.7439	32.5201	5.67107	26.7063	16.5838	23.7449	No hit	No hit	No hit
UGCCGGCUGUGGGGAUACCUUGGG	UGCCGGCUGUGGGGAUACCUUGGG	24	79.0382	52.474	4.48658	3.60241	42.2207	7.03353	66.3477	35.7943	34.0812	35.3294	1.36509	3.70059	11.4365	18.1479	28.8386	27.3695	15.9853	16.0328	2.07066	1.39268	19.8552	11.3421	32.8846	18.5017	23.7221	No hit	gi|1026095668|ref|XM_016691526.1| PREDICTED: Capsicum annuum uncharacterized LOC107847333 (LOC107847333), mRNA(683-706,+, mm: 1)	LTR_FINDER_scaffold1497_2_ltr#LTR(404-427,-, mm: 1);LTR_FINDER_scaffold12_5_ltr#LTR(3250-3273,+, mm: 1);LTR_FINDER_scaffold1193_9_ltr#DNA/hAT-Tip100 (480-503,+, mm: 1);rnd-1_family-1090#Unknown ( RepeatScout Family Size = 31 Final Multiple Alignment Size (possibly truncated) = 29 Localized to 6496 out of 12404 contigs )(15-38,-, mm: 0)
GGAAGUGAGAUGGGUUGUAGCAAA	GGAAGUGAGAUGGGUUGUAGCAAA	24	33.4105	242.97	16.1753	5.72783	70.6531	42.2012	92.1104	55.5791	0.28401	1.3468	0.364023	1.16861	0.963994	2.67082	0.40428	0.988717	0	0	0	0	0	0	0	0	23.6258	No hit	gi|1026014052|ref|XR_001673018.1| PREDICTED: Capsicum annuum uncharacterized LOC107866768 (LOC107866768), transcript variant X4, ncRNA(1806-1829,+, mm: 0);gi|1026014056|ref|XR_001673023.1| PREDICTED: Capsicum annuum uncharacterized LOC107866768 (LOC107866768), transcript variant X8, ncRNA(1464-1487,+, mm: 0);gi|1026014050|ref|XR_001673016.1| PREDICTED: Capsicum annuum uncharacterized LOC107866768…	No hit
CCCUGAACCCUGAACCCUGA	CCCUGAACCCUGAACCCUGA	20	6.7943	1.90814	0.531305	0.180121	9.79443	82.3928	10.7387	19.7848	19.261	23.0639	2.68467	3.99274	64.237	119.365	28.7937	46.0652	6.60038	16.7342	1.38044	2.08902	9.06967	32.9631	21.2255	37.3418	23.6247	No hit	No hit	LTR_FINDER_scaffold1422_1_ltr#LINE/Penelope (3136-3155,+, mm: 1);LTR_FINDER_scaffold1422_1_ltr#LINE/Penelope (3143-3162,+, mm: 0);LTR_FINDER_scaffold1422_1_ltr#LINE/Penelope (3150-3169,+, mm: 1)
UUUUAGGAAUAGUAACUUGCCC	UUUUAGGAAUAGUAACUUGCCC	22	1.05966	0.318024	3.06976	9.33024	0	1.00479	0	0.191158	7.66827	18.4704	115.304	151.627	1.57744	3.1502	0.31444	0.449417	23.8233	19.9408	135.421	61.278	4.41227	3.72164	1.99301	1.69223	23.5757	No hit	No hit	LTR_FINDER_scaffold1339_11_ltr#LTR (7414-7435,-, mm: 0)
AGUAUGCUCAACUGAAAAUUCGGU	AGUAUGCUCAACUGAAAAUUCGGU	24	23.1879	16.2192	36.4239	32.7459	38.417	25.1198	34.5351	30.3463	35.5787	33.3814	30.851	24.8329	20.6382	22.1198	18.6418	21.1226	27.8454	37.7773	2.07066	0	14.0539	20.7349	9.46679	9.47646	23.5661	No hit	gi|1026057462|ref|XR_001674543.1| PREDICTED: Capsicum annuum uncharacterized LOC107870936 (LOC107870936), ncRNA(238-261,+, mm: 1);gi|1026093111|ref|XM_016690243.1| PREDICTED: Capsicum annuum protein trichome birefringence-like 25 (LOC107845762), mRNA(2031-2054,-, mm: 0);gi|1026093111|ref|XM_016690243.1| PREDICTED: Capsicum annuum protein trichome birefringence-like 25 (LOC107845762), mRNA(2269-22…	LTR_FINDER_scaffold75_6_ltr#LINE/RTE-BovB (988-1011,+, mm: 1);rnd-1_family-964#Unknown ( RepeatScout Family Size = 49 Final Multiple Alignment Size (possibly truncated) = 47 Localized to 6496 out of 12404 contigs )(33-56,-, mm: 1)
GAGGCAUCAGAGACUGAAGAGGAU	GAGGCAUCAGAGACUGAAGAGGAU	24	44.1318	148.835	8.08764	2.8459	137.312	70.3353	92.2112	46.1646	2.06553	2.52525	0	0.681688	1.53363	2.7393	2.51552	3.05604	0.103131	0	0	0	0.0817087	0	0	0	23.5511	No hit	No hit	No hit
AGGGGUGUGCAUCGGUCGGUUCGA	AGGGGUGUGCAUCGGUCGGUUCGA	24	56.4114	126.574	19.4222	12.1041	24.1533	10.0479	45.1729	30.8242	25.4835	26.8879	3.54923	3.50582	11.6117	21.6405	24.5712	29.6166	14.7477	13.8283	1.65653	2.08902	11.6843	10.6333	17.3392	20.758	23.513	No hit	gi|1026045669|ref|XM_016713538.1| PREDICTED: Capsicum annuum double-stranded RNA-binding protein 1 (LOC107867356), mRNA(133-156,-, mm: 1);gi|1026084194|ref|XM_016685905.1| PREDICTED: Capsicum annuum lysine--tRNA ligase-like (LOC107842138), mRNA(63-86,-, mm: 0);gi|1026098098|ref|XM_016692696.1| PREDICTED: Capsicum annuum uncharacterized LOC107848042 (LOC107848042), mRNA(2881-2904,+, mm: 0)	LTR_FINDER_scaffold252_25_ltr#LTR/Copia (1886-1909,-, mm: 1);LTR_FINDER_scaffold415_2_ltr#DNA/MuDR (3077-3100,-, mm: 1);LTR_FINDER_scaffold1877_9_ltr#LTR/Copia (1869-1892,+, mm: 0);rnd-1_family-740#Unknown ( RepeatScout Family Size = 91 Final Multiple Alignment Size (possibly truncated) = 86 Localized to 6496 out of 12404 contigs )(438-461,-, mm: 1)
GUUUAAUAUCUGAUAUGUGGGCCAU	GUUUAAUAUCUGAUAUGUGGGCCAU	25	0	2.22617	3.24686	11.924	6.46623	109.522	0.453746	1.26642	0.0516382	0.07215	9.87413	64.8577	5.12669	282.353	0.40428	1.0786	0	0	2.2087	24.3719	3.43177	35.267	0.0996504	0	23.5126	No hit	gi|1026092545|ref|XM_016689976.1| PREDICTED: Capsicum annuum pentatricopeptide repeat-containing protein At1g03540 (LOC107845568), transcript variant X3, mRNA(2612-2636,-, mm: 1);gi|1026092543|ref|XM_016689975.1| PREDICTED: Capsicum annuum pentatricopeptide repeat-containing protein At1g03540 (LOC107845568), transcript variant X2, mRNA(2608-2632,-, mm: 1)	LTR_FINDER_scaffold258_14_ltr#LTR/Gypsy (14055-14079,+, mm: 0);LTR_FINDER_scaffold258_14_ltr#LTR/Gypsy (15508-15532,+, mm: 1);LTR_FINDER_scaffold475_7_ltr#LTR/Copia (9793-9817,+, mm: 0);LTR_FINDER_scaffold475_7_ltr#LTR/Copia (15610-15634,+, mm: 0)
AUUCUGGUGUUGGAUAAUAUUCAC	AUUCUGGUGUUGGAUAAUAUUCAC	24	25.9929	8.90467	6.90697	6.66446	15.7852	7.03353	31.7622	20.3344	44.2023	52.2606	5.18733	9.64102	25.5897	35.2	39.0355	35.9534	42.49	43.1884	2.62284	2.78536	32.5201	6.20273	24.6136	38.2443	23.4634	No hit	No hit	LTR_FINDER_scaffold2399_1_ltr#LTR(6283-6306,+, mm: 1);LTR_FINDER_scaffold1068_12_ltr#LTR/Gypsy (7671-7694,+, mm: 1);LTR_FINDER_scaffold2399_2_ltr#LTR/Gypsy (6469-6492,+, mm: 1);LTR_FINDER_scaffold664_1_ltr#LTR/Copia (3494-3517,+, mm: 1);LTR_FINDER_scaffold90_13_ltr#LTR/Copia (9462-9485,-, mm: 1);LTR_FINDER_scaffold395_3_ltr#LTR/Gypsy (3637-3660,-, mm: 0);LTR_FINDER_scaffold475_23_ltr#LTR/Copia (7…
GGUCGUAGAUGAAUGUCGGUUGGC	GGUCGUAGAUGAAUGUCGGUUGGC	24	50.6144	124.983	3.60107	2.23349	31.19	16.0766	42.3496	40.1431	32.403	38.3838	1.5926	5.4535	11.5241	20.6132	30.7253	34.2006	13.2008	15.8324	0.138044	0	4.98423	10.1016	15.9441	16.3582	23.4436	No hit	No hit	LTR_FINDER_scaffold7937_1_ltr#LTR(14418-14441,-, mm: 1);LTR_FINDER_scaffold659_10_ltr#LTR/Copia (11123-11146,-, mm: 1);LTR_FINDER_scaffold664_1_ltr#LTR/Copia (9685-9708,-, mm: 1);rnd-1_family-635#Unknown ( RepeatScout Family Size = 133 Final Multiple Alignment Size (possibly truncated) = 98 Localized to 6496 out of 12404 contigs )(526-549,+, mm: 1)
AAACUCUCGGUCGUAGUUUGGCGAC	AAACUCUCGGUCGUAGUUUGGCGAC	25	0	0	1.18068	8.0694	0.475458	2.00958	0	0.0955788	0.0258191	0.07215	25.7091	89.6907	1.40217	8.42335	0.40428	0.674126	0.103131	0.60123	36.9958	310.568	7.35378	59.5463	3.38811	5.3023	23.4205	No hit	No hit	No hit
UGGACGGGGUCAAUGGGCGA	UGGACGGGGUCAAUGGGCGA	20	0	0	0	1.08072	0.380366	8.03832	0	0.0238947	0.0516382	0.07215	1.31958	9.34886	29.7962	83.8911	0.17968	0.359534	0.206262	0	5.79785	121.163	37.9945	260.338	0.398602	1.57941	23.4175	No hit	gi|1026088642|ref|XR_001666469.1| PREDICTED: Capsicum annuum uncharacterized LOC107843620 (LOC107843620), transcript variant X1, ncRNA(587-606,+, mm: 1);gi|1026099144|ref|XR_001667988.1| PREDICTED: Capsicum annuum uncharacterized LOC107848404 (LOC107848404), transcript variant X2, ncRNA(961-980,+, mm: 0)	LTR_FINDER_scaffold3856_3_ltr#LTR/Gypsy (19407-19426,-, mm: 0);LTR_FINDER_scaffold741_1_ltr#LTR/Gypsy (1653-1672,-, mm: 0);LTR_FINDER_scaffold741_1_ltr#LTR/Gypsy (2675-2694,-, mm: 1);LTR_FINDER_scaffold646_15_ltr#SINE (4030-4049,-, mm: 1);LTR_FINDER_scaffold3822_3_ltr#LTR/Copia (9984-10003,-, mm: 1)
CAUCAGACAGGUCUGUGAGCCU	CAUCAGACAGGUCUGUGAGCCU	22	14.3366	5.08838	10.2719	6.62843	1.33128	1.00479	1.00832	1.83989	8.88177	9.7162	68.0723	31.1629	2.01562	2.87627	0.62888	0.629184	35.3739	27.6566	175.454	133.697	10.6221	5.67107	3.78672	3.61008	23.3902	No hit	No hit	LTR_FINDER_scaffold1842_8_ltr#LTR/Caulimovirus (5271-5292,+, mm: 1);LTR_FINDER_scaffold1842_8_ltr#LTR/Caulimovirus (13778-13799,-, mm: 1);LTR_FINDER_scaffold1748_3_ltr#LTR/Caulimovirus (4175-4196,+, mm: 1)
CAACGGUGGUCCUUAUGAACU	CAACGGUGGUCCUUAUGAACU	21	0	0	0	0.0360241	0	0	0	0	0.0774573	0.0962	4.59579	13.0495	0.175272	1.09572	0	0	0.103131	0.20041	165.653	285.5	26.8005	60.6096	1.29546	1.35378	23.3601	No hit	No hit	No hit
UUUAAGAUGCUCCCAGUUACUG	UUUAAGAUGCUCCCAGUUACUG	22	6.4203	0.636048	53.0124	77.4158	2.09202	1.00479	0.252081	0.0955788	4.00196	4.6176	94.3275	66.3185	0.481997	0.684825	0.13476	0.224709	14.954	16.9346	135.835	64.7597	5.96474	6.37996	2.39161	1.46659	23.3503	No hit	No hit	No hit
UAUGCAGCCCUCGUCGAAGUGC	UAUGCAGCCCUCGUCGAAGUGC	22	14.4613	3.81629	20.4848	29.6839	1.99692	9.04311	3.1258	3.89484	19.1836	22.8234	37.5399	60.4755	11.9185	7.67004	13.7455	10.1568	32.6925	27.6566	123.687	52.9219	13.8088	7.26606	19.9301	11.1687	23.298	No hit	No hit	No hit
UGGCCUGCCCUCUCCAAGCACAGAG	UGGCCUGCCCUCUCCAAGCACAGAG	25	0.124666	0	0.472271	1.15277	0.665641	8.03832	0	0.501789	0.0516382	0.12025	2.27514	11.9782	2.49762	90.0545	0.40428	1.93249	0	0.100205	1.2424	22.2829	15.7698	387.228	2.09266	10.1533	23.2975	No hit	gi|1026040724|ref|XM_016710945.1| PREDICTED: Capsicum annuum uncharacterized LOC107864543 (LOC107864543), transcript variant X2, mRNA(1022-1046,-, mm: 1)	No hit
AAGGGCGAGGUAGACUAUUGGU	AAGGGCGAGGUAGACUAUUGGU	22	28.6732	6.6785	11.0393	15.7065	30.8097	24.115	49.6095	31.6844	18.2025	22.8956	11.8763	10.907	29.3142	21.8459	16.8001	17.5722	21.6575	30.9633	20.5686	12.5341	26.7187	24.8109	44.1451	28.7678	23.2457	No hit	gi|1026064620|ref|XM_016721264.1| PREDICTED: Capsicum annuum uncharacterized LOC107874486 (LOC107874486), mRNA(1171-1192,+, mm: 1);gi|1026090338|ref|XM_016688877.1| PREDICTED: Capsicum annuum uncharacterized LOC107844468 (LOC107844468), mRNA(1171-1192,+, mm: 1);gi|1026100821|ref|XM_016694051.1| PREDICTED: Capsicum annuum uncharacterized LOC107849487 (LOC107849487), mRNA(1171-1192,+, mm: 1)	LTR_FINDER_scaffold1582_7_ltr#LTR/Gypsy (3211-3232,+, mm: 1);LTR_FINDER_scaffold4877_1_ltr#LTR/Gypsy (4610-4631,+, mm: 1);LTR_FINDER_scaffold33_11_ltr#LTR/Gypsy (4586-4607,+, mm: 1);LTR_FINDER_scaffold18_2_ltr#LTR/Gypsy (4590-4611,+, mm: 1);LTR_FINDER_scaffold1386_10_ltr#LTR/Gypsy (7038-7059,+, mm: 0);LTR_FINDER_scaffold1414_6_ltr#LTR/Gypsy (4333-4354,+, mm: 0);LTR_FINDER_scaffold1446_6_ltr#LTR/G…
GUGAAGUUGGAGUGUGUCGUAGCA	GUGAAGUUGGAGUGUGUCGUAGCA	24	12.4043	109.082	3.8372	2.48566	117.533	50.2395	60.4994	35.1969	7.4359	7.62385	3.68573	5.25874	16.5193	22.6677	12.892	15.5498	8.45674	5.81189	0.828264	0.696341	15.4429	16.4816	13.9511	13.3122	23.2455	can-mir-f10a_118(19-42,-, mm: 1);can-mir-f10a_121(20-43,-, mm: 1);can-mir-f46_81(214-237,+, mm: 1);can-mir-f50_108(46-69,-, mm: 1);can-mir-f50_108(158-181,+, mm: 1);can-mir-f55_122(83-106,-, mm: 0)	gi|1026022812|ref|XM_016702294.1| PREDICTED: Capsicum annuum uncharacterized LOC107857411 (LOC107857411), transcript variant X3, mRNA(1789-1812,-, mm: 1);gi|1026022812|ref|XM_016702294.1| PREDICTED: Capsicum annuum uncharacterized LOC107857411 (LOC107857411), transcript variant X3, mRNA(2005-2028,+, mm: 1);gi|1026022810|ref|XM_016702293.1| PREDICTED: Capsicum annuum uncharacterized LOC107857411 (…	LTR_FINDER_scaffold1791_1_ltr#LTR/Gypsy (1091-1114,-, mm: 1);LTR_FINDER_scaffold1791_1_ltr#LTR/Gypsy (5952-5975,-, mm: 1);LTR_FINDER_scaffold1791_2_ltr#LTR/Gypsy (1339-1362,-, mm: 1);LTR_FINDER_scaffold1791_2_ltr#LTR/Gypsy (6200-6223,-, mm: 1);LTR_FINDER_scaffold2720_6_ltr#LTR/Copia (8868-8891,-, mm: 0);LTR_FINDER_scaffold3786_4_ltr#DNA/TcMar-Stowaway (9054-9077,+, mm: 1);LTR_FINDER_scaffold3696_…
AGACAGAUCGAUUAUCAAUCCGAC	AGACAGAUCGAUUAUCAAUCCGAC	24	15.1469	29.5762	9.09122	6.23217	4.08894	7.03353	20.2169	20.4778	46.3195	48.1481	7.41697	9.93317	32.8196	33.9673	42.2248	46.4697	37.024	44.992	2.07066	3.4817	16.7503	14.8866	25.5105	30.5729	23.1021	No hit	No hit	LTR_FINDER_scaffold157_22_ltr#DNA/hAT-Tip100 (1430-1453,+, mm: 1);LTR_FINDER_scaffold1574_3_ltr#SINE (2420-2443,+, mm: 1)
CUGAGAAUUUUUGGAAGGGC	CUGAGAAUUUUUGGAAGGGC	20	0	0	2.06619	9.58241	2.66256	55.2635	0.604994	5.68694	0.0258191	0.07215	12.1493	39.8301	33.4769	71.3588	2.20108	10.6961	0	0	51.2143	94.006	28.4346	100.662	14.1504	19.517	23.0692	No hit	No hit	No hit
GCUGAUUAGCUACGUUCGGGA	GCUGAUUAGCUACGUUCGGGA	21	0	0	76.685	5.00735	5.23004	5.02395	0.302497	0.501789	0.232372	0.0481	250.084	21.2297	49.0322	10.9572	1.84172	0.359534	0	0	36.9958	58.4926	13.8088	14.3549	1.29546	1.69223	23.049	No hit	No hit	No hit
CGGGGGUCUUUCGGAAACAGCCU	CGGGGGUCUUUCGGAAACAGCCU	23	79.6616	21.9437	3.18783	0.648434	66.9445	30.1437	42.1479	25.7824	27.2392	22.7994	1.86562	3.0189	38.253	20.4078	25.29	31.0547	22.07	11.0226	0.966308	0.696341	20.9174	9.92438	29.1976	17.4863	23.0279	can-mir-f43_67(42-64,+, mm: 1);can-mir-f43_68(41-63,+, mm: 1)	gi|1026020998|ref|XM_016695205.1| PREDICTED: Capsicum annuum pentatricopeptide repeat-containing protein At2g22410, mitochondrial-like (LOC107850567), transcript variant X4, mRNA(2722-2744,-, mm: 1);gi|1026020994|ref|XM_016695190.1| PREDICTED: Capsicum annuum pentatricopeptide repeat-containing protein At2g22410, mitochondrial-like (LOC107850567), transcript variant X2, mRNA(2722-2744,-, mm: 1);g…	LTR_FINDER_scaffold157_8_ltr#LTR(1180-1202,+, mm: 1);LTR_FINDER_scaffold157_9_ltr#LTR(20485-20507,-, mm: 1);LTR_FINDER_scaffold497_25_ltr#LTR(2400-2422,-, mm: 1);LTR_FINDER_scaffold1902_2_ltr#LINE/RTE-BovB (666-688,+, mm: 1);LTR_FINDER_scaffold1902_2_ltr#LINE/RTE-BovB (19323-19345,+, mm: 1);LTR_FINDER_scaffold3470_6_ltr#LTR/Gypsy (17238-17260,-, mm: 1);LTR_FINDER_scaffold1646_4_ltr#LTR/Copia (866…
CUGAACCCUGAACCCUGAACCCUG	CUGAACCCUGAACCCUGAACCCUG	24	13.7756	4.13431	81.5848	47.6239	3.70857	0	2.41998	1.76821	5.60274	7.38335	140.058	114.621	2.58526	5.4786	0.6738	1.25837	5.25968	4.91005	51.0763	44.5658	2.94151	8.86105	0.498252	0.90252	22.9872	No hit	No hit	LTR_FINDER_scaffold1422_1_ltr#LINE/Penelope (3138-3161,+, mm: 1);LTR_FINDER_scaffold1422_1_ltr#LINE/Penelope (3145-3168,+, mm: 1)
ACAUGGGUUAAGUAAAAUGAAACU	ACAUGGGUUAAGUAAAAUGAAACU	24	31.1665	30.8483	37.2504	70.247	31.6655	45.2156	1.66373	3.10631	3.69213	6.61375	29.9864	46.4522	4.46943	6.6428	0.35936	0.359534	41.9743	24.6504	4.6935	5.57073	80.6465	20.9121	12.8549	8.91239	22.9147	No hit	No hit	No hit
CGGCUGUGGGGAUACCUUGGGAAA	CGGCUGUGGGGAUACCUUGGGAAA	24	62.707	116.079	5.90339	2.8459	53.0611	17.0814	75.0193	45.4477	15.8271	19.7691	0.773549	2.4346	8.15013	10.4778	14.06	17.8419	7.94109	9.82009	0	0	9.55992	9.74715	20.8269	22.4502	22.826	No hit	gi|1026095668|ref|XM_016691526.1| PREDICTED: Capsicum annuum uncharacterized LOC107847333 (LOC107847333), mRNA(686-709,+, mm: 1);gi|1026102800|ref|XM_016694988.1| PREDICTED: Capsicum annuum actin-7-like (LOC107850457), transcript variant X1, mRNA(1649-1672,+, mm: 1);gi|1026102802|ref|XM_016694989.1| PREDICTED: Capsicum annuum actin-7-like (LOC107850457), transcript variant X2, mRNA(1861-1884,+, m…	LTR_FINDER_scaffold1497_2_ltr#LTR(401-424,-, mm: 1);LTR_FINDER_scaffold12_5_ltr#LTR(3253-3276,+, mm: 0);LTR_FINDER_scaffold1009_9_ltr#LTR/Gypsy (4917-4940,+, mm: 1);rnd-1_family-1090#Unknown ( RepeatScout Family Size = 31 Final Multiple Alignment Size (possibly truncated) = 29 Localized to 6496 out of 12404 contigs )(12-35,-, mm: 0)
AAAUGAAUUGUUGGAUUUUGGCAC	AAAUGAAUUGUUGGAUUUUGGCAC	24	43.4461	73.1455	4.13237	2.59374	8.08279	3.01437	24.8048	21.4097	38.1606	51.6113	1.6381	5.4535	18.6664	27.0506	37.3734	36.5376	30.3205	33.8693	1.2424	0.696341	15.1978	11.3421	24.3147	33.0548	22.7983	No hit	gi|1026045440|ref|XM_016713422.1| PREDICTED: Capsicum annuum uncharacterized LOC107867261 (LOC107867261), transcript variant X3, mRNA(1981-2004,+, mm: 1);gi|1026045436|ref|XM_016713420.1| PREDICTED: Capsicum annuum uncharacterized LOC107867261 (LOC107867261), transcript variant X1, mRNA(1987-2010,+, mm: 1);gi|1026045438|ref|XM_016713421.1| PREDICTED: Capsicum annuum uncharacterized LOC107867261 (…	LTR_FINDER_scaffold2206_1_ltr#LTR/Copia (13081-13104,+, mm: 0);LTR_FINDER_scaffold26496_1_ltr#LTR/Gypsy (4069-4092,+, mm: 1);LTR_FINDER_scaffold7618_1_ltr#SINE (9936-9959,-, mm: 0);LTR_FINDER_scaffold7618_2_ltr#SINE (5875-5898,-, mm: 0);LTR_FINDER_scaffold1332_1_ltr#LINE/RTE-BovB (96-119,-, mm: 1);LTR_FINDER_scaffold1332_1_ltr#LINE/RTE-BovB (5158-5181,-, mm: 1);LTR_FINDER_scaffold1332_1_ltr#LINE/…
UGCCGAGCGUUCUGUAGUAGUAGU	UGCCGAGCGUUCUGUAGUAGUAGU	24	56.4737	126.574	15.1127	13.8693	42.7912	31.1485	58.8357	49.3665	13.0128	12.8908	1.22858	1.16861	6.39741	8.69728	12.353	11.4152	13.7164	16.5338	0.276088	1.39268	10.377	7.08884	14.7483	21.5477	22.7923	No hit	gi|1026079784|ref|XR_001665148.1| PREDICTED: Capsicum annuum uncharacterized LOC107839962 (LOC107839962), ncRNA(1282-1305,-, mm: 0);gi|1026079802|ref|XR_001665156.1| PREDICTED: Capsicum annuum uncharacterized LOC107839967 (LOC107839967), transcript variant X4, misc_RNA(2471-2494,+, mm: 0);gi|1026079796|ref|XM_016683649.1| PREDICTED: Capsicum annuum uncharacterized LOC107839967 (LOC107839967), tra…	No hit
AGCCUUGGAAACAGCCUCUGACA	AGCCUUGGAAACAGCCUCUGACA	23	34.6571	18.7634	3.1288	1.11675	29.098	13.0623	37.0559	26.8576	31.6284	32.5877	1.00106	2.62937	22.3471	19.3121	35.0825	27.8639	22.1732	26.2537	0.276088	3.4817	33.092	15.4182	53.5123	55.1665	22.7319	No hit	gi|1026014667|ref|XM_016715510.1| PREDICTED: Capsicum annuum group II intron-encoded protein LtrA-like (LOC107868894), mRNA(5514-5536,+, mm: 1);gi|1026014667|ref|XM_016715510.1| PREDICTED: Capsicum annuum group II intron-encoded protein LtrA-like (LOC107868894), mRNA(5732-5754,+, mm: 1);gi|1026019222|ref|XM_016688804.1| PREDICTED: Capsicum annuum uncharacterized LOC107844365 (LOC107844365), mRNA(…	LTR_FINDER_scaffold3844_2_ltr#LTR(3272-3294,-, mm: 1);LTR_FINDER_scaffold3844_3_ltr#LTR(3160-3182,-, mm: 1);LTR_FINDER_scaffold447_1_ltr#LTR/Gypsy (13155-13177,+, mm: 1);LTR_FINDER_scaffold1199_9_ltr#SINE/tRNA (2108-2130,-, mm: 1);LTR_FINDER_scaffold622_21_ltr#LTR/Copia (2052-2074,+, mm: 1);LTR_FINDER_scaffold2625_11_ltr#LINE/RTE-BovB (10459-10481,-, mm: 1);LTR_FINDER_scaffold2017_1_ltr#LTR/Gypsy…
AGGAUUGGUGACAUUGACCAACU	AGGAUUGGUGACAUUGACCAACU	23	24.6215	6.36048	0.826475	0.864578	22.5367	24.115	18.0994	31.7083	49.7018	47.8354	1.45609	2.82414	47.8491	25.3385	48.6484	38.6948	22.3794	37.4767	0.414132	0	19.1198	11.6966	32.5857	29.896	22.7104	No hit	No hit	LTR_FINDER_scaffold592_20_ltr#LTR(2422-2444,-, mm: 1);LTR_FINDER_scaffold1673_14_ltr#LTR(4686-4708,+, mm: 1);LTR_FINDER_scaffold252_26_ltr#LTR/Copia (4466-4488,+, mm: 1);LTR_FINDER_scaffold3327_6_ltr#LTR/Gypsy (2355-2377,-, mm: 1);LTR_FINDER_scaffold334_15_ltr#LINE/RTE-BovB (12264-12286,-, mm: 1);LTR_FINDER_scaffold801_2_ltr#DNA/TcMar-Pogo (3524-3546,+, mm: 1);LTR_FINDER_scaffold1890_10_ltr#LTR/C…
AGAGGCUGUGGCAGAGGAUGUAGC	AGAGGCUGUGGCAGAGGAUGUAGC	24	38.8958	107.492	16.7656	11.7799	39.5581	15.0719	43.1563	31.9472	22.2819	23.9057	2.77568	5.55089	14.8981	26.4342	24.6162	28.1784	12.0663	9.11866	0.828264	0	16.0966	13.2916	17.9371	22.3374	22.7077	No hit	No hit	rnd-5_family-898#Unknown ( Recon Family Size = 23 Final Multiple Alignment Size = 18 )(181-204,+, mm: 1)
AAGAGGAGGACAAAAGAUGGUACU	AAGAGGAGGACAAAAGAUGGUACU	24	42.3864	90.6368	175.744	114.124	66.2788	44.2108	2.62164	1.76821	0.129096	0.12025	1.22858	1.8503	0.83254	0.342413	0.26952	0.224709	0	0	0	0	0	0.354442	0	0.112815	22.6348	No hit	No hit	No hit
CAAACCGACCUAAUUCUGGCCU	CAAACCGACCUAAUUCUGGCCU	22	4.61264	4.45234	29.4579	60.1242	1.23619	1.00479	1.71415	6.09315	8.18465	12.2174	64.3411	51.1266	1.92799	2.39689	0.85348	0.988717	29.7017	29.5605	155.299	48.0475	12.91	3.72164	7.07518	5.41512	22.6026	No hit	gi|1026064620|ref|XM_016721264.1| PREDICTED: Capsicum annuum uncharacterized LOC107874486 (LOC107874486), mRNA(1400-1421,-, mm: 1);gi|1026100821|ref|XM_016694051.1| PREDICTED: Capsicum annuum uncharacterized LOC107849487 (LOC107849487), mRNA(1400-1421,-, mm: 1)	LTR_FINDER_scaffold101_1_ltr#LTR/Gypsy (5337-5358,-, mm: 1);LTR_FINDER_scaffold1242_11_ltr#LTR/Gypsy (3131-3152,-, mm: 1)
GAACCCUGAACCCUGAACCCUGAA	GAACCCUGAACCCUGAACCCUGAA	24	30.6055	5.72443	14.2862	5.65578	68.0856	19.091	61.5582	23.0106	33.2034	35.113	4.32278	5.55089	30.804	14.2444	16.6204	17.6621	11.6538	13.0267	0.414132	0	28.3529	35.7986	39.2623	28.0909	22.5891	No hit	No hit	LTR_FINDER_scaffold1422_1_ltr#LINE/Penelope (3140-3163,+, mm: 1);LTR_FINDER_scaffold1422_1_ltr#LINE/Penelope (3147-3170,+, mm: 1)
AAACGGUGGCCGGGAUGUGAACA	AAACGGUGGCCGGGAUGUGAACA	23	72.5556	55.3362	8.26475	4.86325	18.733	6.02874	42.3496	27.6701	26.3613	24.4829	2.27514	1.36338	15.7744	9.86148	20.8878	22.5158	26.4015	31.8652	1.10435	2.78536	21.7345	21.2665	45.8392	30.7985	22.5466	No hit	No hit	LTR_FINDER_scaffold3666_5_ltr#LTR(1841-1863,+, mm: 0);LTR_FINDER_scaffold3666_5_ltr#LTR(9574-9596,+, mm: 0);LTR_FINDER_scaffold269_16_ltr#LTR(5253-5275,-, mm: 0);LTR_FINDER_scaffold269_16_ltr#LTR(12776-12798,-, mm: 0);LTR_FINDER_scaffold4923_1_ltr#LTR(515-537,+, mm: 0);LTR_FINDER_scaffold2524_1_ltr#LTR(11954-11976,+, mm: 0);LTR_FINDER_scaffold2846_8_ltr#LTR/Gypsy (3143-3165,+, mm: 0);LTR_FINDER_s…
AUUGGACUGGCGCACAUCGGGAGC	AUUGGACUGGCGCACAUCGGGAGC	24	157.017	109.4	33.059	37.0328	27.6717	20.0958	41.3413	21.9114	10.9989	8.10485	1.13757	1.36338	3.33016	3.21868	9.74764	6.69631	13.2008	9.61968	0.276088	1.39268	5.6379	3.01276	9.76574	5.75357	22.5327	No hit	gi|1026102237|ref|XM_016694698.1| PREDICTED: Capsicum annuum protein ROOT PRIMORDIUM DEFECTIVE 1-like (LOC107850288), mRNA(1623-1646,+, mm: 0)	No hit
CAUGGUGACUAGGACAAAGAGAGU	CAUGGUGACUAGGACAAAGAGAGU	24	25.4942	80.4601	4.60464	1.62108	38.9876	51.2443	38.0138	39.2112	28.1945	34.4877	2.77568	2.72675	17.089	28.2833	31.7135	25.6168	17.5323	24.45	2.76088	0	7.35378	11.8738	9.76574	16.471	22.5305	No hit	No hit	LTR_FINDER_scaffold3137_2_ltr#LTR/Gypsy (14172-14195,-, mm: 0)
UAACGAGGAUGGGUCAGGUAUG	UAACGAGGAUGGGUCAGGUAUG	22	6.73196	3.81629	48.4078	54.9007	0.760733	7.03353	0.453746	0.382315	4.07942	4.78595	100.243	60.0859	1.44599	0.616343	0.35936	1.03366	9.69431	10.3211	127.967	80.0792	3.92202	10.8105	0.996504	1.12815	22.5023	No hit	No hit	No hit
ACUUAUCAGCUAACUCGAACGGGC	ACUUAUCAGCUAACUCGAACGGGC	24	96.9901	61.3786	39.5527	23.8119	75.4076	58.2778	109.302	63.3687	1.57497	2.23665	0.637041	0.48692	1.18308	1.09572	1.43744	2.24709	0.206262	0	0	0	0.490252	0	0.0996504	0.112815	22.4957	No hit	No hit	No hit
AGUGGCUAAGUUGUCAGGCUGAGC	AGUGGCUAAGUUGUCAGGCUGAGC	24	56.0997	120.213	28.8676	19.453	93.5701	29.1389	110.159	55.0534	4.20851	4.4252	0	0.681688	2.62907	2.12296	3.41392	4.80876	0.721917	0.60123	0.138044	0	0.245126	0.708884	0.597902	0.67689	22.439	No hit	No hit	LTR_FINDER_scaffold1068_19_ltr#LTR/Gypsy (5644-5667,+, mm: 0);LTR_FINDER_scaffold252_12_ltr#LTR/Gypsy (661-684,+, mm: 1);LTR_FINDER_scaffold252_12_ltr#LTR/Gypsy (16336-16359,+, mm: 1);LTR_FINDER_scaffold252_13_ltr#LTR/Gypsy (3622-3645,+, mm: 1);LTR_FINDER_scaffold252_3_ltr#LTR/Gypsy (5309-5332,+, mm: 1);LTR_FINDER_scaffold252_8_ltr#LTR/Gypsy (8052-8075,+, mm: 1);LTR_FINDER_scaffold252_9_ltr#LTR/G…
CGAGAAGACGAACUCCUAGACU	CGAGAAGACGAACUCCUAGACU	22	10.5343	1.2721	12.9875	28.3149	0.57055	0	0.655411	0.382315	7.66827	9.49975	85.2724	58.333	1.09545	1.84903	0.2246	0.404475	20.6262	16.9346	185.117	80.7756	7.68062	4.60775	1.39511	2.03067	22.4263	No hit	gi|1026068890|ref|XM_016723383.1| PREDICTED: Capsicum annuum uncharacterized LOC107876466 (LOC107876466), partial mRNA(505-526,-, mm: 0)	LTR_FINDER_scaffold5619_2_ltr#LTR/Gypsy (3693-3714,-, mm: 0);LTR_FINDER_scaffold933_1_ltr#LTR/Gypsy (10360-10381,-, mm: 0)
UGCCUGACUGUGAGACCGAC	UGCCUGACUGUGAGACCGAC	20	0	0	0.177102	0.828554	0	0	0.100832	0.0955788	0.0258191	0	3.45822	3.0189	1.05163	1.71206	0.04492	0.179767	0	0	125.62	325.191	16.9954	46.2547	3.88637	9.0252	22.4028	No hit	No hit	No hit
UUCGCACAUCGUCAGGGCCCGA	UUCGCACAUCGUCAGGGCCCGA	22	14.9599	0.636048	39.1395	70.1389	1.23619	7.03353	0.705827	1.38589	5.99003	7.8884	69.0279	59.1121	2.58526	2.19144	1.84172	1.48308	12.9945	14.8303	146.189	59.8853	4.6574	7.08884	4.38462	2.03067	22.3923	No hit	gi|1026064620|ref|XM_016721264.1| PREDICTED: Capsicum annuum uncharacterized LOC107874486 (LOC107874486), mRNA(666-687,-, mm: 1);gi|1026090338|ref|XM_016688877.1| PREDICTED: Capsicum annuum uncharacterized LOC107844468 (LOC107844468), mRNA(666-687,-, mm: 1);gi|1026100821|ref|XM_016694051.1| PREDICTED: Capsicum annuum uncharacterized LOC107849487 (LOC107849487), mRNA(666-687,-, mm: 1)	LTR_FINDER_scaffold1582_7_ltr#LTR/Gypsy (2705-2726,-, mm: 1);LTR_FINDER_scaffold1386_10_ltr#LTR/Gypsy (6533-6554,-, mm: 1);LTR_FINDER_scaffold101_1_ltr#LTR/Gypsy (4605-4626,-, mm: 1);LTR_FINDER_scaffold1446_6_ltr#LTR/Gypsy (2549-2570,-, mm: 1);LTR_FINDER_scaffold1242_11_ltr#LTR/Gypsy (2397-2418,-, mm: 1);LTR_FINDER_scaffold827_2_ltr#LTR/Gypsy (1740-1761,-, mm: 1);LTR_FINDER_scaffold7101_2_ltr#LTR…
AACCCUGAACCCUGAACCCAA	AACCCUGAACCCUGAACCCAA	21	20.6322	5.40641	1.23971	2.52169	22.0613	46.2203	23.6956	18.2317	23.6761	23.6892	12.9683	6.81688	31.9871	25.544	21.1124	15.2352	21.5544	35.7732	16.7033	13.2305	26.2285	35.4442	54.8077	32.6035	22.391	No hit	No hit	LTR_FINDER_scaffold1422_1_ltr#LINE/Penelope (3148-3168,+, mm: 1)
AGAAAACGAUCGGAGAAGCUAGAU	AGAAAACGAUCGGAGAAGCUAGAU	24	110.579	124.029	92.0339	52.4151	81.8739	52.2491	8.82283	8.67378	0.387287	0.60125	0.819052	1.94768	0.481997	0.684825	0.35936	0.224709	0	0	0	0	0	0.531663	0	0	22.3631	No hit	No hit	LTR_FINDER_scaffold181_24_ltr#LTR/Gypsy (5449-5472,+, mm: 1);LTR_FINDER_scaffold181_24_ltr#LTR/Gypsy (16389-16412,+, mm: 1);LTR_FINDER_scaffold181_25_ltr#LTR/Gypsy (2162-2185,+, mm: 1)
AGGUGGGAGAACUCAUUUGGCCU	AGGUGGGAGAACUCAUUUGGCCU	23	48.6821	60.1065	2.42039	0.936627	48.4016	25.1198	32.0647	30.7286	31.964	37.542	1.27408	2.33722	29.1389	22.1198	31.3542	32.9423	22.2763	20.9428	0.69022	0.696341	10.2953	6.02551	17.6381	20.3067	22.3335	No hit	gi|1026080822|ref|XM_016684170.1| PREDICTED: Capsicum annuum B3 domain-containing protein At4g34400-like (LOC107840335), mRNA(1874-1896,-, mm: 1)	LTR_FINDER_scaffold3086_6_ltr#LTR/Gypsy (380-402,-, mm: 1);LTR_FINDER_scaffold3086_6_ltr#LTR/Gypsy (1584-1606,-, mm: 0);LTR_FINDER_scaffold8436_1_ltr#LINE/RTE-BovB (11303-11325,+, mm: 1);LTR_FINDER_scaffold541_14_ltr#LTR/Gypsy (1308-1330,-, mm: 1);LTR_FINDER_scaffold541_14_ltr#LTR/Gypsy (1443-1465,-, mm: 1);LTR_FINDER_scaffold541_14_ltr#LTR/Gypsy (1596-1618,-, mm: 1);LTR_FINDER_scaffold541_14_ltr…
AGCGGAGGGGACAUAGACGAA	AGCGGAGGGGACAUAGACGAA	21	22.8762	7.63258	1.12164	1.80121	14.8343	20.0958	23.4435	16.798	22.4368	21.5728	4.14076	2.82414	30.0153	14.6553	22.8194	23.1	23.5139	32.266	7.59242	3.4817	41.8349	31.8998	93.2728	50.9924	22.2926	No hit	gi|1026106215|ref|XM_016696634.1| PREDICTED: Capsicum annuum uncharacterized LOC107851569 (LOC107851569), mRNA(156-176,-, mm: 0);gi|1026011216|ref|XM_016701804.1| PREDICTED: Capsicum annuum uncharacterized LOC107856829 (LOC107856829), mRNA(505-525,-, mm: 0)	No hit
CCUGAACCCUGAACCCUGAACAA	CCUGAACCCUGAACCCUGAACAA	23	42.2618	3.81629	9.20929	4.57506	19.9692	11.0527	36.9551	19.8565	26.8519	13.6363	5.91538	3.0189	26.8604	12.8062	21.1573	13.123	38.8804	53.3091	5.93589	0.696341	22.7967	46.0775	48.6294	47.4951	22.2869	No hit	No hit	No hit
ACCAACGGUAACGAGACUCUGCAA	ACCAACGGUAACGAGACUCUGCAA	24	39.8308	25.7599	11.9839	12.3563	36.4201	16.0766	34.9384	32.9747	26.5937	36.2433	4.50479	3.40844	19.5428	26.8451	27.4012	38.1106	23.5139	31.5646	1.38044	1.39268	19.1198	11.8738	25.1119	27.8653	22.2839	No hit	No hit	No hit
CCCAUUUGUAGAGCCAUAGAAU	CCCAUUUGUAGAGCCAUAGAAU	22	28.9225	2.86222	4.72271	4.82723	9.69934	10.0479	11.7974	12.4252	30.0018	30.1827	21.6139	7.49857	24.1875	19.449	20.753	19.8193	40.3242	56.4154	22.087	7.65975	28.9249	19.8488	55.306	43.5466	22.2051	No hit	No hit	LTR_FINDER_scaffold8338_1_ltr#LTR/Gypsy (2625-2646,+, mm: 1);LTR_FINDER_scaffold8338_2_ltr#LTR/Gypsy (4931-4952,+, mm: 1);LTR_FINDER_scaffold8338_5_ltr#LTR/Gypsy (11148-11169,+, mm: 1);LTR_FINDER_scaffold1748_3_ltr#LTR/Caulimovirus (4062-4083,+, mm: 1);LTR_FINDER_scaffold5572_2_ltr#LTR/Caulimovirus (7055-7076,+, mm: 1);LTR_FINDER_scaffold5572_3_ltr#LTR/Gypsy (6900-6921,+, mm: 1);LTR_FINDER_scaffo…
UAUGGAGAAAACUCUGUUGGGAGU	UAUGGAGAAAACUCUGUUGGGAGU	24	53.8557	13.039	4.78175	2.16145	14.7392	12.0575	27.6281	32.0906	45.9322	40.6445	1.68361	2.53198	36.2812	31.0226	34.3638	29.3919	37.9522	42.5871	1.65653	4.17805	12.338	9.56993	20.3287	21.5477	22.1818	can-mir-f30_4(7-30,-, mm: 1);can-mir-f30_5(5-28,-, mm: 1)	gi|1026043386|ref|XR_001672860.1| PREDICTED: Capsicum annuum uncharacterized LOC107866298 (LOC107866298), transcript variant X3, ncRNA(791-814,-, mm: 1);gi|1026043384|ref|XR_001672858.1| PREDICTED: Capsicum annuum uncharacterized LOC107866298 (LOC107866298), transcript variant X1, ncRNA(742-765,-, mm: 1);gi|1026043385|ref|XR_001672859.1| PREDICTED: Capsicum annuum uncharacterized LOC107866298 (LO…	LTR_FINDER_scaffold273_1_ltr#DNA/hAT-Tip100 (8457-8480,+, mm: 1);LTR_FINDER_scaffold1688_8_ltr#LTR/Copia (6194-6217,-, mm: 1);LTR_FINDER_scaffold1688_9_ltr#DNA/MuDR (1428-1451,+, mm: 1);LTR_FINDER_scaffold475_23_ltr#LTR/Copia (13459-13482,+, mm: 1);LTR_FINDER_scaffold508_5_ltr#LTR/Copia (5690-5713,-, mm: 1);rnd-1_family-645#Unknown ( RepeatScout Family Size = 126 Final Multiple Alignment Size (po…
GAAGCGAUCUCGUACUAAACGAAA	GAAGCGAUCUCGUACUAAACGAAA	24	0.810329	0	11.9248	5.8359	0.760733	0	0	0.0716841	0.129096	0.2886	24.8901	31.5524	1.57744	6.02646	0.13476	0.494359	0	0.80164	105.88	204.724	12.1746	101.016	3.38811	19.8554	22.1807	No hit	No hit	No hit
AGGAUUACUCUCACAGCUGUCGGC	AGGAUUACUCUCACAGCUGUCGGC	24	45.9394	28.3041	38.6672	34.9434	31.5704	20.0958	27.6785	23.1062	15.3365	17.1958	13.5599	12.173	11.1736	11.2996	11.7241	14.0218	28.0516	40.3826	2.89892	6.26707	26.3102	28.5326	17.2395	25.0449	22.1465	No hit	No hit	No hit
AGGGACGACAGCAGCUUGGAGAC	AGGGACGACAGCAGCUUGGAGAC	23	18.5752	41.6611	1.47585	0.288193	35.1839	27.1293	31.258	41.7918	46.9908	16.354	1.04657	1.8503	51.3984	18.0794	73.8485	33.5265	11.6538	6.61353	0.276088	0	12.0112	9.39271	32.785	18.0504	22.135	No hit	No hit	LTR_FINDER_scaffold1566_2_ltr#LTR(4776-4798,+, mm: 1);LTR_FINDER_scaffold4468_1_ltr#LTR(9672-9694,+, mm: 1);LTR_FINDER_scaffold2196_8_ltr#LTR(17126-17148,+, mm: 0);LTR_FINDER_scaffold638_10_ltr#DNA/hAT-Ac (4090-4112,+, mm: 0);LTR_FINDER_scaffold1363_2_ltr#DNA/hAT-Ac (3159-3181,+, mm: 0);LTR_FINDER_scaffold2339_4_ltr#LTR/Gypsy (7837-7859,+, mm: 1);LTR_FINDER_scaffold1076_7_ltr#LINE/L1 (19650-19672…
UCGAUUCCGUCUCUGGGCACCA	UCGAUUCCGUCUCUGGGCACCA	22	0	0	48.4668	10.8072	3.70857	3.01437	0.453746	0.76463	0.0516382	0.40885	204.991	29.8969	39.6114	5.06771	5.48024	0.853892	0.103131	0.20041	118.028	13.9268	34.8079	1.24055	8.07168	1.01533	22.1238	No hit	No hit	No hit
ACAACAAAAGAGAUUCGGAGAC	ACAACAAAAGAGAUUCGGAGAC	22	41.8254	5.40641	1.77102	2.34157	7.60733	6.02874	32.5689	46.7619	24.8122	32.0105	1.95662	4.57705	32.5129	17.6685	28.2098	30.4705	31.2487	50.0023	2.89892	0	27.209	13.646	57.299	32.0395	22.1197	No hit	No hit	LTR_FINDER_scaffold462_8_ltr#LTR/Gypsy (9465-9486,+, mm: 1);LTR_FINDER_scaffold526_1_ltr#LTR/Gypsy (5879-5900,+, mm: 1);LTR_FINDER_scaffold1247_2_ltr#LTR/Gypsy (11844-11865,+, mm: 1);LTR_FINDER_scaffold6074_1_ltr#LTR/Gypsy (7223-7244,+, mm: 1);LTR_FINDER_scaffold560_4_ltr#LTR/Gypsy (62-83,+, mm: 0);LTR_FINDER_scaffold2_4_ltr#LTR/Gypsy (96-117,-, mm: 0);LTR_FINDER_scaffold2_4_ltr#LTR/Gypsy (6508-6…
UCAAGUUUCAGCUCGUCGCUCGGC	UCAAGUUUCAGCUCGUCGCUCGGC	24	38.5841	20.9896	9.68156	6.34024	21.3956	13.0623	30.0985	29.2471	39.7356	44.0596	3.86775	4.18751	23.1797	21.5035	37.4184	39.7285	28.6704	29.4603	4.41741	1.39268	17.3222	10.1016	27.3042	27.8653	22.0672	No hit	No hit	LTR_FINDER_scaffold1566_1_ltr#LTR(7463-7486,-, mm: 1);LTR_FINDER_scaffold1566_2_ltr#LTR(4894-4917,-, mm: 1);LTR_FINDER_scaffold4468_1_ltr#LTR(9790-9813,-, mm: 1);LTR_FINDER_scaffold2196_8_ltr#LTR(17244-17267,-, mm: 1);LTR_FINDER_scaffold638_10_ltr#DNA/hAT-Ac (4208-4231,-, mm: 1);LTR_FINDER_scaffold802_2_ltr#DNA/hAT (5688-5711,-, mm: 0);LTR_FINDER_scaffold1303_3_ltr#LTR/Copia (3960-3983,+, mm: 1);…
UAUAGAUCUGCUCUGUUAGCCU	UAUAGAUCUGCUCUGUUAGCCU	22	9.66161	1.2721	13.2236	24.8206	0.475458	0	0	0.501789	3.95032	7.4074	41.2256	42.4594	0.0876358	0.890273	0.08984	0.0898834	40.943	40.7834	161.65	113.504	11.5209	7.79772	3.08916	3.94853	22.058	No hit	No hit	No hit
AUCAGCACGAGACUCUGCCAAACA	AUCAGCACGAGACUCUGCCAAACA	24	18.5129	9.85874	29.3989	34.8713	23.868	15.0719	1.76457	2.46115	10.8957	12.0731	43.3188	58.8199	11.9185	14.6553	1.21284	1.34825	55.2782	50.0023	7.17829	4.87439	49.4338	48.0269	12.257	11.8456	22.0394	No hit	gi|1026019012|ref|XR_001666454.1| PREDICTED: Capsicum annuum chaperone protein dnaJ 1, mitochondrial-like (LOC107843573), transcript variant X4, misc_RNA(1501-1524,+, mm: 0)	LTR_FINDER_scaffold1516_6_ltr#LTR/Copia (228-251,+, mm: 0);LTR_FINDER_scaffold222_7_ltr#LTR/Copia (243-266,+, mm: 1);LTR_FINDER_scaffold1902_4_ltr#LTR/Copia (239-262,+, mm: 1);LTR_FINDER_scaffold462_8_ltr#LTR/Gypsy (267-290,+, mm: 1);LTR_FINDER_scaffold333_14_ltr#LTR/Copia (264-287,+, mm: 1);LTR_FINDER_scaffold7727_1_ltr#LTR/Copia (248-271,+, mm: 1);LTR_FINDER_scaffold351_4_ltr#LTR/Copia (249-272…
AAGCCUGCCUGACUGUGAGACCGAC	AAGCCUGCCUGACUGUGAGACCGAC	25	0	0	8.67798	1.33289	1.61656	0	1.20999	0.238947	0.0258191	0	6.14289	11.5887	0.306725	2.46537	0.04492	0.26965	0	0	48.7295	335.636	7.92574	96.231	0.697553	5.52794	22.0278	No hit	No hit	No hit
CCCGAGAUAUGUAGGAUGCCCAAA	CCCGAGAUAUGUAGGAUGCCCAAA	24	42.1371	35.9367	3.71914	2.30554	14.7392	18.0862	28.4347	29.964	38.677	26.7917	1.5471	2.53198	25.4582	22.3253	33.8248	23.3247	36.4052	36.174	0.552176	0	18.0576	13.4688	37.3689	36.6649	22.0206	No hit	No hit	LTR_FINDER_scaffold1582_7_ltr#LTR/Gypsy (14925-14948,+, mm: 1);LTR_FINDER_scaffold2862_3_ltr#LTR/Gypsy (7854-7877,+, mm: 1);LTR_FINDER_scaffold334_11_ltr#LTR/Gypsy (7641-7664,+, mm: 0);LTR_FINDER_scaffold160_1_ltr#LTR/Gypsy (7701-7724,+, mm: 1);LTR_FINDER_scaffold65_6_ltr#LTR/Gypsy (11808-11831,+, mm: 0);LTR_FINDER_scaffold1650_16_ltr#LTR/Gypsy (6992-7015,+, mm: 1);LTR_FINDER_scaffold5619_3_ltr#L…
GUUGUUGUUGUAGUGAAUCCGAGA	GUUGUUGUUGUAGUGAAUCCGAGA	24	51.6117	156.786	6.7889	3.63843	33.0919	18.0862	41.0892	27.3116	12.6255	16.1856	1.5016	2.92152	11.4365	20.4763	14.7787	19.0103	11.2413	12.3252	0	0.696341	13.5636	18.6082	16.9406	17.3735	22.0037	No hit	gi|1026041175|ref|XM_016711181.1| PREDICTED: Capsicum annuum uncharacterized LOC107864750 (LOC107864750), mRNA(100-123,-, mm: 1)	LTR_FINDER_scaffold3882_1_ltr#LTR(3222-3245,-, mm: 0);LTR_FINDER_scaffold5201_1_ltr#LTR(602-625,+, mm: 1);LTR_FINDER_scaffold978_1_ltr#LTR(2543-2566,-, mm: 1);LTR_FINDER_scaffold1746_20_ltr#LTR(653-676,+, mm: 1);LTR_FINDER_scaffold546_7_ltr#LTR(86-109,-, mm: 1);LTR_FINDER_scaffold83_5_ltr#LTR(640-663,+, mm: 1);LTR_FINDER_scaffold83_5_ltr#LTR(3790-3813,+, mm: 1);LTR_FINDER_scaffold52_20_ltr#LTR(30…
GAGGACGCAGACGAAGAGGAAGAG	GAGGACGCAGACGAAGAGGAAGAG	24	70.6856	138.022	37.2504	24.6765	97.564	33.1581	73.9101	43.8468	0.697116	1.2506	0.682543	0	0.350543	1.71206	1.16792	1.93249	0.206262	0.40082	0	0	0.0817087	0.354442	0.0996504	0	22.0021	No hit	No hit	No hit
CUGAGGAUGGUUGAGCGCUGCUGC	CUGAGGAUGGUUGAGCGCUGCUGC	24	25.8682	25.1239	10.6261	6.8806	9.22389	6.02874	19.8136	24.0142	28.4526	41.4382	30.4414	13.3416	24.4066	27.256	24.2568	33.2569	26.4015	30.2619	29.6795	18.8012	10.7855	12.7599	21.6241	27.3012	22.0018	No hit	gi|1026007847|ref|XM_016700209.1| PREDICTED: Capsicum annuum tyrosine-sulfated glycopeptide receptor 1-like (LOC107855217), mRNA(442-465,-, mm: 1)	rnd-4_family-123#DNA/hAT-Ac ( Recon Family Size = 18 Final Multiple Alignment Size = 15 )(340-363,-, mm: 1)
CCUUGGAUACAUCGUUGGUCGA	CCUUGGAUACAUCGUUGGUCGA	22	28.9848	4.45234	3.42397	4.0347	3.80366	8.03832	10.6378	11.4217	42.2659	34.7763	39.36	19.4768	29.8838	24.7222	43.0783	39.5038	35.7865	24.3498	34.649	14.6232	12.2563	3.72164	34.0804	20.1939	21.9802	No hit	gi|1026056469|ref|XR_001674240.1| PREDICTED: Capsicum annuum uncharacterized LOC107870655 (LOC107870655), ncRNA(1605-1626,-, mm: 0)	No hit
CAUUUAAAGUGGUACGCGAGCUG	CAUUUAAAGUGGUACGCGAGCUG	23	0	0	72.5527	16.3189	11.8864	2.00958	2.06706	3.58421	0.154915	0.1443	137.555	61.3519	28.394	14.3128	3.18932	2.74144	0	0.100205	113.058	34.8171	10.6221	8.50661	2.49126	1.24097	21.9624	No hit	No hit	No hit
UUUGCGCAGGCUGUUGAUCCUG	UUUGCGCAGGCUGUUGAUCCUG	22	2.11932	0.636048	9.50446	7.9253	0.190183	2.00958	0	0.215052	7.30681	8.24915	89.2767	43.0437	1.05163	1.50662	0.31444	0.134825	27.8454	34.2701	181.39	93.3097	6.45499	5.13941	2.59091	2.14349	21.9428	No hit	No hit	LTR_FINDER_scaffold174_12_ltr#LTR/Caulimovirus (1812-1833,+, mm: 1);LTR_FINDER_scaffold1487_5_ltr#LTR/Caulimovirus (13140-13161,-, mm: 1);LTR_FINDER_scaffold2465_2_ltr#LTR/Gypsy (4336-4357,+, mm: 1);LTR_FINDER_scaffold2373_3_ltr#LTR/Gypsy (2254-2275,-, mm: 0);LTR_FINDER_scaffold582_8_ltr#LTR (6964-6985,+, mm: 1)
UCCAUUAUGUCGUCAUUGCUGA	UCCAUUAUGUCGUCAUUGCUGA	22	13.6509	2.86222	5.78532	7.78121	3.51839	2.00958	8.57075	8.88883	67.078	62.2414	15.7895	16.9448	43.8617	33.214	63.3821	52.8514	19.8012	19.9408	9.80112	10.4451	13.7271	1.94943	26.7063	15.5685	21.9321	No hit	gi|1026032520|ref|XR_001671837.1| PREDICTED: Capsicum annuum uncharacterized LOC107861653 (LOC107861653), ncRNA(2060-2081,-, mm: 0);gi|1026032842|ref|XM_016707123.1| PREDICTED: Capsicum annuum cytadherence high molecular weight protein 2-like (LOC107861756), transcript variant X6, mRNA(2211-2232,-, mm: 0);gi|1026032836|ref|XM_016707120.1| PREDICTED: Capsicum annuum cytadherence high molecular wei…	LTR_FINDER_scaffold1650_14_ltr#LTR/Gypsy (5470-5491,-, mm: 0)
UCGGACCAGGCUUCAUUUCCC	UCGGACCAGGCUUCAUUUCCC	21	27.6759	16.5372	60.5097	205.049	2.66256	11.0527	0.0504162	0.501789	0.516382	0.5291	7.41697	3.40844	1.35835	0.479378	0.08984	0.224709	7.3223	7.81599	88.3482	66.8487	11.6026	2.48109	2.19231	1.01533	21.9037	can-miR166a(119-139,+, mm: 1);can-miR166b(92-112,+, mm: 1);can-miR166c(95-115,+, mm: 1);can-miR166d(117-137,+, mm: 1);can-miR166e(97-117,+, mm: 1);can-miR166f(76-96,+, mm: 1);can-miR166g(67-87,+, mm: 1)	gi|1026065487|ref|XR_001675693.1| PREDICTED: Capsicum annuum uncharacterized LOC107875014 (LOC107875014), ncRNA(114-134,+, mm: 1)	No hit
AAAGAUUCAAGGAUUUCACUC	AAAGAUUCAAGGAUUUCACUC	21	2.05699	0.636048	6.72986	16.2108	0	3.01437	0.0504162	0.0477894	6.68715	9.35545	112.574	52.2952	11.8308	11.2311	0.17968	0.0898834	25.5765	19.0389	157.232	37.6024	36.1152	15.4182	1.09615	0.22563	21.8873	No hit	gi|1026020647|ref|XR_001668211.1| PREDICTED: Capsicum annuum uncharacterized LOC107849287 (LOC107849287), transcript variant X6, misc_RNA(793-813,+, mm: 0);gi|1026020641|ref|XR_001668209.1| PREDICTED: Capsicum annuum uncharacterized LOC107849287 (LOC107849287), transcript variant X2, misc_RNA(793-813,+, mm: 0);gi|1026020644|ref|XR_001668210.1| PREDICTED: Capsicum annuum uncharacterized LOC1078492…	No hit
CUGUUUAUCCUUUGAGACGCCU	CUGUUUAUCCUUUGAGACGCCU	22	30.4185	0.636048	12.9875	13.8333	1.23619	1.00479	0.756243	0.573473	15.8529	12.025	129.547	56.5801	3.85598	3.08171	0.8984	1.03366	25.6796	17.5359	118.442	62.6707	9.96846	2.12665	1.1958	3.04601	21.8744	No hit	No hit	No hit
ACAAAAUGACAGUCGGUAGAAAAC	ACAAAAUGACAGUCGGUAGAAAAC	24	25.9305	24.8059	40.9105	30.2242	23.5827	42.2012	1.91582	2.65231	8.28793	13.3958	57.6977	27.1701	17.2643	7.46459	1.75188	5.43795	50.6373	33.3683	8.69677	3.4817	48.2898	29.2415	12.4563	7.78423	21.8604	No hit	No hit	No hit
AGCACGGGCCCAACAGUAGAACAU	AGCACGGGCCCAACAGUAGAACAU	24	68.3793	25.4419	26.8014	14.0494	47.5458	15.0719	78.5989	39.2829	20.6811	21.3564	3.54923	2.82414	16.125	21.8459	19.8097	21.1226	11.3444	17.5359	0.69022	0.696341	8.4977	14.0005	14.9476	14.4403	21.8599	No hit	No hit	LTR_FINDER_scaffold1001_7_ltr#LTR(5003-5026,-, mm: 1)
ACUGAGGACAUGACCCUAGAUAGG	ACUGAGGACAUGACCCUAGAUAGG	24	20.6322	6.04246	11.7477	15.1661	11.0306	6.02874	18.7044	13.7872	37.4635	34.632	21.5684	27.8518	27.43	17.9424	26.8622	23.145	45.4808	47.0964	10.0772	10.4451	32.6835	17.0132	16.6416	24.4809	21.8314	can-mir-f12_211(21-44,+, mm: 1);can-mir-f12_212(121-144,+, mm: 1);can-mir-f12_213(80-103,+, mm: 1);can-mir-f12_214(109-132,-, mm: 1);can-mir-f12_216(129-152,-, mm: 1);can-mir-f12_219(127-150,-, mm: 1);can-mir-f12_220(128-151,-, mm: 1)	gi|1026012554|ref|XM_016703245.1| PREDICTED: Capsicum annuum uncharacterized LOC107858534 (LOC107858534), mRNA(562-585,+, mm: 1);gi|1026024864|ref|XM_016703288.1| PREDICTED: Capsicum annuum nucleolin-like (LOC107858559), mRNA(6231-6254,-, mm: 0);gi|1026039868|ref|XM_016710502.1| PREDICTED: Capsicum annuum eukaryotic translation initiation factor 2 subunit alpha-like (LOC107864200), transcript var…	LTR_FINDER_scaffold3757_4_ltr#LINE/RTE-BovB (4751-4774,+, mm: 1);LTR_FINDER_scaffold2014_1_ltr#LINE/RTE-BovB (4259-4282,+, mm: 1);LTR_FINDER_scaffold2909_1_ltr#LINE/RTE-BovB (14479-14502,+, mm: 0);LTR_FINDER_scaffold190_1_ltr#LTR/Gypsy (1706-1729,-, mm: 0);LTR_FINDER_scaffold750_2_ltr#LTR/Gypsy (3874-3897,+, mm: 1);LTR_FINDER_scaffold3470_6_ltr#LTR/Gypsy (4931-4954,-, mm: 1);LTR_FINDER_scaffold16…
GCAAGGGCUUGCUAUUUGGGC	GCAAGGGCUUGCUAUUUGGGC	21	16.8922	1.90814	0.767441	0.360241	13.503	21.1006	17.9482	27.7895	39.7098	25.998	0.728046	0.584304	57.8834	21.2296	36.3403	21.5271	36.8178	34.2701	1.2424	2.08902	33.5823	14.3549	67.9616	29.2191	21.8253	No hit	gi|1026051582|ref|XR_001673679.1| PREDICTED: Capsicum annuum uncharacterized LOC107868163 (LOC107868163), ncRNA(1023-1043,+, mm: 0);gi|1026051584|ref|XR_001673680.1| PREDICTED: Capsicum annuum uncharacterized LOC107868164 (LOC107868164), ncRNA(1176-1196,+, mm: 1)	No hit
AGAGGUAUGGACUGCGUACAUC	AGAGGUAUGGACUGCGUACAUC	22	0.186999	0	0.295169	0.864578	7.70242	34.1629	15.2761	44.8026	2.06553	1.2987	1.04657	3.70059	40.0496	120.803	38.8109	107.545	0.103131	0.100205	0.138044	0.696341	7.68062	43.4191	8.17133	44.4491	21.807	No hit	gi|1026015370|ref|XR_001674724.1| PREDICTED: Capsicum annuum uncharacterized LOC107871525 (LOC107871525), ncRNA(843-864,-, mm: 1);gi|1026020286|ref|XR_001667760.1| PREDICTED: Capsicum annuum uncharacterized LOC107848025 (LOC107848025), ncRNA(270-291,-, mm: 0);gi|1026020402|ref|XR_001667990.1| PREDICTED: Capsicum annuum uncharacterized LOC107848391 (LOC107848391), transcript variant X6, ncRNA(4-25…	LTR_FINDER_scaffold497_25_ltr#LTR(2360-2381,-, mm: 1);LTR_FINDER_scaffold11341_1_ltr#DNA/MuDR (14285-14306,+, mm: 0);LTR_FINDER_scaffold574_7_ltr#LTR/Copia (1122-1143,+, mm: 0);LTR_FINDER_scaffold1582_6_ltr#LTR/Gypsy (2818-2839,+, mm: 1);LTR_FINDER_scaffold2844_1_ltr#LTR/Copia (3648-3669,-, mm: 0);LTR_FINDER_scaffold190_1_ltr#LTR/Gypsy (1415-1436,-, mm: 1);LTR_FINDER_scaffold1902_2_ltr#LINE/RTE-B…
CUGGACGGGGUCAAUGGGCGA	CUGGACGGGGUCAAUGGGCGA	21	0.249332	0	1.41681	3.71048	0.855824	15.0719	0.0504162	0.0716841	0.129096	0.02405	5.46035	18.8925	39.7867	113.955	0.08984	0.629184	0.206262	0.20041	8.55873	79.3829	18.3027	214.615	0	1.24097	21.7875	No hit	gi|1026088642|ref|XR_001666469.1| PREDICTED: Capsicum annuum uncharacterized LOC107843620 (LOC107843620), transcript variant X1, ncRNA(586-606,+, mm: 1);gi|1026099144|ref|XR_001667988.1| PREDICTED: Capsicum annuum uncharacterized LOC107848404 (LOC107848404), transcript variant X2, ncRNA(960-980,+, mm: 1)	LTR_FINDER_scaffold3856_3_ltr#LTR/Gypsy (19407-19427,-, mm: 0);LTR_FINDER_scaffold741_1_ltr#LTR/Gypsy (1653-1673,-, mm: 0);LTR_FINDER_scaffold741_1_ltr#LTR/Gypsy (2675-2695,-, mm: 1);LTR_FINDER_scaffold646_15_ltr#SINE (4030-4050,-, mm: 1)
AUGAGAUGUAACUUGAAUGGAAGA	AUGAGAUGUAACUUGAAUGGAAGA	24	18.0766	46.1135	41.2647	39.4464	30.2391	20.0958	3.62997	5.30462	8.59776	14.911	50.0532	83.2633	7.71195	10.7518	6.82784	7.41538	23.3076	23.949	1.79457	1.39268	32.1932	28.1781	7.97203	9.47646	21.7486	No hit	No hit	LTR_FINDER_scaffold3844_2_ltr#LTR(623-646,+, mm: 0);LTR_FINDER_scaffold3844_3_ltr#LTR(511-534,+, mm: 0);LTR_FINDER_scaffold666_6_ltr#LTR(10170-10193,+, mm: 0);LTR_FINDER_scaffold937_1_ltr#LTR(9268-9291,+, mm: 1);LTR_FINDER_scaffold1346_3_ltr#LTR/Gypsy (264-287,-, mm: 1);LTR_FINDER_scaffold4195_1_ltr#SINE/tRNA (2214-2237,-, mm: 1);LTR_FINDER_scaffold2267_9_ltr#LTR/Gypsy (9956-9979,-, mm: 1)
AUCCAAUCUCUGAGGCAAACUAGA	AUCCAAUCUCUGAGGCAAACUAGA	24	62.2707	63.9228	60.6868	47.6599	86.8186	53.2539	32.0647	24.8983	8.31375	11.3275	7.05295	7.59595	5.74014	7.12218	6.15404	6.33678	5.46594	5.31086	0.276088	0.696341	6.12815	2.65831	3.48776	5.18949	21.6847	No hit	gi|1026037305|ref|XR_001672218.1| PREDICTED: Capsicum annuum uncharacterized LOC107863390 (LOC107863390), transcript variant X6, misc_RNA(2827-2850,-, mm: 1);gi|1026037304|ref|XR_001672217.1| PREDICTED: Capsicum annuum uncharacterized LOC107863390 (LOC107863390), transcript variant X5, misc_RNA(2203-2226,-, mm: 1);gi|1026037303|ref|XR_001672216.1| PREDICTED: Capsicum annuum uncharacterized LOC107…	LTR_FINDER_scaffold1566_1_ltr#LTR(7403-7426,-, mm: 1);LTR_FINDER_scaffold1566_2_ltr#LTR(4834-4857,-, mm: 0);LTR_FINDER_scaffold6735_1_ltr#LTR(4250-4273,-, mm: 1);LTR_FINDER_scaffold4468_1_ltr#LTR(9730-9753,-, mm: 0);LTR_FINDER_scaffold638_10_ltr#DNA/hAT-Ac (4148-4171,-, mm: 0);LTR_FINDER_scaffold2737_4_ltr#LTR/Copia (10241-10264,-, mm: 0);LTR_FINDER_scaffold802_2_ltr#DNA/hAT (5628-5651,-, mm: 0);…
UCAAGCCUGCUUAAUUCUGACU	UCAAGCCUGCUUAAUUCUGACU	22	3.24132	0.954072	34.2987	85.6293	2.18711	2.00958	0.352913	0.262842	2.73682	5.89225	52.9199	62.8127	0.963994	1.23269	0.08984	0.134825	14.2321	16.634	158.613	59.189	7.19037	3.89886	3.48776	1.35378	21.6799	No hit	gi|1026064620|ref|XM_016721264.1| PREDICTED: Capsicum annuum uncharacterized LOC107874486 (LOC107874486), mRNA(1281-1302,-, mm: 1);gi|1026090338|ref|XM_016688877.1| PREDICTED: Capsicum annuum uncharacterized LOC107844468 (LOC107844468), mRNA(1281-1302,-, mm: 1);gi|1026100821|ref|XM_016694051.1| PREDICTED: Capsicum annuum uncharacterized LOC107849487 (LOC107849487), mRNA(1281-1302,-, mm: 1)	LTR_FINDER_scaffold4877_1_ltr#LTR/Gypsy (4720-4741,-, mm: 0);LTR_FINDER_scaffold33_11_ltr#LTR/Gypsy (4696-4717,-, mm: 0);LTR_FINDER_scaffold1414_6_ltr#LTR/Gypsy (4443-4464,-, mm: 1);LTR_FINDER_scaffold1242_11_ltr#LTR/Gypsy (3012-3033,-, mm: 1);LTR_FINDER_scaffold827_2_ltr#LTR/Gypsy (2355-2376,-, mm: 1);LTR_FINDER_scaffold2285_5_ltr#LTR/Gypsy (5065-5086,-, mm: 1);LTR_FINDER_scaffold43_1_ltr#LTR/Gy…
CCACACAAAUGUCUUAGGCUUG	CCACACAAAUGUCUUAGGCUUG	22	11.7809	2.86222	43.0947	56.738	6.18095	4.01916	2.06706	3.53642	8.28793	9.3314	85.6365	62.2284	2.4538	3.42413	0.8984	0.853892	13.7164	11.8242	135.421	36.2097	7.10866	5.13941	4.28497	3.15882	21.6774	No hit	No hit	No hit
AAGGAACAUGGCGCUGAACCACCA	AAGGAACAUGGCGCUGAACCACCA	24	11.5316	13.357	35.7155	54.7566	14.6441	14.0671	1.66373	1.816	7.59082	12.9148	52.3283	63.7865	8.54449	5.68405	0.71872	0.853892	45.687	51.806	11.1816	14.6232	47.1459	32.7859	9.46679	7.55861	21.6762	No hit	gi|1026087366|ref|XM_016687341.1| PREDICTED: Capsicum annuum uncharacterized LOC107843150 (LOC107843150), transcript variant X2, mRNA(3681-3704,+, mm: 1)	LTR_FINDER_scaffold1566_1_ltr#LTR(10766-10789,-, mm: 1);LTR_FINDER_scaffold1009_9_ltr#LTR/Gypsy (4779-4802,-, mm: 1);LTR_FINDER_scaffold300_5_ltr#LTR/Copia (10968-10991,+, mm: 1)
AACUGUUACUGACAUGCACUGGGA	AACUGUUACUGACAUGCACUGGGA	24	23.3749	32.7565	19.4222	16.6071	20.1594	13.0623	12.7049	7.45515	38.7287	32.7561	31.1695	29.3126	19.6742	22.1883	37.643	23.5495	39.4992	19.2394	4.14132	0	37.2592	8.86105	18.1364	12.5225	21.676	No hit	No hit	LTR_FINDER_scaffold638_1_ltr#LINE/RTE-BovB (14508-14531,+, mm: 1);LTR_FINDER_scaffold638_2_ltr#LINE/RTE-BovB (20185-20208,+, mm: 1);LTR_FINDER_scaffold3268_1_ltr#LINE/L2 (8478-8501,+, mm: 0);LTR_FINDER_scaffold3268_2_ltr#SINE (670-693,+, mm: 0);LTR_FINDER_scaffold475_10_ltr#SINE (821-844,+, mm: 1);LTR_FINDER_scaffold475_11_ltr#SINE (3608-3631,+, mm: 1);LTR_FINDER_scaffold475_12_ltr#SINE (15509-15…
CUUAAGGGACAUGGCGCUGAACCA	CUUAAGGGACAUGGCGCUGAACCA	24	32.6002	25.7599	37.7817	46.2549	10.4601	8.03832	5.04162	5.35241	9.60471	9.06685	67.2988	51.5161	3.89979	4.38288	3.369	2.1572	24.6483	25.1515	64.4665	50.1366	12.0929	12.2282	4.08567	4.17415	21.6487	No hit	gi|1026073993|ref|XM_016725832.1| PREDICTED: Capsicum annuum putative beta-glucosidase 41 (LOC107878730), transcript variant X1, mRNA(48-71,-, mm: 1);gi|1026087366|ref|XM_016687341.1| PREDICTED: Capsicum annuum uncharacterized LOC107843150 (LOC107843150), transcript variant X2, mRNA(3678-3701,+, mm: 0);gi|1026006425|ref|XM_016699535.1| PREDICTED: Capsicum annuum uncharacterized LOC107854531 (LOC1…	LTR_FINDER_scaffold1566_1_ltr#LTR(10769-10792,-, mm: 1);LTR_FINDER_scaffold1009_9_ltr#LTR/Gypsy (4782-4805,-, mm: 0);LTR_FINDER_scaffold300_5_ltr#LTR/Copia (10965-10988,+, mm: 0)
UUUGGAUGUGCACAAGUAGACCCU	UUUGGAUGUGCACAAGUAGACCCU	24	8.66429	21.3076	77.5115	317.372	5.6104	2.00958	0.504162	1.21863	0.129096	0.16835	0.227515	1.07122	0.219089	0.479378	0.08984	0.179767	8.9724	5.91209	46.6589	15.3195	1.38905	2.65831	0.597902	0.789705	21.6275	can-mir-f65_7(39-62,+, mm: 1)	No hit	No hit
AGACCAUAUAAAGAGACCAAGGAC	AGACCAUAUAAAGAGACCAAGGAC	24	25.3695	29.8943	20.898	21.3263	24.3434	16.0766	31.5605	26.6426	25.1478	34.2953	6.2339	6.32996	26.2907	27.4615	28.4793	26.7403	30.6299	30.2619	1.65653	2.78536	16.5052	19.3171	18.6346	20.9836	21.5777	can-mir-f23_15(40-63,+, mm: 1)	gi|1026027953|ref|XM_016704744.1| PREDICTED: Capsicum annuum rust resistance kinase Lr10-like (LOC107859664), mRNA(2309-2332,+, mm: 0)	LTR_FINDER_scaffold332_3_ltr#LINE/L1 (5353-5376,-, mm: 1);LTR_FINDER_scaffold332_3_ltr#LINE/L1 (5559-5582,-, mm: 1);LTR_FINDER_scaffold332_4_ltr#LINE/L1 (4234-4257,-, mm: 1);LTR_FINDER_scaffold332_4_ltr#LINE/L1 (4440-4463,-, mm: 1);LTR_FINDER_scaffold927_9_ltr#LTR/Gypsy (947-970,-, mm: 1);LTR_FINDER_scaffold927_9_ltr#LTR/Gypsy (1170-1193,-, mm: 1);LTR_FINDER_scaffold176_21_ltr#LTR/Copia (2552-257…
AAGUUAGAAUUCACUGAAACAAGU	AAGUUAGAAUUCACUGAAACAAGU	24	72.8673	78.2339	110.925	72.8407	107.073	46.2203	10.3857	12.473	0.206553	0.3367	0.637041	3.50582	0.394361	1.23269	0.17968	0.134825	0	0	0	0	0.0817087	0	0	0.112815	21.5767	No hit	No hit	No hit
AGAGGCUGUGGCAGAGGGUGUAGC	AGAGGCUGUGGCAGAGGGUGUAGC	24	21.1932	72.8275	19.9535	14.5898	51.6347	16.0766	55.8107	38.9723	17.0664	19.4805	4.6413	7.01165	19.7619	29.242	19.63	28.8526	6.80665	9.21886	0.828264	0	12.7466	20.7349	13.1539	16.471	21.5294	No hit	gi|1026030168|ref|XM_016705849.1| PREDICTED: Capsicum annuum uncharacterized LOC107860472 (LOC107860472), transcript variant X3, mRNA(2819-2842,-, mm: 1);gi|1026030166|ref|XM_016705848.1| PREDICTED: Capsicum annuum uncharacterized LOC107860472 (LOC107860472), transcript variant X2, mRNA(2825-2848,-, mm: 1);gi|1026030164|ref|XM_016705847.1| PREDICTED: Capsicum annuum uncharacterized LOC107860472 (…	LTR_FINDER_scaffold1266_16_ltr#LINE/L1 (5443-5466,-, mm: 1);rnd-5_family-898#Unknown ( Recon Family Size = 23 Final Multiple Alignment Size = 18 )(181-204,+, mm: 0)
UCAACAAUCAUGAAGGCAUCUG	UCAACAAUCAUGAAGGCAUCUG	22	5.73464	0.318024	33.5903	51.7306	1.90183	0	0.352913	0.692946	5.21546	7.76815	79.9941	84.2372	1.27072	1.84903	0.35936	0.764009	17.2229	15.7322	137.768	57.1	4.7391	4.07608	1.99301	1.91785	21.5137	No hit	No hit	LTR_FINDER_scaffold5676_1_ltr#LTR/Gypsy (4419-4440,-, mm: 1)
GGAAUGUUGUCUGGCUCGAAG	GGAAUGUUGUCUGGCUCGAAG	21	8.35262	2.22617	3.6601	3.67446	0	0	1.10916	3.01073	15.5947	13.1313	24.1165	8.18026	27.5176	8.56031	10.1519	12.4938	28.5673	34.9715	17.5316	22.9793	113.412	41.6469	56.0035	58.6638	21.4815	can-miR166a(12-32,+, mm: 1);can-miR166c(10-30,+, mm: 1);can-miR166d(7-27,+, mm: 0)	No hit	No hit
CGGAGGUGUGCGAAGGUAGGCU	CGGAGGUGUGCGAAGGUAGGCU	22	0.249332	0	33.5903	1.51301	7.32205	0	3.4283	0.238947	0.0516382	0.0481	2.27514	3.99274	4.95142	2.53385	3.8182	0.584242	0	0	34.649	254.164	6.04644	146.739	0.996504	8.34831	21.4809	No hit	No hit	No hit
AGGCUUGAACCCGUGACCUCCUGG	AGGCUUGAACCCGUGACCUCCUGG	24	56.7854	43.2513	16.1163	5.04337	13.7883	2.00958	17.3936	17.7299	39.1676	37.6863	7.00745	11.1018	13.0139	22.4623	29.8269	31.639	20.3168	32.4664	1.93262	1.39268	22.1431	10.1016	23.1189	39.9365	21.4763	No hit	gi|1026014667|ref|XM_016715510.1| PREDICTED: Capsicum annuum group II intron-encoded protein LtrA-like (LOC107868894), mRNA(5495-5518,-, mm: 0);gi|1026018410|ref|XM_016685460.1| PREDICTED: Capsicum annuum ribonucleoside-diphosphate reductase small chain A-like (LOC107841581), transcript variant X1, mRNA(492-515,-, mm: 1);gi|1026019782|ref|XM_016690774.1| PREDICTED: Capsicum annuum serine/threonin…	LTR_FINDER_scaffold3844_2_ltr#LTR(3290-3313,+, mm: 0);LTR_FINDER_scaffold3844_3_ltr#LTR(3178-3201,+, mm: 0);LTR_FINDER_scaffold8312_5_ltr#LTR(2499-2522,+, mm: 1);LTR_FINDER_scaffold477_3_ltr#LTR(103-126,+, mm: 1);LTR_FINDER_scaffold477_3_ltr#LTR(4303-4326,+, mm: 0);LTR_FINDER_scaffold1199_9_ltr#SINE/tRNA (2126-2149,+, mm: 1);LTR_FINDER_scaffold2080_6_ltr#SINE/tRNA (228-251,-, mm: 1);LTR_FINDER_sc…
AAGAACCUUGAGAACAUGUGCGCC	AAGAACCUUGAGAACAUGUGCGCC	24	44.6928	42.9332	33.4722	40.0948	24.5336	21.1006	1.91582	2.84347	8.13302	9.49975	47.1865	38.5641	8.71976	8.90273	0.94332	0.808951	48.9872	34.2701	8.55873	3.4817	36.3604	31.3681	9.86539	7.89705	21.4639	No hit	No hit	No hit
ACAGAUUCGUAACAAACAUAGAAC	ACAGAUUCGUAACAAACAUAGAAC	24	7.72929	15.2652	11.9839	15.8146	11.0306	12.0575	9.07492	12.4252	29.9502	54.6416	8.23602	11.3939	21.0764	28.0093	21.4718	38.4701	37.1272	50.0023	3.31306	8.35609	27.6175	18.7854	28.8986	32.3779	21.4629	No hit	No hit	LTR_FINDER_scaffold878_18_ltr#LINE/RTE-BovB (12766-12789,-, mm: 0);LTR_FINDER_scaffold878_19_ltr#LINE/RTE-BovB (10724-10747,-, mm: 0);LTR_FINDER_scaffold2399_7_ltr#LINE/RTE-BovB (285-308,-, mm: 0);LTR_FINDER_scaffold2399_7_ltr#LINE/RTE-BovB (8021-8044,-, mm: 0);LTR_FINDER_scaffold622_23_ltr#LINE/RTE-BovB (2890-2913,-, mm: 0);LTR_FINDER_scaffold622_23_ltr#LINE/RTE-BovB (14908-14931,-, mm: 0);LTR_F…
GUAGGGAUGGAUGAUUUUGAGAGU	GUAGGGAUGGAUGAUUUUGAGAGU	24	17.4532	180.32	3.42397	1.22482	137.027	79.3784	53.7437	31.2065	0.593839	0.93795	0	0.779072	0.613451	2.60234	0.80856	1.52802	0.103131	0.20041	0	0	0.326835	1.59499	0.797203	0.22563	21.4537	No hit	No hit	LTR_FINDER_scaffold1626_14_ltr#SINE (4043-4066,+, mm: 1)
CGCUUGGGGCAAUGACGCAGC	CGCUUGGGGCAAUGACGCAGC	21	0	0	0.0590339	0.468313	0.0950916	15.0719	0.0504162	0.740736	0.645478	0.16835	1.18308	4.57705	35.0105	62.2506	2.74012	1.66284	0.721917	0.100205	6.48807	62.6707	63.9779	233.754	16.6416	5.64075	21.4466	No hit	No hit	No hit
UAAACAAGACUGUCUAGAGGCU	UAAACAAGACUGUCUAGAGGCU	22	6.66963	2.22617	19.5993	50.1095	2.66256	0	0.453746	0.334526	2.89174	9.21115	37.9039	54.7298	0.350543	1.50662	0.49412	3.55039	27.4328	34.5707	144.67	91.917	7.76233	4.78497	4.78322	6.09201	21.4461	No hit	No hit	No hit
CAUUCGGCUCAUCGUUGUUGCAGA	CAUUCGGCUCAUCGUUGUUGCAGA	24	47.6847	59.1525	29.9892	34.9794	27.8618	24.115	30.9051	25.878	27.8846	27.0322	6.59792	7.69334	13.4521	7.67004	20.753	15.9094	28.6704	26.1535	3.58914	0.696341	14.4624	4.2533	15.5455	13.6506	21.4408	No hit	No hit	No hit
AGAGGAAGUGAGAUGGGUUGUAGC	AGAGGAAGUGAGAUGGGUUGUAGC	24	24.9332	252.193	12.7513	6.98868	67.0396	29.1389	72.4985	43.7512	0.206553	0.5291	0.500532	0.194768	0.131454	1.5751	0.08984	0.943776	0	0	0	0	0	0	0	0	21.3944	No hit	gi|1026014052|ref|XR_001673018.1| PREDICTED: Capsicum annuum uncharacterized LOC107866768 (LOC107866768), transcript variant X4, ncRNA(1803-1826,+, mm: 0);gi|1026014056|ref|XR_001673023.1| PREDICTED: Capsicum annuum uncharacterized LOC107866768 (LOC107866768), transcript variant X8, ncRNA(1461-1484,+, mm: 0);gi|1026014050|ref|XR_001673016.1| PREDICTED: Capsicum annuum uncharacterized LOC107866768…	No hit
AAAUGGCACUGUAGAACUUUGGAA	AAAUGGCACUGUAGAACUUUGGAA	24	116.064	193.359	33.7084	42.0041	34.5183	18.0862	33.6276	33.4526	0.387287	0.84175	0.500532	1.65553	0.788722	0.753308	0.35936	0.494359	0	0	0	0	0	0	0	0	21.275	No hit	No hit	No hit
AGAGUAGAGGCGCUGUUUAAGGG	AGAGUAGAGGCGCUGUUUAAGGG	23	32.2885	63.6048	10.2719	6.95265	40.8894	14.0671	36.5013	31.6605	28.685	26.6474	4.14076	3.50582	17.2204	28.5572	26.368	28.1784	19.3886	19.1392	1.93262	2.78536	15.6064	9.39271	20.229	22.3374	21.2646	No hit	No hit	LTR_FINDER_scaffold108_11_ltr#LTR/Gypsy (601-623,+, mm: 1);LTR_FINDER_scaffold108_11_ltr#LTR/Gypsy (9689-9711,+, mm: 1);LTR_FINDER_scaffold830_2_ltr#LTR/Gypsy (5179-5201,+, mm: 0);LTR_FINDER_scaffold830_3_ltr#LTR/Gypsy (4313-4335,+, mm: 0);LTR_FINDER_scaffold2239_2_ltr#LTR/Gypsy (743-765,+, mm: 0);LTR_FINDER_scaffold334_8_ltr#LTR/Gypsy (2077-2099,+, mm: 0);LTR_FINDER_scaffold334_9_ltr#LTR/Gypsy (…
GAAGCGAUCUCGUACUAAACGAA	GAAGCGAUCUCGUACUAAACGAA	23	0.373998	0	18.3005	5.0794	2.85275	0	0.201665	0.143368	0.154915	0.2405	25.1631	27.1701	2.49762	5.82101	0.26952	0.5393	0.309393	0.501025	125.068	178.96	12.6648	87.5472	2.69056	13.7634	21.263	No hit	No hit	No hit
UGAGGUAGUGGUAUGAACUGC	UGAGGUAGUGGUAUGAACUGC	21	6.85663	1.59012	27.5688	44.0215	1.04601	7.03353	1.5629	1.3381	9.03669	8.177	52.9654	41.9725	4.51324	2.32841	3.95296	4.08969	16.2947	15.0308	198.507	33.4244	9.96846	3.3672	11.3601	4.17415	21.2575	can-mir-f08a_124(208-228,+, mm: 1);can-mir-f08a_125(207-227,+, mm: 1);can-mir-f08a_126(27-47,+, mm: 1);can-mir-f08a_127(60-80,+, mm: 1);can-mir-f08a_128(119-139,+, mm: 1);can-mir-f08a_129(200-220,+, mm: 1);can-mir-f08a_130(201-221,+, mm: 1)	gi|1026017688|ref|XM_016682087.1| PREDICTED: Capsicum annuum probable glutathione S-transferase (LOC107838848), mRNA(926-946,+, mm: 1);gi|1026020489|ref|XM_016693508.1| PREDICTED: Capsicum annuum DUF21 domain-containing protein At4g14240-like (LOC107848762), mRNA(157-177,-, mm: 1);gi|1026026473|ref|XM_016704023.1| PREDICTED: Capsicum annuum putative disease resistance protein At1g50180 (LOC107859…	LTR_FINDER_scaffold1186_6_ltr#LTR(14661-14681,+, mm: 1);LTR_FINDER_scaffold2622_4_ltr#LINE/RTE-BovB (685-705,+, mm: 1);LTR_FINDER_scaffold1021_17_ltr#LINE/L1 (424-444,+, mm: 1);LTR_FINDER_scaffold1552_5_ltr#DNA/hAT-Tip100 (11175-11195,-, mm: 1);LTR_FINDER_scaffold3328_1_ltr#SINE (4118-4138,+, mm: 1);LTR_FINDER_scaffold193_9_ltr#SINE (5057-5077,+, mm: 1);LTR_FINDER_scaffold4129_3_ltr#LTR/Copia (50…
AUUAUCUUCGGACGGCACCAGAGG	AUUAUCUUCGGACGGCACCAGAGG	24	52.7337	53.7461	15.1127	10.6992	9.88953	12.0575	9.22616	8.21978	35.5013	33.0928	25.2996	23.5669	11.6117	13.4226	16.6653	21.2574	32.4863	29.5605	4.41741	2.08902	34.6445	18.7854	16.0437	19.7426	21.2447	No hit	No hit	LTR_FINDER_scaffold2896_1_ltr#LTR/Gypsy (3259-3282,-, mm: 0);LTR_FINDER_scaffold2051_1_ltr#LTR/Copia (4800-4823,-, mm: 1);LTR_FINDER_scaffold666_10_ltr#DNA/hAT-Ac (1334-1357,+, mm: 1);LTR_FINDER_scaffold1403_1_ltr#DNA/hAT (2347-2370,+, mm: 0);LTR_FINDER_scaffold1404_17_ltr#DNA/hAT-Ac (2602-2625,+, mm: 0);LTR_FINDER_scaffold1404_3_ltr#LINE/L1 (3110-3133,-, mm: 1)
AAAGAGAUAAAGGUCAAAGGCU	AAAGAGAUAAAGGUCAAAGGCU	22	11.8433	3.81629	32.4686	47.768	3.23311	0	1.20999	0.81242	3.87287	8.48965	77.6279	52.0031	1.00781	2.53385	0.76364	1.79767	21.6575	19.2394	127.967	50.8329	16.832	14.1777	3.68706	5.75357	21.2248	No hit	No hit	LTR_FINDER_scaffold393_11_ltr#LTR(13030-13051,+, mm: 1);LTR_FINDER_scaffold937_3_ltr#LTR(4801-4822,+, mm: 0);LTR_FINDER_scaffold2078_7_ltr#LTR(13416-13437,+, mm: 1);LTR_FINDER_scaffold30_12_ltr#LTR/Gypsy (2888-2909,+, mm: 1);LTR_FINDER_scaffold2383_5_ltr#LTR/Caulimovirus (3066-3087,+, mm: 1);LTR_FINDER_scaffold1633_7_ltr#LTR (10449-10470,+, mm: 1);LTR_FINDER_scaffold2465_2_ltr#LTR/Gypsy (5061-508…
AAUUGUCGGAGUUAGUAAAAACUC	AAUUGUCGGAGUUAGUAAAAACUC	24	32.4755	3.18024	44.0393	51.0461	26.1502	21.1006	1.76457	2.43726	6.66133	13.3958	61.6109	67.974	7.01086	11.5735	1.16792	0.584242	54.35	30.1617	2.07066	5.57073	30.8042	22.6843	8.07168	3.49727	21.2243	No hit	No hit	LTR_FINDER_scaffold334_9_ltr#LTR/Gypsy (2718-2741,+, mm: 1);LTR_FINDER_scaffold80_5_ltr#LTR/Gypsy (638-661,+, mm: 0);LTR_FINDER_scaffold301_1_ltr#LTR/Gypsy (2219-2242,+, mm: 1);LTR_FINDER_scaffold2434_6_ltr#LTR/Gypsy (787-810,+, mm: 1);LTR_FINDER_scaffold306_1_ltr#LTR/Gypsy (1554-1577,+, mm: 1);LTR_FINDER_scaffold1987_2_ltr#LTR/Gypsy (2207-2230,+, mm: 1);LTR_FINDER_scaffold1623_3_ltr#LTR/Gypsy (6…
CUAAUAGAACGUUUUCUGGCUU	CUAAUAGAACGUUUUCUGGCUU	22	12.0926	0.954072	32.8819	60.3043	4.27912	7.03353	1.76457	2.91515	5.6802	9.45165	70.666	49.7632	2.40998	1.02724	0.58396	0.808951	19.2855	17.9367	147.569	49.4402	5.80132	1.59499	3.08916	1.91785	21.2188	No hit	gi|1026070656|ref|XM_016724249.1| PREDICTED: Capsicum annuum probable leucine-rich repeat receptor-like protein kinase At1g68400 (LOC107877574), mRNA(674-695,-, mm: 0)	No hit
AAGUGGCGACUCUGUAAGUAAAGU	AAGUGGCGACUCUGUAAGUAAAGU	24	19.3856	22.2617	66.2951	57.5665	31.4753	13.0623	11.2428	7.81357	14.2521	17.9653	51.3728	54.2429	8.8074	10.2039	9.29844	8.13445	21.0387	21.1433	2.76088	3.4817	24.8394	20.026	8.17133	4.39978	21.2184	No hit	No hit	LTR_FINDER_scaffold2233_2_ltr#LTR/Gypsy (139-162,+, mm: 1)
AGGAGACCAAGGACCCUUUAACCC	AGGAGACCAAGGACCCUUUAACCC	24	6.7943	5.40641	15.5849	22.7312	5.13495	4.01916	0.252081	0.477894	8.93341	9.1871	49.1431	68.7531	4.95142	6.84825	0.26952	0.5393	58.5784	46.3949	17.9457	16.0158	98.7858	40.0519	10.3636	11.7328	21.204	can-mir-f23_11(225-248,-, mm: 1);can-mir-f23_12(221-244,-, mm: 1);can-mir-f23_15(50-73,+, mm: 0);can-mir-f23_19(224-247,-, mm: 1)	gi|1026047270|ref|XM_016714080.1| PREDICTED: Capsicum annuum maltose excess protein 1-like, chloroplastic (LOC107867712), mRNA(422-445,+, mm: 0);gi|1026090472|ref|XM_016688961.1| PREDICTED: Capsicum annuum ubiquitin carboxyl-terminal hydrolase 12-like (LOC107844580), mRNA(1917-1940,+, mm: 1)	LTR_FINDER_scaffold332_3_ltr#LINE/L1 (5549-5572,-, mm: 0);LTR_FINDER_scaffold332_4_ltr#LINE/L1 (4430-4453,-, mm: 0);LTR_FINDER_scaffold2605_2_ltr#LTR/Copia (7752-7775,+, mm: 1);LTR_FINDER_scaffold927_9_ltr#LTR/Gypsy (937-960,-, mm: 0);LTR_FINDER_scaffold927_9_ltr#LTR/Gypsy (1160-1183,-, mm: 0);LTR_FINDER_scaffold176_21_ltr#LTR/Copia (2542-2565,-, mm: 1);LTR_FINDER_scaffold592_26_ltr#LTR/Copia (42…
UGCUGAGAGAUGGUGUGGAGAGC	UGCUGAGAGAUGGUGUGGAGAGC	23	23.1255	75.6897	5.78532	2.91795	41.6501	26.1245	45.2737	35.2208	11.0764	11.6883	5.27834	3.31106	23.6617	20.4763	17.1145	22.0664	15.4696	12.3252	4.00328	10.4451	14.3807	26.5831	28.2011	25.9474	21.159	No hit	No hit	No hit
can-mir-f03	CGAGGACUCGAAUCUAAGACGCGA	24	60.7747	69.0112	17.415	20.894	31.7606	29.1389	31.5605	32.5446	14.0198	15.7768	16.5631	10.6149	6.22214	10.8887	13.7455	16.4487	24.1327	21.9449	11.7337	4.87439	7.35378	8.86105	16.0437	15.3428	21.1528	can-mir-f03_190(69-92,+, mm: 0);can-mir-f03_191(82-105,+, mm: 0);can-mir-f03_192(82-105,+, mm: 0);can-mir-f03_193(82-105,+, mm: 0);can-mir-f03_194(205-228,+, mm: 0);can-mir-f03_195(79-102,+, mm: 0);can-mir-f03_196(79-102,+, mm: 0);can-mir-f03_197(203-226,+, mm: 0);can-mir-f03_198(86-109,+, mm: 0);can-mir-f03_199(85-108,+, mm: 0);can-mir-f03_200(72-95,+, mm: 0);can-mir-f03_201(121-144,+, mm: 0)	No hit	LTR_FINDER_scaffold182_2_ltr#LTR/Gypsy (577-600,-, mm: 1);LTR_FINDER_scaffold182_2_ltr#LTR/Gypsy (6480-6503,-, mm: 1)
AGACUGUUUCCAAGGCUUGAACC	AGACUGUUUCCAAGGCUUGAACC	23	20.5076	6.6785	2.71556	1.76518	7.13187	14.0671	24.3006	25.878	43.8667	28.5233	2.73017	5.84304	41.7585	21.1611	59.2495	38.0207	33.6207	16.634	0.828264	0.696341	22.7967	6.7344	51.5193	29.6703	21.1124	No hit	gi|1026014667|ref|XM_016715510.1| PREDICTED: Capsicum annuum group II intron-encoded protein LtrA-like (LOC107868894), mRNA(5508-5530,-, mm: 1);gi|1026014667|ref|XM_016715510.1| PREDICTED: Capsicum annuum group II intron-encoded protein LtrA-like (LOC107868894), mRNA(5726-5748,-, mm: 1);gi|1026019222|ref|XM_016688804.1| PREDICTED: Capsicum annuum uncharacterized LOC107844365 (LOC107844365), mRNA(…	LTR_FINDER_scaffold477_3_ltr#LTR(91-113,+, mm: 1);LTR_FINDER_scaffold1759_1_ltr#DNA/MuDR (2185-2207,+, mm: 0);LTR_FINDER_scaffold1199_9_ltr#SINE/tRNA (2114-2136,+, mm: 1);LTR_FINDER_scaffold622_21_ltr#LTR/Copia (2046-2068,-, mm: 1);LTR_FINDER_scaffold8065_1_ltr#DNA/MuDR (116-138,+, mm: 1);LTR_FINDER_scaffold2017_1_ltr#LTR/Gypsy (646-668,+, mm: 1);LTR_FINDER_scaffold1105_2_ltr#SINE/tRNA (2601-2623…
GAAUGAUUGUCACGGCCCUAAAGC	GAAUGAUUGUCACGGCCCUAAAGC	24	139.127	105.902	14.4043	4.82723	38.1317	23.1102	105.118	55.6508	4.10524	4.2328	0.455029	0.48692	2.23471	1.71206	3.00964	3.32569	0.103131	0	0	0	0.163417	0.177221	0	0.112815	21.0996	No hit	No hit	No hit
UUCUGCGUUGGCUAAUACUUCG	UUCUGCGUUGGCUAAUACUUCG	22	4.92431	0	17.2379	18.0121	1.33128	0	0	0.143368	7.9781	5.60365	94.191	53.4638	1.05163	1.71206	0.17968	0.0898834	24.3389	12.0246	198.783	49.4402	7.27207	2.83554	2.88986	1.91785	21.0592	No hit	gi|1026056469|ref|XR_001674240.1| PREDICTED: Capsicum annuum uncharacterized LOC107870655 (LOC107870655), ncRNA(1198-1219,+, mm: 0)	No hit
UUAUCCUAGAACUCAUUUCAAU	UUAUCCUAGAACUCAUUUCAAU	22	3.05432	0.636048	43.3899	67.7613	1.42637	1.00479	0.201665	0.358421	2.24626	3.24675	100.015	39.4405	0.876358	0.753308	0.2246	0.314592	18.5636	11.8242	136.802	62.6707	4.33056	3.01276	1.89336	1.01533	21.0443	No hit	gi|1026070656|ref|XM_016724249.1| PREDICTED: Capsicum annuum probable leucine-rich repeat receptor-like protein kinase At1g68400 (LOC107877574), mRNA(1336-1357,+, mm: 0)	No hit
GUUCAUUGUAGAUAAGUAAUCCGA	GUUCAUUGUAGAUAAGUAAUCCGA	24	33.5975	55.9722	3.54203	2.37759	18.9232	19.091	39.0726	38.8528	18.7963	26.8879	2.18414	3.31106	13.9341	24.0374	24.3916	28.1784	17.7385	25.0512	0.138044	0	18.793	15.241	32.6853	40.7262	20.9801	No hit	No hit	LTR_FINDER_scaffold648_10_ltr#LTR(18133-18156,+, mm: 0);LTR_FINDER_scaffold648_11_ltr#LTR(18133-18156,+, mm: 0);LTR_FINDER_scaffold648_12_ltr#LTR(2728-2751,-, mm: 0);LTR_FINDER_scaffold648_5_ltr#LTR(6545-6568,-, mm: 0);LTR_FINDER_scaffold648_9_ltr#LTR(749-772,-, mm: 0);LTR_FINDER_scaffold1291_21_ltr#LTR(475-498,+, mm: 0);LTR_FINDER_scaffold1291_21_ltr#LTR(21200-21223,+, mm: 0);LTR_FINDER_scaffold…
CCUGGACAAAGCUUACGAGGGC	CCUGGACAAAGCUUACGAGGGC	22	39.5815	7.31455	2.24329	0.79253	29.8588	33.1581	32.7705	42.0547	38.961	36.7003	1.00106	1.36338	29.9714	15.477	25.5595	29.3469	21.0387	29.7609	0.828264	0.696341	14.871	10.456	37.5682	22.1117	20.9786	No hit	No hit	LTR_FINDER_scaffold1487_5_ltr#LTR/Caulimovirus (13039-13060,-, mm: 1)
CCCUUAGAAAAGUGAUUUGAACU	CCCUUAGAAAAGUGAUUUGAACU	23	23.1879	2.22617	1.23971	0.396265	13.0275	15.0719	20.6706	23.9425	46.8358	29.8941	3.0942	2.82414	45.1324	40.9525	64.5051	34.7399	27.7422	14.9305	0.414132	4.87439	16.832	10.2788	31.3899	28.5422	20.9477	No hit	gi|1026054329|ref|XR_001673946.1| PREDICTED: Capsicum annuum uncharacterized LOC107869764 (LOC107869764), transcript variant X1, ncRNA(479-501,-, mm: 1)	LTR_FINDER_scaffold1566_1_ltr#LTR(5950-5972,-, mm: 1);LTR_FINDER_scaffold128_4_ltr#LTR(2332-2354,-, mm: 1);LTR_FINDER_scaffold630_26_ltr#LTR(2609-2631,-, mm: 1);LTR_FINDER_scaffold3038_6_ltr#LTR(1455-1477,+, mm: 1);LTR_FINDER_scaffold3038_7_ltr#LTR(2302-2324,-, mm: 1);LTR_FINDER_scaffold1067_7_ltr#LTR(318-340,+, mm: 1);LTR_FINDER_scaffold1068_8_ltr#LTR/Copia (11364-11386,-, mm: 0);LTR_FINDER_scaf…
CAUAGACGAAGAAGCAGACCU	CAUAGACGAAGAAGCAGACCU	21	8.47729	0.318024	15.4078	24.1001	1.23619	1.00479	0.40333	0.907999	4.0536	3.77585	81.5412	37.8824	3.63689	1.78055	0.35936	0.404475	11.6538	8.51742	213.416	68.2414	6.6184	4.78497	2.09266	1.46659	20.92	No hit	gi|1026106215|ref|XM_016696634.1| PREDICTED: Capsicum annuum uncharacterized LOC107851569 (LOC107851569), mRNA(145-165,-, mm: 0);gi|1026011216|ref|XM_016701804.1| PREDICTED: Capsicum annuum uncharacterized LOC107856829 (LOC107856829), mRNA(494-514,-, mm: 0)	No hit
[truncated: 5,750 more rows]
